# Supplementary material for: Lactic acid photosynthesis via C–C cross-coupling over atomically dispersed Ba
Source: Nat Commun. 2026 May 29;17:6984. doi: 10.1038/s41467-026-73727-4 (PMC13392379; doi:10.1038/s41467-026-73727-4)
Supplement: Supplementary file 3 — Supplementary Data 1–7 [file 41467_2026_73727_MOESM3_ESM.zip]

Archive with 7 entries (7 files):
- Supplementary data1.txt
- Supplementary data2.txt
- Supplementary data3.txt
- Supplementary data4.txt
- Supplementary data5.txt
- Supplementary data6.txt
- Supplementary data7.txt
