# Supplementary material for: Lactic acid photosynthesis via C–C cross-coupling over atomically dispersed Ba
Source: Nat Commun. 2026 May 29;17:6984. doi: 10.1038/s41467-026-73727-4 (PMC13392379; doi:10.1038/s41467-026-73727-4)
Supplement: Supplementary file 3 — Supplementary Data 1–7 [file 41467_2026_73727_MOESM3_ESM.zip › Supplementary data1.txt]

CONTCAR                                 
   1.00000000000000     
    20.4197998046999984    0.0000000000000000    0.0000000000000000
     0.0000000000000000   15.1040000915999997    0.0000000000000000
     0.0000000000000000    0.0000000000000000   25.8448009491000015
   Ti   O 
    64   128
Direct
  0.2313511644039191  0.0724199665379918  0.4194168684251774
  0.3048926876504813  0.0723070544381848  0.5582831383108139
  0.4819865631175424  0.1974969820470033  0.4199504149591382
  0.0551978555815385  0.1974542059990641  0.5611683425875809
  0.1164028671358290  0.1973989289795683  0.4402348884941801
  0.1899625982751838  0.1972657268218455  0.5790971370334838
  0.3660900151226910  0.0724904424925064  0.4374678199587027
  0.4394083935989885  0.0723794548115368  0.5768468583417752
  0.7319836251530303  0.0723775257905097  0.4212776597378274
  0.8050146870211248  0.0724416486331991  0.5608457556092016
  0.9817594341471172  0.1974542433348275  0.4220403620960086
  0.5550440129561957  0.1973873126429475  0.5595640850538564
  0.6163492867177741  0.1973501445470020  0.4391616668820310
  0.6893240959039886  0.1973962891901570  0.5788101623855130
  0.8663180334574013  0.0724173824110633  0.4402956002544856
  0.9395388780578710  0.0724906418106017  0.5797062874268865
  0.2313794493125735  0.3224282962248498  0.4197288676526928
  0.3048382351123552  0.3222940920784760  0.5586158196947471
  0.4819915973110100  0.4474469118576322  0.4200534147719669
  0.0552407880171893  0.4474892556077461  0.5613958005736367
  0.1163625320355268  0.4473629560636013  0.4404577052987034
  0.1900092457468120  0.4473824853154119  0.5793530055872448
  0.3661132486615465  0.3225002080250500  0.4377867871647684
  0.4394023127985229  0.3223698333785007  0.5770591825873901
  0.7319907672275204  0.3223975930860288  0.4213186980681428
  0.8050305820260975  0.3224534059863339  0.5608831476816307
  0.9817924573861915  0.4474163958330327  0.4221514816349536
  0.5550192231990070  0.4474064804762841  0.5596393963727743
  0.6163589339196962  0.4473369378607982  0.4392281596493703
  0.6893189746399588  0.4474200301349682  0.5788629689825364
  0.8663166217028750  0.3224182085844319  0.4403546058642109
  0.9395481220136984  0.3224977689768956  0.5797703792266473
  0.2313836845356077  0.5722689047476445  0.4197419958981422
  0.3048553007112885  0.5724148801463597  0.5586334409303365
  0.4819770539548640  0.6974025556413963  0.4199523892949654
  0.0551968475800243  0.6975280045457452  0.5611941820175382
  0.1163875085258623  0.6973271142173734  0.4402612083363747
  0.1899642507931687  0.6974837108792846  0.5791139106743768
  0.3661133472917538  0.5724222194242498  0.4378036224375564
  0.4394019014982622  0.5724822917493568  0.5770836693853801
  0.7319937898306178  0.5723753541416289  0.4213228617461456
  0.8050310447080896  0.5724577000175836  0.5608925926639791
  0.9817604378750865  0.6973961169726193  0.4220586856954616
  0.5550452568761802  0.6974329247178749  0.5595711443509495
  0.6163435075630445  0.6973215227565409  0.4391624147123296
  0.6893240711263097  0.6974317987510777  0.5788164658083556
  0.8663185545696755  0.5723969613742379  0.4403635401516743
  0.9395502241948599  0.5725383115475918  0.5797781840398802
  0.2313473015550773  0.8222386670252687  0.4194454277456479
  0.3049011284483356  0.8223869220128434  0.5583054513016338
  0.4819550454551348  0.9474350371521514  0.4198439105372911
  0.0551712113761866  0.9474891367660131  0.5609723011794980
  0.1164375642589173  0.9473642288994382  0.4400500894046084
  0.1899124654584025  0.9473628256095130  0.5788806531351908
  0.3660855902965707  0.8224098757371554  0.4374881144065869
  0.4394068101923874  0.8224753434689096  0.5768614935521558
  0.7319896308007726  0.8223778793608228  0.4212830195111872
  0.8050124924523280  0.8224570459292154  0.5608491259911256
  0.9817733967427510  0.9474273148006391  0.4218990202336014
  0.5550645406890184  0.9474034793579187  0.5594916764955914
  0.6163249186307416  0.9473286327066217  0.4390758875424103
  0.6893393781368675  0.9474174501438333  0.5787638725147037
  0.8663211722438515  0.8224069013188283  0.4403012619302077
  0.9395413092264796  0.8225423119330734  0.5797133853532059
  0.1353895729937327  0.0724100873458246  0.4423725497815251
  0.2152522797079941  0.0722808826170664  0.5898588636182558
  0.3849179217943459  0.1974787931386792  0.4398143904833682
  0.4641368630947142  0.1973159372717605  0.5883614951304201
  0.0284927186222397  0.1974935864353448  0.4803460811445512
  0.1124359389842405  0.1972186264287811  0.6157360416818237
  0.2785642831355888  0.0724636775750161  0.4775643826105689
  0.3616836035799484  0.0722246510882534  0.6131068793310588
  0.4570802212773479  0.0724947853185203  0.4083900483331233
  0.0362514153548563  0.0724826653133342  0.5588628510387680
  0.2060639883861898  0.1974942657587876  0.4086732253120807
  0.2858947324196104  0.1973344616789859  0.5560979689872030
  0.0593560660245923  0.1975588132889680  0.3855722580321695
  0.1427891505733013  0.1973737480758846  0.5209758962416242
  0.3089336132865869  0.0726332296560668  0.3828337267741509
  0.3929108702499838  0.0723958900417310  0.5183798870646885
  0.6350830043916720  0.0723803149080747  0.4416113437929397
  0.7142589896227586  0.0724192097153858  0.5902480079905278
  0.8850288942460441  0.1974373608049481  0.4427413210747545
  0.9645943199736270  0.1974814517067568  0.5910303035260579
  0.5283637924094138  0.1974680304397084  0.4785475904066395
  0.6113657684185868  0.1974232966375905  0.6147555265363895
  0.7784076280481261  0.0724006134466218  0.4798257928892862
  0.8616314063934358  0.0724830274250102  0.6158193126106387
  0.9568885447562897  0.0724713954734193  0.4107261996498539
  0.5364008009572672  0.0724110199997301  0.5570544990320682
  0.7071141199778539  0.1974105979842671  0.4098886443856111
  0.7861903580198384  0.1974425686763656  0.5584005599703966
  0.5599722365708976  0.1975078996252418  0.3840223190566965
  0.6429392928974623  0.1973966615341139  0.5202015507772553
  0.8098372712349160  0.0724631180330159  0.3852212369365955
  0.8929050285891798  0.0724838830726454  0.5212392114201239
  0.1353998065978691  0.3224079359256004  0.4426955381465237
  0.2152231795327331  0.3222777441601036  0.5900831194004249
  0.3850040847190256  0.4474552694702675  0.4400857653684561
  0.4641120079760291  0.4474191750721686  0.5884735121088900
  0.0285069376267597  0.4474393216434887  0.4804907720991895
  0.1124564080886759  0.4474733019527491  0.6159870855022748
  0.2785659429454753  0.3224786217578990  0.4778859139980775
  0.3617390375366424  0.3221564979998477  0.6133953345645593
  0.4570590831850271  0.3225015048329378  0.4085529849168607
  0.0363573575183199  0.3224908580390495  0.5591089308429678
  0.2060595028636425  0.4473624427474127  0.4088914769655863
  0.2859655123255311  0.4473898807354560  0.5564639805696726
  0.0594096091656080  0.4474267836667825  0.3857357889968532
  0.1428243480394308  0.4474211308400166  0.5212235418753287
  0.3089661343101503  0.3226766084682297  0.3831549394789134
  0.3928724285617657  0.3224162094817009  0.5186407517731284
  0.6351355049734844  0.3223954074952681  0.4417085497261279
  0.7142754795341342  0.3224144395235252  0.5902910660757372
  0.8850331051979614  0.4474317168399861  0.4427958030644522
  0.9645762845293995  0.4475136234502800  0.5910904741761538
  0.5284053867056104  0.4474553145492092  0.4786401885614975
  0.6113728772884111  0.4474566369095404  0.6148186149962352
  0.7784265965731934  0.3224699365641386  0.4798751248770817
  0.8616443686333095  0.3224825985367718  0.6158655865406997
  0.9569021651875289  0.3224595375321832  0.4108288790319336
  0.5363717941085777  0.3224166303148825  0.5571892984010770
  0.7071148841236085  0.4474031114733554  0.4098956486619468
  0.7862068548616580  0.4474498701664928  0.5584536108521447
  0.5599724719569537  0.4474126045526385  0.3841039760081845
  0.6429426341111325  0.4474116369658123  0.5202627329836496
  0.8098550530635875  0.3224286441974316  0.3852676206248907
  0.8929461636178349  0.3224676101391726  0.5212935707589655
  0.1353991044001427  0.5723559593414032  0.4427159248762650
  0.2152178961209141  0.5724889893297634  0.5900843453794919
  0.3849229906970278  0.6974260255513965  0.4398468941758141
  0.4641497853680951  0.6975202156460626  0.5883920042807035
  0.0284874550133872  0.6974373016443843  0.4803628088807063
  0.1124493695872472  0.6976708911696119  0.6157629893901599
  0.2785677207154177  0.5723604856902367  0.4778927795507734
  0.3617441172981445  0.5726319791133285  0.6134223691773594
  0.4570576051521885  0.5724003004533300  0.4085579716801579
  0.0363571573211689  0.5724932599170819  0.5591091157570525
  0.2060513671434873  0.6972202659341714  0.4086961536147051
  0.2859091323398378  0.6974330317105869  0.5561410451173368
  0.0593566609176833  0.6972790089081584  0.3855914352530859
  0.1427846628146024  0.6974948392350615  0.5209968087555503
  0.3089651017455565  0.5722683175747116  0.3831660480663412
  0.3928735843202247  0.5724936309148181  0.5186739072852927
  0.6351345974558612  0.5723893937872334  0.4417132721223607
  0.7142736418740715  0.5724436186388797  0.5902988374614008
  0.8850312651156867  0.6974330578265053  0.4427404808314648
  0.9646000724648383  0.6975435798492852  0.5910483484656920
  0.5283657357721874  0.6974628166295065  0.4785524585894427
  0.6113620459756187  0.6975014532309620  0.6147615140764925
  0.7784281207187643  0.5724181187581381  0.4798787938223139
  0.8616457086142150  0.5725562863356409  0.6158750320682450
  0.9569120835477580  0.5723959399364660  0.4108508752876632
  0.5363722857335879  0.5724379688952095  0.5571918560615089
  0.7071093769014016  0.6973815430717417  0.4098782327846303
  0.7861867441655870  0.6974496431089267  0.5584064508731916
  0.5599675333778894  0.6973138283067148  0.3840234152216371
  0.6429389750993212  0.6974023180867662  0.5202083468606207
  0.8098619805667532  0.5724212846869400  0.3852741802841797
  0.8929469806901807  0.5725237889829090  0.5213027853144737
  0.1353772941303771  0.8223598064652596  0.4423865472759896
  0.2152520815533827  0.8224899702584041  0.5898660335321735
  0.3848451563246810  0.9474506880818911  0.4395752005094243
  0.4641619182399288  0.9474134877924888  0.5883049767800880
  0.0284969671449103  0.9474648574942888  0.4801811680390165
  0.1124070717510968  0.9474478377440283  0.6155304228015724
  0.2785627423376107  0.8223121144019769  0.4775881839793880
  0.3616946326017891  0.8225544825587020  0.6131331240916864
  0.4570615715552980  0.8223854922592181  0.4083876012258534
  0.0362563222548591  0.8224952432814419  0.5588740370453383
  0.2060880073340071  0.9473453833999912  0.4085353562950629
  0.2858569425367165  0.9473734367118595  0.5558155129212577
  0.0593434074251463  0.9474309554288521  0.3853996799217478
  0.1427518922252561  0.9474354744626851  0.5207733679440674
  0.3089196438725972  0.8222321044890372  0.3828538329368829
  0.3929170366379539  0.8225371035047776  0.5183983132193284
  0.6350967866270629  0.8223861088430353  0.4416369279686355
  0.7142560973391104  0.8224446522621413  0.5902494527798624
  0.8850471649860329  0.9474378261902331  0.4426541313847796
  0.9645897214441428  0.9475108953718562  0.5909488065360874
  0.5283265925051631  0.9474651013565342  0.4784551528092946
  0.6113614043967353  0.9474685232599678  0.6146913598373891
  0.7784135351160603  0.8224628305031758  0.4798292869828447
  0.8616315153677488  0.8225350071292945  0.6158248411560377
  0.9568977159084660  0.8223953549865224  0.4107375326182870
  0.5364038519879430  0.8224406013139474  0.5570557316623055
  0.7070941527209256  0.9473885292632569  0.4098189811505946
  0.7861849109741154  0.9474447678574444  0.5583816054387113
  0.5599523024059024  0.9473541464759794  0.3839295488242009
  0.6429318800265494  0.9474102353357691  0.5201422509774146
  0.8098442595218810  0.8223869875382409  0.3852265875255904
  0.8929088332562246  0.8225014613606479  0.5212453475470611
 
  0.00000000E+00  0.00000000E+00  0.00000000E+00
  0.00000000E+00  0.00000000E+00  0.00000000E+00
  0.00000000E+00  0.00000000E+00  0.00000000E+00
  0.00000000E+00  0.00000000E+00  0.00000000E+00
  0.00000000E+00  0.00000000E+00  0.00000000E+00
  0.00000000E+00  0.00000000E+00  0.00000000E+00
  0.00000000E+00  0.00000000E+00  0.00000000E+00
  0.00000000E+00  0.00000000E+00  0.00000000E+00
  0.00000000E+00  0.00000000E+00  0.00000000E+00
  0.00000000E+00  0.00000000E+00  0.00000000E+00
  0.00000000E+00  0.00000000E+00  0.00000000E+00
  0.00000000E+00  0.00000000E+00  0.00000000E+00
  0.00000000E+00  0.00000000E+00  0.00000000E+00
  0.00000000E+00  0.00000000E+00  0.00000000E+00
  0.00000000E+00  0.00000000E+00  0.00000000E+00
  0.00000000E+00  0.00000000E+00  0.00000000E+00
  0.00000000E+00  0.00000000E+00  0.00000000E+00
  0.00000000E+00  0.00000000E+00  0.00000000E+00
  0.00000000E+00  0.00000000E+00  0.00000000E+00
  0.00000000E+00  0.00000000E+00  0.00000000E+00
  0.00000000E+00  0.00000000E+00  0.00000000E+00
  0.00000000E+00  0.00000000E+00  0.00000000E+00
  0.00000000E+00  0.00000000E+00  0.00000000E+00
  0.00000000E+00  0.00000000E+00  0.00000000E+00
  0.00000000E+00  0.00000000E+00  0.00000000E+00
  0.00000000E+00  0.00000000E+00  0.00000000E+00
  0.00000000E+00  0.00000000E+00  0.00000000E+00
  0.00000000E+00  0.00000000E+00  0.00000000E+00
  0.00000000E+00  0.00000000E+00  0.00000000E+00
  0.00000000E+00  0.00000000E+00  0.00000000E+00
  0.00000000E+00  0.00000000E+00  0.00000000E+00
  0.00000000E+00  0.00000000E+00  0.00000000E+00
  0.00000000E+00  0.00000000E+00  0.00000000E+00
  0.00000000E+00  0.00000000E+00  0.00000000E+00
  0.00000000E+00  0.00000000E+00  0.00000000E+00
  0.00000000E+00  0.00000000E+00  0.00000000E+00
  0.00000000E+00  0.00000000E+00  0.00000000E+00
  0.00000000E+00  0.00000000E+00  0.00000000E+00
  0.00000000E+00  0.00000000E+00  0.00000000E+00
  0.00000000E+00  0.00000000E+00  0.00000000E+00
  0.00000000E+00  0.00000000E+00  0.00000000E+00
  0.00000000E+00  0.00000000E+00  0.00000000E+00
  0.00000000E+00  0.00000000E+00  0.00000000E+00
  0.00000000E+00  0.00000000E+00  0.00000000E+00
  0.00000000E+00  0.00000000E+00  0.00000000E+00
  0.00000000E+00  0.00000000E+00  0.00000000E+00
  0.00000000E+00  0.00000000E+00  0.00000000E+00
  0.00000000E+00  0.00000000E+00  0.00000000E+00
  0.00000000E+00  0.00000000E+00  0.00000000E+00
  0.00000000E+00  0.00000000E+00  0.00000000E+00
  0.00000000E+00  0.00000000E+00  0.00000000E+00
  0.00000000E+00  0.00000000E+00  0.00000000E+00
  0.00000000E+00  0.00000000E+00  0.00000000E+00
  0.00000000E+00  0.00000000E+00  0.00000000E+00
  0.00000000E+00  0.00000000E+00  0.00000000E+00
  0.00000000E+00  0.00000000E+00  0.00000000E+00
  0.00000000E+00  0.00000000E+00  0.00000000E+00
  0.00000000E+00  0.00000000E+00  0.00000000E+00
  0.00000000E+00  0.00000000E+00  0.00000000E+00
  0.00000000E+00  0.00000000E+00  0.00000000E+00
  0.00000000E+00  0.00000000E+00  0.00000000E+00
  0.00000000E+00  0.00000000E+00  0.00000000E+00
  0.00000000E+00  0.00000000E+00  0.00000000E+00
  0.00000000E+00  0.00000000E+00  0.00000000E+00
  0.00000000E+00  0.00000000E+00  0.00000000E+00
  0.00000000E+00  0.00000000E+00  0.00000000E+00
  0.00000000E+00  0.00000000E+00  0.00000000E+00
  0.00000000E+00  0.00000000E+00  0.00000000E+00
  0.00000000E+00  0.00000000E+00  0.00000000E+00
  0.00000000E+00  0.00000000E+00  0.00000000E+00
  0.00000000E+00  0.00000000E+00  0.00000000E+00
  0.00000000E+00  0.00000000E+00  0.00000000E+00
  0.00000000E+00  0.00000000E+00  0.00000000E+00
  0.00000000E+00  0.00000000E+00  0.00000000E+00
  0.00000000E+00  0.00000000E+00  0.00000000E+00
  0.00000000E+00  0.00000000E+00  0.00000000E+00
  0.00000000E+00  0.00000000E+00  0.00000000E+00
  0.00000000E+00  0.00000000E+00  0.00000000E+00
  0.00000000E+00  0.00000000E+00  0.00000000E+00
  0.00000000E+00  0.00000000E+00  0.00000000E+00
  0.00000000E+00  0.00000000E+00  0.00000000E+00
  0.00000000E+00  0.00000000E+00  0.00000000E+00
  0.00000000E+00  0.00000000E+00  0.00000000E+00
  0.00000000E+00  0.00000000E+00  0.00000000E+00
  0.00000000E+00  0.00000000E+00  0.00000000E+00
  0.00000000E+00  0.00000000E+00  0.00000000E+00
  0.00000000E+00  0.00000000E+00  0.00000000E+00
  0.00000000E+00  0.00000000E+00  0.00000000E+00
  0.00000000E+00  0.00000000E+00  0.00000000E+00
  0.00000000E+00  0.00000000E+00  0.00000000E+00
  0.00000000E+00  0.00000000E+00  0.00000000E+00
  0.00000000E+00  0.00000000E+00  0.00000000E+00
  0.00000000E+00  0.00000000E+00  0.00000000E+00
  0.00000000E+00  0.00000000E+00  0.00000000E+00
  0.00000000E+00  0.00000000E+00  0.00000000E+00
  0.00000000E+00  0.00000000E+00  0.00000000E+00
  0.00000000E+00  0.00000000E+00  0.00000000E+00
  0.00000000E+00  0.00000000E+00  0.00000000E+00
  0.00000000E+00  0.00000000E+00  0.00000000E+00
  0.00000000E+00  0.00000000E+00  0.00000000E+00
  0.00000000E+00  0.00000000E+00  0.00000000E+00
  0.00000000E+00  0.00000000E+00  0.00000000E+00
  0.00000000E+00  0.00000000E+00  0.00000000E+00
  0.00000000E+00  0.00000000E+00  0.00000000E+00
  0.00000000E+00  0.00000000E+00  0.00000000E+00
  0.00000000E+00  0.00000000E+00  0.00000000E+00
  0.00000000E+00  0.00000000E+00  0.00000000E+00
  0.00000000E+00  0.00000000E+00  0.00000000E+00
  0.00000000E+00  0.00000000E+00  0.00000000E+00
  0.00000000E+00  0.00000000E+00  0.00000000E+00
  0.00000000E+00  0.00000000E+00  0.00000000E+00
  0.00000000E+00  0.00000000E+00  0.00000000E+00
  0.00000000E+00  0.00000000E+00  0.00000000E+00
  0.00000000E+00  0.00000000E+00  0.00000000E+00
  0.00000000E+00  0.00000000E+00  0.00000000E+00
  0.00000000E+00  0.00000000E+00  0.00000000E+00
  0.00000000E+00  0.00000000E+00  0.00000000E+00
  0.00000000E+00  0.00000000E+00  0.00000000E+00
  0.00000000E+00  0.00000000E+00  0.00000000E+00
  0.00000000E+00  0.00000000E+00  0.00000000E+00
  0.00000000E+00  0.00000000E+00  0.00000000E+00
  0.00000000E+00  0.00000000E+00  0.00000000E+00
  0.00000000E+00  0.00000000E+00  0.00000000E+00
  0.00000000E+00  0.00000000E+00  0.00000000E+00
  0.00000000E+00  0.00000000E+00  0.00000000E+00
  0.00000000E+00  0.00000000E+00  0.00000000E+00
  0.00000000E+00  0.00000000E+00  0.00000000E+00
  0.00000000E+00  0.00000000E+00  0.00000000E+00
  0.00000000E+00  0.00000000E+00  0.00000000E+00
  0.00000000E+00  0.00000000E+00  0.00000000E+00
  0.00000000E+00  0.00000000E+00  0.00000000E+00
  0.00000000E+00  0.00000000E+00  0.00000000E+00
  0.00000000E+00  0.00000000E+00  0.00000000E+00
  0.00000000E+00  0.00000000E+00  0.00000000E+00
  0.00000000E+00  0.00000000E+00  0.00000000E+00
  0.00000000E+00  0.00000000E+00  0.00000000E+00
  0.00000000E+00  0.00000000E+00  0.00000000E+00
  0.00000000E+00  0.00000000E+00  0.00000000E+00
  0.00000000E+00  0.00000000E+00  0.00000000E+00
  0.00000000E+00  0.00000000E+00  0.00000000E+00
  0.00000000E+00  0.00000000E+00  0.00000000E+00
  0.00000000E+00  0.00000000E+00  0.00000000E+00
  0.00000000E+00  0.00000000E+00  0.00000000E+00
  0.00000000E+00  0.00000000E+00  0.00000000E+00
  0.00000000E+00  0.00000000E+00  0.00000000E+00
  0.00000000E+00  0.00000000E+00  0.00000000E+00
  0.00000000E+00  0.00000000E+00  0.00000000E+00
  0.00000000E+00  0.00000000E+00  0.00000000E+00
  0.00000000E+00  0.00000000E+00  0.00000000E+00
  0.00000000E+00  0.00000000E+00  0.00000000E+00
  0.00000000E+00  0.00000000E+00  0.00000000E+00
  0.00000000E+00  0.00000000E+00  0.00000000E+00
  0.00000000E+00  0.00000000E+00  0.00000000E+00
  0.00000000E+00  0.00000000E+00  0.00000000E+00
  0.00000000E+00  0.00000000E+00  0.00000000E+00
  0.00000000E+00  0.00000000E+00  0.00000000E+00
  0.00000000E+00  0.00000000E+00  0.00000000E+00
  0.00000000E+00  0.00000000E+00  0.00000000E+00
  0.00000000E+00  0.00000000E+00  0.00000000E+00
  0.00000000E+00  0.00000000E+00  0.00000000E+00
  0.00000000E+00  0.00000000E+00  0.00000000E+00
  0.00000000E+00  0.00000000E+00  0.00000000E+00
  0.00000000E+00  0.00000000E+00  0.00000000E+00
  0.00000000E+00  0.00000000E+00  0.00000000E+00
  0.00000000E+00  0.00000000E+00  0.00000000E+00
  0.00000000E+00  0.00000000E+00  0.00000000E+00
  0.00000000E+00  0.00000000E+00  0.00000000E+00
  0.00000000E+00  0.00000000E+00  0.00000000E+00
  0.00000000E+00  0.00000000E+00  0.00000000E+00
  0.00000000E+00  0.00000000E+00  0.00000000E+00
  0.00000000E+00  0.00000000E+00  0.00000000E+00
  0.00000000E+00  0.00000000E+00  0.00000000E+00
  0.00000000E+00  0.00000000E+00  0.00000000E+00
  0.00000000E+00  0.00000000E+00  0.00000000E+00
  0.00000000E+00  0.00000000E+00  0.00000000E+00
  0.00000000E+00  0.00000000E+00  0.00000000E+00
  0.00000000E+00  0.00000000E+00  0.00000000E+00
  0.00000000E+00  0.00000000E+00  0.00000000E+00
  0.00000000E+00  0.00000000E+00  0.00000000E+00
  0.00000000E+00  0.00000000E+00  0.00000000E+00
  0.00000000E+00  0.00000000E+00  0.00000000E+00
  0.00000000E+00  0.00000000E+00  0.00000000E+00
  0.00000000E+00  0.00000000E+00  0.00000000E+00
  0.00000000E+00  0.00000000E+00  0.00000000E+00
  0.00000000E+00  0.00000000E+00  0.00000000E+00
  0.00000000E+00  0.00000000E+00  0.00000000E+00
  0.00000000E+00  0.00000000E+00  0.00000000E+00
  0.00000000E+00  0.00000000E+00  0.00000000E+00
  0.00000000E+00  0.00000000E+00  0.00000000E+00
  0.00000000E+00  0.00000000E+00  0.00000000E+00
  0.00000000E+00  0.00000000E+00  0.00000000E+00
  0.00000000E+00  0.00000000E+00  0.00000000E+00
