# Supplementary material for: Lactic acid photosynthesis via C–C cross-coupling over atomically dispersed Ba
Source: Nat Commun. 2026 May 29;17:6984. doi: 10.1038/s41467-026-73727-4 (PMC13392379; doi:10.1038/s41467-026-73727-4)
Supplement: Supplementary file 3 — Supplementary Data 1–7 [file 41467_2026_73727_MOESM3_ESM.zip › Supplementary data2.txt]

CONTCAR                                 
   1.00000000000000     
    20.4197998046999984    0.0000000000000000    0.0000000000000000
     0.0000000000000000   15.1040000915999997    0.0000000000000000
     0.0000000000000000    0.0000000000000000   25.8448009491000015
   Ti   O    Ca
    64   129     1
Direct
  0.2310198244993285  0.0725870988638569  0.4188685292645039
  0.3053407871095766  0.0708666016482906  0.5571131182045671
  0.4820792312343539  0.1971232341454423  0.4198369530441062
  0.0548820600734049  0.1982634109476850  0.5612944775058742
  0.1160770835677269  0.1967631171088115  0.4409304157587444
  0.1892106920369981  0.1946645591283406  0.5801154173671709
  0.3657864762325715  0.0723445127969675  0.4361085102877465
  0.4395053570470183  0.0714750950248189  0.5758025482915151
  0.7319534622511594  0.0723911503431796  0.4216871279338291
  0.8054911420547091  0.0725980002878885  0.5612944899242523
  0.9814607236628993  0.1977143379065645  0.4221250211534986
  0.5559374964653879  0.1965700329926237  0.5593929538148517
  0.6164527607871740  0.1974995737611302  0.4390667670546153
  0.6898726756097459  0.1980325639341730  0.5792419937766284
  0.8663764410419714  0.0725679919549569  0.4404744241226310
  0.9400228410835922  0.0731389785737326  0.5796279398106199
  0.2300548466680678  0.3241823435639202  0.4205160532273607
  0.3004228425599758  0.3195912426014546  0.5553425650434015
  0.4820509470841701  0.4474623454557849  0.4198802914756462
  0.0650562152143219  0.4474314844196225  0.5628360083639397
  0.1151274263050015  0.4473809368779502  0.4475507245111143
  0.2017179533358900  0.4472500335824445  0.6114742200415942
  0.3665589083485516  0.3224457435971673  0.4368553968627648
  0.4393685004164621  0.3196127435766337  0.5743930264769722
  0.7318575986451208  0.3224387167122556  0.4214791508005324
  0.8061796923322071  0.3224546132035938  0.5605730110928260
  0.9832815890528197  0.4474035962051234  0.4201033946918011
  0.5552513174812849  0.4474531137861823  0.5612627880870127
  0.6161111366053642  0.4474077594371375  0.4396687318774846
  0.6898573553648125  0.4475189163148849  0.5796409169485852
  0.8665560915835925  0.3229596904341438  0.4397201987206467
  0.9413510123255435  0.3260161948856469  0.5783685704616255
  0.2300452920932952  0.5705161810136565  0.4205024464090290
  0.3004150142121436  0.5749260770337488  0.5553497525932991
  0.4821008253570983  0.6977517207382447  0.4198373156190491
  0.0548776316786528  0.6965933727913389  0.5612695053513794
  0.1160749178158513  0.6980207613342316  0.4409174721799765
  0.1892126858031198  0.6998909381001448  0.5800876579588258
  0.3665439637010156  0.5724573941369346  0.4368663063442865
  0.4393558865897600  0.5752349223679293  0.5744243348434924
  0.7318939706448263  0.5724356046585322  0.4214644501771739
  0.8061907775599509  0.5725931001831013  0.5605695115964487
  0.9814532548995109  0.6971932304044611  0.4221281256020826
  0.5559397193131014  0.6983226471111077  0.5593966355685622
  0.6164702897672002  0.6972615917344028  0.4390570133073975
  0.6898780299454407  0.6969821705681104  0.5792165147077578
  0.8665966121420222  0.5718756195192891  0.4397197095639524
  0.9413585970582539  0.5687985976564345  0.5783542301873399
  0.2310269868788533  0.8221251915464735  0.4188697937719328
  0.3053279594599055  0.8236722676845238  0.5571156020756686
  0.4821631663486349  0.9474344311446755  0.4198496675514330
  0.0545543701570227  0.9474407375688300  0.5608057951003809
  0.1162320712777881  0.9473828768231366  0.4398350238816094
  0.1893205277338497  0.9473070524425830  0.5791563088513985
  0.3657865297291535  0.8225006261580573  0.4361237768672816
  0.4394964115178886  0.8233615403584119  0.5758344887542226
  0.7319626259052314  0.8224936814639450  0.4216873338953395
  0.8054952523025813  0.8224324864572129  0.5612796812281193
  0.9815640405124234  0.9474589646610051  0.4218303087249690
  0.5561859558296526  0.9474521220153044  0.5597220382950581
  0.6164106433175257  0.9473800129696018  0.4391597309126934
  0.6899734078497458  0.9475165694355826  0.5792843912828378
  0.8663900559476611  0.8223461275774171  0.4404673359203974
  0.9400380053531389  0.8217196448933297  0.5796031001663668
  0.1356375853821805  0.0721577048644927  0.4423265799443946
  0.2165901521488043  0.0713303636947756  0.5905313896498130
  0.3846400141682735  0.1975270780291664  0.4393693064582574
  0.4637951566611180  0.1968399102437423  0.5870558809974479
  0.0282757538508749  0.1979363259876030  0.4806474554292589
  0.1124711555916250  0.1952861914063368  0.6164012420262952
  0.2789750068741941  0.0717440060410166  0.4766635246087063
  0.3621082286782041  0.0718912382628998  0.6121798819429389
  0.4572422732540052  0.0726831199667372  0.4079983059284061
  0.0359876831216182  0.0722063461461624  0.5587985533884982
  0.2059408733505373  0.1984956998403507  0.4096382288799184
  0.2866245517609435  0.1961847377893426  0.5540641112959274
  0.0596338424616460  0.1971271473953997  0.3859791765909002
  0.1429178447473997  0.1959561410010535  0.5214729426343787
  0.3083650242400529  0.0733461223993965  0.3818259854394214
  0.3933241936343785  0.0709436044542577  0.5174061200889061
  0.6349369656793699  0.0725078513103631  0.4422443628002496
  0.7143003063253498  0.0729494241995970  0.5907633747555778
  0.8850007156101753  0.1972622186332092  0.4431832218376639
  0.9647148114079466  0.1983128193471851  0.5900149021259045
  0.5281787190893316  0.1979236594754301  0.4786017642753884
  0.6112030565607290  0.1983268703051615  0.6149152790411540
  0.7782568239109732  0.0723649970838815  0.4801930595964672
  0.8619330125668849  0.0731605343033095  0.6160436743219095
  0.9567051143602606  0.0725182465952898  0.4105697926208251
  0.5372046398732456  0.0726846216975051  0.5574321300463086
  0.7067279047011101  0.1973642612334867  0.4099910818632773
  0.7860942771925847  0.1978484229421504  0.5585789988566239
  0.5599698656251995  0.1977329839171336  0.3840131329413082
  0.6428357092017023  0.1980665404983600  0.5207156241518881
  0.8096152734738645  0.0725046405245383  0.3855118668778785
  0.8926519830787037  0.0724450924978740  0.5214680834163544
  0.1345198586408433  0.3219483033417989  0.4438523649277873
  0.2167468354203345  0.3176113274783495  0.5907987400211921
  0.3849296914408949  0.4474527630035332  0.4391737699991184
  0.4595889967608628  0.4474115712210769  0.5925485972353324
  0.0239308500242549  0.4473742003983365  0.4805056350130334
  0.1113580381971862  0.4474238163614979  0.6222318586623370
  0.2778406791488555  0.3268473466014289  0.4792879158900960
  0.3623254117867120  0.3174442332307008  0.6137948040710575
  0.4565345663020347  0.3223948334076922  0.4077985780275002
  0.0384878303302200  0.3225631499492884  0.5601427753337116
  0.2048917162100766  0.4473878838285598  0.4102589025417592
  0.2905249917990638  0.4473142972733666  0.5668731255780179
  0.0607552980700161  0.4473876710670079  0.3869528740097469
  0.1389434447125261  0.4474733584621834  0.5211038257133589
  0.3073037154598492  0.3224551297328120  0.3836925044309074
  0.3924154680025714  0.3223949197155447  0.5169756885185327
  0.6349641289844048  0.3225821628208056  0.4423915872408991
  0.7145439878341844  0.3228442139709365  0.5910041250012885
  0.8833595079485491  0.4474303376111732  0.4404772782239258
  0.9644546461534234  0.4474384492734743  0.5908849437948981
  0.5273958851966486  0.4475049874202023  0.4788277522494284
  0.6109889302033904  0.4475336699760447  0.6160631002203609
  0.7783032296117078  0.3224657548607719  0.4798271524412128
  0.8628700074718639  0.3225759752291142  0.6149274294388112
  0.9565091613754682  0.3213277397215544  0.4097699438111429
  0.5347834367551442  0.3235794187917569  0.5579344845157354
  0.7068012064282911  0.4474394028511616  0.4103052158741816
  0.7855195525671109  0.4475134094605334  0.5584732488600607
  0.5601708293669992  0.4475102952445750  0.3843518613991396
  0.6411445071164221  0.4474670882664690  0.5218607545307949
  0.8092149566121709  0.3214883451218120  0.3849103985292530
  0.8930272825119118  0.3247416878669930  0.5203271021781403
  0.1344675247913862  0.5728422018398603  0.4437886173683708
  0.2167833203695069  0.5769847862538119  0.5908655981203255
  0.3846570019762650  0.6973526233520516  0.4393909377110138
  0.4637949987223263  0.6980113031894175  0.5870678912369710
  0.0282732997293391  0.6970105549154748  0.4806473646607217
  0.1124687296633480  0.6994184343725968  0.6163707743197754
  0.2778370383874055  0.5677766771424146  0.4792742104027273
  0.3623117899713160  0.5772434597525683  0.6138119102511909
  0.4565200662851726  0.5724890640711361  0.4077920808533982
  0.0384695547385657  0.5722861823486457  0.5600907636440599
  0.2059353768229853  0.6962843433509658  0.4096388364496202
  0.2865976363978361  0.6984209160181891  0.5540224171621722
  0.0596109791102575  0.6977991509887089  0.3859689131284856
  0.1429330894060608  0.6987387140937452  0.5214401773951721
  0.3072990784767531  0.5725377352195714  0.3836945538470593
  0.3924147838099860  0.5725250808760772  0.5169954015096397
  0.6349931247348500  0.5723092142581655  0.4424006896037574
  0.7145417824700395  0.5721873810677373  0.5909864014586285
  0.8850104389088711  0.6976536639703318  0.4431784741251887
  0.9647244418077885  0.6965652381521836  0.5899656294258599
  0.5282218204387091  0.6969785461918115  0.4785960126178188
  0.6112150536726738  0.6966925379990860  0.6149035445827237
  0.7783150977242103  0.5725234162899427  0.4798163864346829
  0.8628805969042674  0.5725379108388026  0.6149194642090354
  0.9565582050565417  0.5735372330222884  0.4098161211135132
  0.5347752406312147  0.5713012054921002  0.5579508253016141
  0.7067550270396342  0.6975110639386264  0.4099839787713749
  0.7860927619032763  0.6971731370866976  0.5585430329149652
  0.5599739031674000  0.6971231003520463  0.3839993649017551
  0.6428387474656595  0.6969301754888027  0.5207005435301986
  0.8092651986400132  0.5733772289340112  0.3849065336510070
  0.8930109692828645  0.5700734224524382  0.5203247633537589
  0.1356353246946287  0.8226440137175963  0.4423506343570595
  0.2165650488747914  0.8232618132091443  0.5905062806893497
  0.3847190444066908  0.9474242711876057  0.4379924691317928
  0.4646802620454790  0.9474338812655632  0.5878870749200168
  0.0286502223529996  0.9474520792957976  0.4800325556661616
  0.1123902311374188  0.9473993040410672  0.6155987493044632
  0.2789932893540037  0.8229638477028111  0.4766645288465734
  0.3620821153044354  0.8227483177273429  0.6121949551326924
  0.4572505399173538  0.8221731956905585  0.4080129283711986
  0.0360162843579834  0.8226723999133747  0.5588032408251540
  0.2059654941684341  0.9473774597987029  0.4079391039491329
  0.2859295411173963  0.9473029909842253  0.5545081056804013
  0.0592442496368935  0.9474540978649367  0.3852955396753291
  0.1428959366456243  0.9474186646565819  0.5208548534923755
  0.3083708329196976  0.8215066265927736  0.3818332369791516
  0.3933286623363173  0.8238521296594485  0.5174294095444714
  0.6349423278770244  0.8223663127091063  0.4422394284340033
  0.7142904652811131  0.8220606717516878  0.5907292485318741
  0.8852361093296922  0.9474759557227799  0.4429831486106425
  0.9644506832179714  0.9474481534590705  0.5909468636463379
  0.5282829393829055  0.9474787876789589  0.4785832966877405
  0.6116515225176700  0.9475182789448340  0.6151558940188639
  0.7782617241672063  0.8226791446227948  0.4801942599766588
  0.8619607843631797  0.8218097052582380  0.6160207837663301
  0.9567010365396752  0.8224207574881586  0.4105649263335999
  0.5372061685268043  0.8222180436601528  0.5574683922263248
  0.7068705885047950  0.9474407667176117  0.4100694023479706
  0.7862084982776442  0.9475070925802540  0.5592212971754643
  0.5600681959155082  0.9474277113549955  0.3840120045100880
  0.6431731843559284  0.9475104425588169  0.5207509179199946
  0.8096209128181762  0.8224445535092209  0.3855092253085453
  0.8926604660189176  0.8225555552295378  0.5214465361929140
  0.2417937805706470  0.4470825661121797  0.6696400495821735
  0.3475119477481405  0.4473003137418030  0.6537900647052992
 
  0.00000000E+00  0.00000000E+00  0.00000000E+00
  0.00000000E+00  0.00000000E+00  0.00000000E+00
  0.00000000E+00  0.00000000E+00  0.00000000E+00
  0.00000000E+00  0.00000000E+00  0.00000000E+00
  0.00000000E+00  0.00000000E+00  0.00000000E+00
  0.00000000E+00  0.00000000E+00  0.00000000E+00
  0.00000000E+00  0.00000000E+00  0.00000000E+00
  0.00000000E+00  0.00000000E+00  0.00000000E+00
  0.00000000E+00  0.00000000E+00  0.00000000E+00
  0.00000000E+00  0.00000000E+00  0.00000000E+00
  0.00000000E+00  0.00000000E+00  0.00000000E+00
  0.00000000E+00  0.00000000E+00  0.00000000E+00
  0.00000000E+00  0.00000000E+00  0.00000000E+00
  0.00000000E+00  0.00000000E+00  0.00000000E+00
  0.00000000E+00  0.00000000E+00  0.00000000E+00
  0.00000000E+00  0.00000000E+00  0.00000000E+00
  0.00000000E+00  0.00000000E+00  0.00000000E+00
  0.00000000E+00  0.00000000E+00  0.00000000E+00
  0.00000000E+00  0.00000000E+00  0.00000000E+00
  0.00000000E+00  0.00000000E+00  0.00000000E+00
  0.00000000E+00  0.00000000E+00  0.00000000E+00
  0.00000000E+00  0.00000000E+00  0.00000000E+00
  0.00000000E+00  0.00000000E+00  0.00000000E+00
  0.00000000E+00  0.00000000E+00  0.00000000E+00
  0.00000000E+00  0.00000000E+00  0.00000000E+00
  0.00000000E+00  0.00000000E+00  0.00000000E+00
  0.00000000E+00  0.00000000E+00  0.00000000E+00
  0.00000000E+00  0.00000000E+00  0.00000000E+00
  0.00000000E+00  0.00000000E+00  0.00000000E+00
  0.00000000E+00  0.00000000E+00  0.00000000E+00
  0.00000000E+00  0.00000000E+00  0.00000000E+00
  0.00000000E+00  0.00000000E+00  0.00000000E+00
  0.00000000E+00  0.00000000E+00  0.00000000E+00
  0.00000000E+00  0.00000000E+00  0.00000000E+00
  0.00000000E+00  0.00000000E+00  0.00000000E+00
  0.00000000E+00  0.00000000E+00  0.00000000E+00
  0.00000000E+00  0.00000000E+00  0.00000000E+00
  0.00000000E+00  0.00000000E+00  0.00000000E+00
  0.00000000E+00  0.00000000E+00  0.00000000E+00
  0.00000000E+00  0.00000000E+00  0.00000000E+00
  0.00000000E+00  0.00000000E+00  0.00000000E+00
  0.00000000E+00  0.00000000E+00  0.00000000E+00
  0.00000000E+00  0.00000000E+00  0.00000000E+00
  0.00000000E+00  0.00000000E+00  0.00000000E+00
  0.00000000E+00  0.00000000E+00  0.00000000E+00
  0.00000000E+00  0.00000000E+00  0.00000000E+00
  0.00000000E+00  0.00000000E+00  0.00000000E+00
  0.00000000E+00  0.00000000E+00  0.00000000E+00
  0.00000000E+00  0.00000000E+00  0.00000000E+00
  0.00000000E+00  0.00000000E+00  0.00000000E+00
  0.00000000E+00  0.00000000E+00  0.00000000E+00
  0.00000000E+00  0.00000000E+00  0.00000000E+00
  0.00000000E+00  0.00000000E+00  0.00000000E+00
  0.00000000E+00  0.00000000E+00  0.00000000E+00
  0.00000000E+00  0.00000000E+00  0.00000000E+00
  0.00000000E+00  0.00000000E+00  0.00000000E+00
  0.00000000E+00  0.00000000E+00  0.00000000E+00
  0.00000000E+00  0.00000000E+00  0.00000000E+00
  0.00000000E+00  0.00000000E+00  0.00000000E+00
  0.00000000E+00  0.00000000E+00  0.00000000E+00
  0.00000000E+00  0.00000000E+00  0.00000000E+00
  0.00000000E+00  0.00000000E+00  0.00000000E+00
  0.00000000E+00  0.00000000E+00  0.00000000E+00
  0.00000000E+00  0.00000000E+00  0.00000000E+00
  0.00000000E+00  0.00000000E+00  0.00000000E+00
  0.00000000E+00  0.00000000E+00  0.00000000E+00
  0.00000000E+00  0.00000000E+00  0.00000000E+00
  0.00000000E+00  0.00000000E+00  0.00000000E+00
  0.00000000E+00  0.00000000E+00  0.00000000E+00
  0.00000000E+00  0.00000000E+00  0.00000000E+00
  0.00000000E+00  0.00000000E+00  0.00000000E+00
  0.00000000E+00  0.00000000E+00  0.00000000E+00
  0.00000000E+00  0.00000000E+00  0.00000000E+00
  0.00000000E+00  0.00000000E+00  0.00000000E+00
  0.00000000E+00  0.00000000E+00  0.00000000E+00
  0.00000000E+00  0.00000000E+00  0.00000000E+00
  0.00000000E+00  0.00000000E+00  0.00000000E+00
  0.00000000E+00  0.00000000E+00  0.00000000E+00
  0.00000000E+00  0.00000000E+00  0.00000000E+00
  0.00000000E+00  0.00000000E+00  0.00000000E+00
  0.00000000E+00  0.00000000E+00  0.00000000E+00
  0.00000000E+00  0.00000000E+00  0.00000000E+00
  0.00000000E+00  0.00000000E+00  0.00000000E+00
  0.00000000E+00  0.00000000E+00  0.00000000E+00
  0.00000000E+00  0.00000000E+00  0.00000000E+00
  0.00000000E+00  0.00000000E+00  0.00000000E+00
  0.00000000E+00  0.00000000E+00  0.00000000E+00
  0.00000000E+00  0.00000000E+00  0.00000000E+00
  0.00000000E+00  0.00000000E+00  0.00000000E+00
  0.00000000E+00  0.00000000E+00  0.00000000E+00
  0.00000000E+00  0.00000000E+00  0.00000000E+00
  0.00000000E+00  0.00000000E+00  0.00000000E+00
  0.00000000E+00  0.00000000E+00  0.00000000E+00
  0.00000000E+00  0.00000000E+00  0.00000000E+00
  0.00000000E+00  0.00000000E+00  0.00000000E+00
  0.00000000E+00  0.00000000E+00  0.00000000E+00
  0.00000000E+00  0.00000000E+00  0.00000000E+00
  0.00000000E+00  0.00000000E+00  0.00000000E+00
  0.00000000E+00  0.00000000E+00  0.00000000E+00
  0.00000000E+00  0.00000000E+00  0.00000000E+00
  0.00000000E+00  0.00000000E+00  0.00000000E+00
  0.00000000E+00  0.00000000E+00  0.00000000E+00
  0.00000000E+00  0.00000000E+00  0.00000000E+00
  0.00000000E+00  0.00000000E+00  0.00000000E+00
  0.00000000E+00  0.00000000E+00  0.00000000E+00
  0.00000000E+00  0.00000000E+00  0.00000000E+00
  0.00000000E+00  0.00000000E+00  0.00000000E+00
  0.00000000E+00  0.00000000E+00  0.00000000E+00
  0.00000000E+00  0.00000000E+00  0.00000000E+00
  0.00000000E+00  0.00000000E+00  0.00000000E+00
  0.00000000E+00  0.00000000E+00  0.00000000E+00
  0.00000000E+00  0.00000000E+00  0.00000000E+00
  0.00000000E+00  0.00000000E+00  0.00000000E+00
  0.00000000E+00  0.00000000E+00  0.00000000E+00
  0.00000000E+00  0.00000000E+00  0.00000000E+00
  0.00000000E+00  0.00000000E+00  0.00000000E+00
  0.00000000E+00  0.00000000E+00  0.00000000E+00
  0.00000000E+00  0.00000000E+00  0.00000000E+00
  0.00000000E+00  0.00000000E+00  0.00000000E+00
  0.00000000E+00  0.00000000E+00  0.00000000E+00
  0.00000000E+00  0.00000000E+00  0.00000000E+00
  0.00000000E+00  0.00000000E+00  0.00000000E+00
  0.00000000E+00  0.00000000E+00  0.00000000E+00
  0.00000000E+00  0.00000000E+00  0.00000000E+00
  0.00000000E+00  0.00000000E+00  0.00000000E+00
  0.00000000E+00  0.00000000E+00  0.00000000E+00
  0.00000000E+00  0.00000000E+00  0.00000000E+00
  0.00000000E+00  0.00000000E+00  0.00000000E+00
  0.00000000E+00  0.00000000E+00  0.00000000E+00
  0.00000000E+00  0.00000000E+00  0.00000000E+00
  0.00000000E+00  0.00000000E+00  0.00000000E+00
  0.00000000E+00  0.00000000E+00  0.00000000E+00
  0.00000000E+00  0.00000000E+00  0.00000000E+00
  0.00000000E+00  0.00000000E+00  0.00000000E+00
  0.00000000E+00  0.00000000E+00  0.00000000E+00
  0.00000000E+00  0.00000000E+00  0.00000000E+00
  0.00000000E+00  0.00000000E+00  0.00000000E+00
  0.00000000E+00  0.00000000E+00  0.00000000E+00
  0.00000000E+00  0.00000000E+00  0.00000000E+00
  0.00000000E+00  0.00000000E+00  0.00000000E+00
  0.00000000E+00  0.00000000E+00  0.00000000E+00
  0.00000000E+00  0.00000000E+00  0.00000000E+00
  0.00000000E+00  0.00000000E+00  0.00000000E+00
  0.00000000E+00  0.00000000E+00  0.00000000E+00
  0.00000000E+00  0.00000000E+00  0.00000000E+00
  0.00000000E+00  0.00000000E+00  0.00000000E+00
  0.00000000E+00  0.00000000E+00  0.00000000E+00
  0.00000000E+00  0.00000000E+00  0.00000000E+00
  0.00000000E+00  0.00000000E+00  0.00000000E+00
  0.00000000E+00  0.00000000E+00  0.00000000E+00
  0.00000000E+00  0.00000000E+00  0.00000000E+00
  0.00000000E+00  0.00000000E+00  0.00000000E+00
  0.00000000E+00  0.00000000E+00  0.00000000E+00
  0.00000000E+00  0.00000000E+00  0.00000000E+00
  0.00000000E+00  0.00000000E+00  0.00000000E+00
  0.00000000E+00  0.00000000E+00  0.00000000E+00
  0.00000000E+00  0.00000000E+00  0.00000000E+00
  0.00000000E+00  0.00000000E+00  0.00000000E+00
  0.00000000E+00  0.00000000E+00  0.00000000E+00
  0.00000000E+00  0.00000000E+00  0.00000000E+00
  0.00000000E+00  0.00000000E+00  0.00000000E+00
  0.00000000E+00  0.00000000E+00  0.00000000E+00
  0.00000000E+00  0.00000000E+00  0.00000000E+00
  0.00000000E+00  0.00000000E+00  0.00000000E+00
  0.00000000E+00  0.00000000E+00  0.00000000E+00
  0.00000000E+00  0.00000000E+00  0.00000000E+00
  0.00000000E+00  0.00000000E+00  0.00000000E+00
  0.00000000E+00  0.00000000E+00  0.00000000E+00
  0.00000000E+00  0.00000000E+00  0.00000000E+00
  0.00000000E+00  0.00000000E+00  0.00000000E+00
  0.00000000E+00  0.00000000E+00  0.00000000E+00
  0.00000000E+00  0.00000000E+00  0.00000000E+00
  0.00000000E+00  0.00000000E+00  0.00000000E+00
  0.00000000E+00  0.00000000E+00  0.00000000E+00
  0.00000000E+00  0.00000000E+00  0.00000000E+00
  0.00000000E+00  0.00000000E+00  0.00000000E+00
  0.00000000E+00  0.00000000E+00  0.00000000E+00
  0.00000000E+00  0.00000000E+00  0.00000000E+00
  0.00000000E+00  0.00000000E+00  0.00000000E+00
  0.00000000E+00  0.00000000E+00  0.00000000E+00
  0.00000000E+00  0.00000000E+00  0.00000000E+00
  0.00000000E+00  0.00000000E+00  0.00000000E+00
  0.00000000E+00  0.00000000E+00  0.00000000E+00
  0.00000000E+00  0.00000000E+00  0.00000000E+00
  0.00000000E+00  0.00000000E+00  0.00000000E+00
  0.00000000E+00  0.00000000E+00  0.00000000E+00
  0.00000000E+00  0.00000000E+00  0.00000000E+00
  0.00000000E+00  0.00000000E+00  0.00000000E+00
  0.00000000E+00  0.00000000E+00  0.00000000E+00
  0.00000000E+00  0.00000000E+00  0.00000000E+00
  0.00000000E+00  0.00000000E+00  0.00000000E+00
  0.00000000E+00  0.00000000E+00  0.00000000E+00
  0.00000000E+00  0.00000000E+00  0.00000000E+00
  0.00000000E+00  0.00000000E+00  0.00000000E+00
