# Supplementary material for: Lactic acid photosynthesis via C–C cross-coupling over atomically dispersed Ba
Source: Nat Commun. 2026 May 29;17:6984. doi: 10.1038/s41467-026-73727-4 (PMC13392379; doi:10.1038/s41467-026-73727-4)
Supplement: Supplementary file 3 — Supplementary Data 1–7 [file 41467_2026_73727_MOESM3_ESM.zip › Supplementary data3.txt]

CONTCAR                                 
   1.00000000000000     
    20.4197998046999984    0.0000000000000000    0.0000000000000000
     0.0000000000000000   15.1040000915999997    0.0000000000000000
     0.0000000000000000    0.0000000000000000   25.8448009491000015
   Ti   O    Mg
    64   129     1
Direct
  0.2312125869292267  0.0727168673400471  0.4193458450148114
  0.3056865349594211  0.0704093471826656  0.5579496760047830
  0.4821240105854612  0.1969162234989077  0.4199066695782805
  0.0547487076027968  0.1982237607336158  0.5613505617188819
  0.1161683680571548  0.1969672441272143  0.4410268791152393
  0.1890826414601760  0.1944959622448242  0.5803293173917751
  0.3658597876108004  0.0723531939768641  0.4368782886808790
  0.4396757705152804  0.0715812465054310  0.5767346727728057
  0.7320177820312995  0.0723567598036205  0.4215921626197702
  0.8053404202624810  0.0726501096082263  0.5611734052645652
  0.9815599166490133  0.1978813810580834  0.4222666463821024
  0.5556962414099433  0.1969043196056412  0.5597514521176288
  0.6164375704413319  0.1974712043227406  0.4391887115837205
  0.6897886374855188  0.1980989188143161  0.5791108584132302
  0.8664818461487536  0.0725942675442948  0.4404160588940988
  0.9398510825964932  0.0730711956395806  0.5796096438470509
  0.2301641773595742  0.3239162367908642  0.4198810104431800
  0.3000723482426657  0.3192517348794988  0.5538568346518840
  0.4822699740350442  0.4474703249454877  0.4200768353063101
  0.0646712153548871  0.4474449450990710  0.5635577544438618
  0.1155077361894277  0.4473693752242898  0.4483327518512069
  0.2010179764726438  0.4472568723075808  0.6094427045572439
  0.3669306541209280  0.3224139234288688  0.4369827387477188
  0.4390333709974689  0.3197163985989711  0.5757013845299589
  0.7319956368320701  0.3223151371108403  0.4213164175927004
  0.8059837105183166  0.3226114013702903  0.5604861727090189
  0.9836792905232216  0.4474395063101346  0.4206857994624570
  0.5543869033515147  0.4474111069973624  0.5606276441739276
  0.6165060182654191  0.4474118527283877  0.4396755045877997
  0.6893037015393618  0.4475234999566662  0.5791727393520102
  0.8666386189977922  0.3230895784336817  0.4397252642089318
  0.9411289847273064  0.3259479440972496  0.5785079729162510
  0.2301490641502246  0.5707596950967806  0.4198878242137278
  0.3001256177340605  0.5752255780759769  0.5538899789155254
  0.4820970997320698  0.6980274056038348  0.4199045722510890
  0.0547670202536872  0.6966558969529165  0.5613299875213748
  0.1161703398957357  0.6977928051464322  0.4410153421711870
  0.1891215634630838  0.7000140240532022  0.5803070510436389
  0.3669065412564057  0.5725605590560398  0.4370035337364963
  0.4390431750034874  0.5750328533530835  0.5757398069302306
  0.7320151084978075  0.5725892189402952  0.4212919260069237
  0.8060018900347964  0.5724450559130407  0.5604727960488993
  0.9815653796126974  0.6970477363874377  0.4222478873625992
  0.5556668381414361  0.6979402762562635  0.5597186577137844
  0.6164265497396160  0.6973080489701048  0.4391505558143076
  0.6897734069296398  0.6969064332595661  0.5790375389638003
  0.8666627743682317  0.5717834791080196  0.4397114316287308
  0.9411442119964604  0.5689122429272296  0.5784981039756847
  0.2312047292669173  0.8219850515217081  0.4193601981507367
  0.3056859113762365  0.8240944676309316  0.5579909843728788
  0.4821433855009126  0.9474496708686818  0.4200987060938187
  0.0544242815184708  0.9474409849492175  0.5608090785863215
  0.1163398382341059  0.9473818884204090  0.4399958027339118
  0.1891384884066308  0.9472894558629114  0.5793266127426854
  0.3658414892985439  0.8226301795003478  0.4369059274853807
  0.4396835763858015  0.8232486170376827  0.5767482093473459
  0.7320313178610619  0.8225352236345345  0.4215866864683122
  0.8053549338767934  0.8223791037086855  0.5611544784011496
  0.9817040236843830  0.9474725492962062  0.4217724458919563
  0.5559932691361437  0.9474323502942621  0.5597781777066099
  0.6164469132579903  0.9473773326504262  0.4391686558071735
  0.6899504295916380  0.9474912396153583  0.5790835575989113
  0.8664996577160243  0.8223237662744538  0.4404062801351575
  0.9398700270129619  0.8217896093096339  0.5795954208302859
  0.1356509011583420  0.0723353325250827  0.4422427719046414
  0.2165398341915017  0.0711723715656301  0.5906844099677193
  0.3846378678538990  0.1975294881907855  0.4392763367000813
  0.4633086238503735  0.1970637820897305  0.5886049003746178
  0.0284499616189946  0.1982649268980243  0.4807986090849717
  0.1125236464898768  0.1954469327277328  0.6165113478528752
  0.2789047389972173  0.0731026315356647  0.4772900534868834
  0.3620449846137548  0.0705464192219401  0.6130204291638774
  0.4571508656206090  0.0725300589421722  0.4083731679480612
  0.0359497860368285  0.0722320456605873  0.5588290604421479
  0.2059805244152308  0.1986665948642154  0.4092151123563253
  0.2878110026042268  0.1964158285574324  0.5559272891305462
  0.0597667455211848  0.1976139846168118  0.3861248177151984
  0.1430898743228268  0.1950273239882909  0.5215820243404221
  0.3085746742974801  0.0727191329673293  0.3824754674043276
  0.3933916905602789  0.0714353541405704  0.5182631706174579
  0.6349839258301837  0.0725058314148005  0.4421460455624377
  0.7142490486902392  0.0729352119761374  0.5905020734405256
  0.8851518488742729  0.1973571522822838  0.4430988624214758
  0.9646655911518841  0.1982506137720615  0.5899934666348471
  0.5280501392205712  0.1977437101744613  0.4786472081650884
  0.6112879134278455  0.1981687208127944  0.6149823560880920
  0.7783274735504061  0.0722728643019141  0.4801055817268984
  0.8618125861741440  0.0731830253509149  0.6159576294893133
  0.9569348237270093  0.0726411794684488  0.4106421114771180
  0.5367372921274225  0.0727922385185667  0.5575654740405579
  0.7067955504714056  0.1973005295535111  0.4100203154456999
  0.7860544746714234  0.1978565845239090  0.5584264600476829
  0.5599016882846716  0.1976803301972299  0.3840719804794757
  0.6424574565537340  0.1980794723194650  0.5207241179616335
  0.8097169996762027  0.0726052781359051  0.3854606596555890
  0.8926759478613991  0.0724010503367021  0.5213708579030388
  0.1351604678544349  0.3220234169377723  0.4445672866606551
  0.2160654896359527  0.3181663072697384  0.5890842692469486
  0.3851365589286387  0.4474503569615046  0.4407829957564545
  0.4613392621930282  0.4473760439391001  0.5900089707508632
  0.0244688838988420  0.4474637517485524  0.4811474410791055
  0.1115331165359875  0.4474392315207143  0.6230529930860702
  0.2778027104939029  0.3252083087611872  0.4788735166153115
  0.3618979738925842  0.3270766168219687  0.6148801150786756
  0.4565078977743069  0.3226429441191780  0.4079184644485895
  0.0385399438105608  0.3225829063116669  0.5606296921842545
  0.2051016255037185  0.4473756994439632  0.4102844356193632
  0.2893420299490874  0.4472818279173064  0.5631131101760929
  0.0613762204313169  0.4473672060783465  0.3878029293614808
  0.1391681894893076  0.4474223727286316  0.5224398881438771
  0.3079197783324200  0.3231990026219858  0.3836074661421189
  0.3923120307834836  0.3193264120734384  0.5178183853445945
  0.6350482203778228  0.3224843272426113  0.4421484438980832
  0.7144295849464196  0.3228194619519053  0.5906300322714108
  0.8835993268453337  0.4474497391303474  0.4405830222979972
  0.9643740617386170  0.4474611114416570  0.5910759474090889
  0.5277386537840577  0.4474682979251813  0.4789338835724283
  0.6106914008424120  0.4474991439325054  0.6153375684258758
  0.7784180660542700  0.3224750626223383  0.4797076943800833
  0.8626843178314165  0.3225818436185562  0.6149266359059589
  0.9568009381061143  0.3215819401281435  0.4100124203166868
  0.5345382082323529  0.3228384221758553  0.5578745390444679
  0.7069524581982880  0.4474493994016072  0.4101979255193984
  0.7856453779548890  0.4475154157420272  0.5583353095487714
  0.5601088961827144  0.4475295312097726  0.3844270755020256
  0.6415383911484932  0.4475065514429319  0.5210907672153329
  0.8093923372731353  0.3215201421296136  0.3848503444912381
  0.8931204921149160  0.3247263023560745  0.5203479046854932
  0.1351383512632796  0.5727319784289745  0.4445180086842574
  0.2161462447371160  0.5764170646683862  0.5891719654324129
  0.3846280041434607  0.6973957161776753  0.4393537004634293
  0.4632977367783629  0.6977329537326331  0.5885898006149853
  0.0284426459389255  0.6967075097867199  0.4807844087514232
  0.1125484067068550  0.6993130626946574  0.6164771860168334
  0.2777966940763062  0.5694653138659325  0.4788795134681577
  0.3618953778280630  0.5674660004727268  0.6149145014170458
  0.4564835813094223  0.5722892189471570  0.4079414315426149
  0.0385354853729678  0.5723063289988585  0.5605854508501735
  0.2059571681251786  0.6961050343174094  0.4092211002524065
  0.2878517995707665  0.6981612508670245  0.5559296409597421
  0.0597660964750203  0.6972558022028237  0.3861067660940908
  0.1431312080436384  0.6995807662718976  0.5215542818878172
  0.3079117902179670  0.5718073135797892  0.3836215964900012
  0.3923006697458549  0.5753590486033012  0.5178579667445233
  0.6350598069517969  0.5724352861347801  0.4421332092503634
  0.7144089378521923  0.5722056819632567  0.5905844587442235
  0.8851667312457703  0.6975755798920545  0.4430870034593020
  0.9647019830986725  0.6966479454331834  0.5899905389593733
  0.5280583334331111  0.6973250950071499  0.4786301028465868
  0.6112901714110828  0.6967957681176332  0.6149283663103042
  0.7784292809146507  0.5725438321500380  0.4796836129335883
  0.8626889216703918  0.5725505532744877  0.6149134991724501
  0.9568281792070367  0.5733127334222000  0.4100130252784828
  0.5345118141128266  0.5719983487428806  0.5578252242454488
  0.7068061008458570  0.6976005560237307  0.4099899260634666
  0.7860447897894062  0.6971631316742568  0.5583812786045006
  0.5598586260331914  0.6971972328816658  0.3840489476296479
  0.6424211102922568  0.6969021192619848  0.5206660545960253
  0.8094193448154401  0.5733846434100426  0.3848348689294955
  0.8931124341371395  0.5701267076451295  0.5203445175233862
  0.1356275270172173  0.8224512960998474  0.4422649759507452
  0.2165517407790283  0.8233942885968055  0.5906798063694662
  0.3847410290123721  0.9474685032093785  0.4390435727024172
  0.4648888978896659  0.9474166968471491  0.5885623176364474
  0.0287136603641208  0.9474660900633977  0.4800395760804564
  0.1121716085152147  0.9473852001827798  0.6156467621818341
  0.2788988694799097  0.8216534776718419  0.4773034826905356
  0.3620591315829806  0.8239767298170988  0.6130537016144687
  0.4571089177225005  0.8223776096411624  0.4083504302424063
  0.0359743900162609  0.8226466168035258  0.5588172976978384
  0.2063730879224705  0.9473734133663821  0.4087810157470551
  0.2859413472634373  0.9472970355831467  0.5545654764914734
  0.0594911864066506  0.9474639929870590  0.3853590485308655
  0.1428611287427681  0.9474042788240301  0.5209250476098775
  0.3085732605308898  0.8222080390233435  0.3824989477274233
  0.3933779157565989  0.8234927757658338  0.5182855060093746
  0.6349971809364885  0.8223815209896992  0.4421323499608865
  0.7142494004939268  0.8220593005415069  0.5904780625769305
  0.8853534803762370  0.9474778915831525  0.4427426202767876
  0.9643760277088684  0.9474406109514806  0.5909117668117841
  0.5283806472473013  0.9474583949840087  0.4787409828115093
  0.6117009890990809  0.9474935537793385  0.6150308796506424
  0.7783352039895183  0.8227442315695490  0.4801019723398766
  0.8618308592200692  0.8217776374972316  0.6159342062067175
  0.9569442933953064  0.8223138254232977  0.4106284493481628
  0.5367328119300560  0.8220788261274917  0.5575892620206059
  0.7068970563314007  0.9474495452193989  0.4099580741082504
  0.7862203231250126  0.9475046455590685  0.5590966930378314
  0.5598940238393741  0.9474137703139391  0.3841152906544797
  0.6431199448456424  0.9475129407022825  0.5206014537199125
  0.8097291913425716  0.8223509149513869  0.3854543513297217
  0.8926944826573961  0.8225910245037267  0.5213539998257822
  0.2472354088828054  0.4470964818598617  0.6652952917177628
  0.3377849076417610  0.4471997930120157  0.6394612243099663
 
  0.00000000E+00  0.00000000E+00  0.00000000E+00
  0.00000000E+00  0.00000000E+00  0.00000000E+00
  0.00000000E+00  0.00000000E+00  0.00000000E+00
  0.00000000E+00  0.00000000E+00  0.00000000E+00
  0.00000000E+00  0.00000000E+00  0.00000000E+00
  0.00000000E+00  0.00000000E+00  0.00000000E+00
  0.00000000E+00  0.00000000E+00  0.00000000E+00
  0.00000000E+00  0.00000000E+00  0.00000000E+00
  0.00000000E+00  0.00000000E+00  0.00000000E+00
  0.00000000E+00  0.00000000E+00  0.00000000E+00
  0.00000000E+00  0.00000000E+00  0.00000000E+00
  0.00000000E+00  0.00000000E+00  0.00000000E+00
  0.00000000E+00  0.00000000E+00  0.00000000E+00
  0.00000000E+00  0.00000000E+00  0.00000000E+00
  0.00000000E+00  0.00000000E+00  0.00000000E+00
  0.00000000E+00  0.00000000E+00  0.00000000E+00
  0.00000000E+00  0.00000000E+00  0.00000000E+00
  0.00000000E+00  0.00000000E+00  0.00000000E+00
  0.00000000E+00  0.00000000E+00  0.00000000E+00
  0.00000000E+00  0.00000000E+00  0.00000000E+00
  0.00000000E+00  0.00000000E+00  0.00000000E+00
  0.00000000E+00  0.00000000E+00  0.00000000E+00
  0.00000000E+00  0.00000000E+00  0.00000000E+00
  0.00000000E+00  0.00000000E+00  0.00000000E+00
  0.00000000E+00  0.00000000E+00  0.00000000E+00
  0.00000000E+00  0.00000000E+00  0.00000000E+00
  0.00000000E+00  0.00000000E+00  0.00000000E+00
  0.00000000E+00  0.00000000E+00  0.00000000E+00
  0.00000000E+00  0.00000000E+00  0.00000000E+00
  0.00000000E+00  0.00000000E+00  0.00000000E+00
  0.00000000E+00  0.00000000E+00  0.00000000E+00
  0.00000000E+00  0.00000000E+00  0.00000000E+00
  0.00000000E+00  0.00000000E+00  0.00000000E+00
  0.00000000E+00  0.00000000E+00  0.00000000E+00
  0.00000000E+00  0.00000000E+00  0.00000000E+00
  0.00000000E+00  0.00000000E+00  0.00000000E+00
  0.00000000E+00  0.00000000E+00  0.00000000E+00
  0.00000000E+00  0.00000000E+00  0.00000000E+00
  0.00000000E+00  0.00000000E+00  0.00000000E+00
  0.00000000E+00  0.00000000E+00  0.00000000E+00
  0.00000000E+00  0.00000000E+00  0.00000000E+00
  0.00000000E+00  0.00000000E+00  0.00000000E+00
  0.00000000E+00  0.00000000E+00  0.00000000E+00
  0.00000000E+00  0.00000000E+00  0.00000000E+00
  0.00000000E+00  0.00000000E+00  0.00000000E+00
  0.00000000E+00  0.00000000E+00  0.00000000E+00
  0.00000000E+00  0.00000000E+00  0.00000000E+00
  0.00000000E+00  0.00000000E+00  0.00000000E+00
  0.00000000E+00  0.00000000E+00  0.00000000E+00
  0.00000000E+00  0.00000000E+00  0.00000000E+00
  0.00000000E+00  0.00000000E+00  0.00000000E+00
  0.00000000E+00  0.00000000E+00  0.00000000E+00
  0.00000000E+00  0.00000000E+00  0.00000000E+00
  0.00000000E+00  0.00000000E+00  0.00000000E+00
  0.00000000E+00  0.00000000E+00  0.00000000E+00
  0.00000000E+00  0.00000000E+00  0.00000000E+00
  0.00000000E+00  0.00000000E+00  0.00000000E+00
  0.00000000E+00  0.00000000E+00  0.00000000E+00
  0.00000000E+00  0.00000000E+00  0.00000000E+00
  0.00000000E+00  0.00000000E+00  0.00000000E+00
  0.00000000E+00  0.00000000E+00  0.00000000E+00
  0.00000000E+00  0.00000000E+00  0.00000000E+00
  0.00000000E+00  0.00000000E+00  0.00000000E+00
  0.00000000E+00  0.00000000E+00  0.00000000E+00
  0.00000000E+00  0.00000000E+00  0.00000000E+00
  0.00000000E+00  0.00000000E+00  0.00000000E+00
  0.00000000E+00  0.00000000E+00  0.00000000E+00
  0.00000000E+00  0.00000000E+00  0.00000000E+00
  0.00000000E+00  0.00000000E+00  0.00000000E+00
  0.00000000E+00  0.00000000E+00  0.00000000E+00
  0.00000000E+00  0.00000000E+00  0.00000000E+00
  0.00000000E+00  0.00000000E+00  0.00000000E+00
  0.00000000E+00  0.00000000E+00  0.00000000E+00
  0.00000000E+00  0.00000000E+00  0.00000000E+00
  0.00000000E+00  0.00000000E+00  0.00000000E+00
  0.00000000E+00  0.00000000E+00  0.00000000E+00
  0.00000000E+00  0.00000000E+00  0.00000000E+00
  0.00000000E+00  0.00000000E+00  0.00000000E+00
  0.00000000E+00  0.00000000E+00  0.00000000E+00
  0.00000000E+00  0.00000000E+00  0.00000000E+00
  0.00000000E+00  0.00000000E+00  0.00000000E+00
  0.00000000E+00  0.00000000E+00  0.00000000E+00
  0.00000000E+00  0.00000000E+00  0.00000000E+00
  0.00000000E+00  0.00000000E+00  0.00000000E+00
  0.00000000E+00  0.00000000E+00  0.00000000E+00
  0.00000000E+00  0.00000000E+00  0.00000000E+00
  0.00000000E+00  0.00000000E+00  0.00000000E+00
  0.00000000E+00  0.00000000E+00  0.00000000E+00
  0.00000000E+00  0.00000000E+00  0.00000000E+00
  0.00000000E+00  0.00000000E+00  0.00000000E+00
  0.00000000E+00  0.00000000E+00  0.00000000E+00
  0.00000000E+00  0.00000000E+00  0.00000000E+00
  0.00000000E+00  0.00000000E+00  0.00000000E+00
  0.00000000E+00  0.00000000E+00  0.00000000E+00
  0.00000000E+00  0.00000000E+00  0.00000000E+00
  0.00000000E+00  0.00000000E+00  0.00000000E+00
  0.00000000E+00  0.00000000E+00  0.00000000E+00
  0.00000000E+00  0.00000000E+00  0.00000000E+00
  0.00000000E+00  0.00000000E+00  0.00000000E+00
  0.00000000E+00  0.00000000E+00  0.00000000E+00
  0.00000000E+00  0.00000000E+00  0.00000000E+00
  0.00000000E+00  0.00000000E+00  0.00000000E+00
  0.00000000E+00  0.00000000E+00  0.00000000E+00
  0.00000000E+00  0.00000000E+00  0.00000000E+00
  0.00000000E+00  0.00000000E+00  0.00000000E+00
  0.00000000E+00  0.00000000E+00  0.00000000E+00
  0.00000000E+00  0.00000000E+00  0.00000000E+00
  0.00000000E+00  0.00000000E+00  0.00000000E+00
  0.00000000E+00  0.00000000E+00  0.00000000E+00
  0.00000000E+00  0.00000000E+00  0.00000000E+00
  0.00000000E+00  0.00000000E+00  0.00000000E+00
  0.00000000E+00  0.00000000E+00  0.00000000E+00
  0.00000000E+00  0.00000000E+00  0.00000000E+00
  0.00000000E+00  0.00000000E+00  0.00000000E+00
  0.00000000E+00  0.00000000E+00  0.00000000E+00
  0.00000000E+00  0.00000000E+00  0.00000000E+00
  0.00000000E+00  0.00000000E+00  0.00000000E+00
  0.00000000E+00  0.00000000E+00  0.00000000E+00
  0.00000000E+00  0.00000000E+00  0.00000000E+00
  0.00000000E+00  0.00000000E+00  0.00000000E+00
  0.00000000E+00  0.00000000E+00  0.00000000E+00
  0.00000000E+00  0.00000000E+00  0.00000000E+00
  0.00000000E+00  0.00000000E+00  0.00000000E+00
  0.00000000E+00  0.00000000E+00  0.00000000E+00
  0.00000000E+00  0.00000000E+00  0.00000000E+00
  0.00000000E+00  0.00000000E+00  0.00000000E+00
  0.00000000E+00  0.00000000E+00  0.00000000E+00
  0.00000000E+00  0.00000000E+00  0.00000000E+00
  0.00000000E+00  0.00000000E+00  0.00000000E+00
  0.00000000E+00  0.00000000E+00  0.00000000E+00
  0.00000000E+00  0.00000000E+00  0.00000000E+00
  0.00000000E+00  0.00000000E+00  0.00000000E+00
  0.00000000E+00  0.00000000E+00  0.00000000E+00
  0.00000000E+00  0.00000000E+00  0.00000000E+00
  0.00000000E+00  0.00000000E+00  0.00000000E+00
  0.00000000E+00  0.00000000E+00  0.00000000E+00
  0.00000000E+00  0.00000000E+00  0.00000000E+00
  0.00000000E+00  0.00000000E+00  0.00000000E+00
  0.00000000E+00  0.00000000E+00  0.00000000E+00
  0.00000000E+00  0.00000000E+00  0.00000000E+00
  0.00000000E+00  0.00000000E+00  0.00000000E+00
  0.00000000E+00  0.00000000E+00  0.00000000E+00
  0.00000000E+00  0.00000000E+00  0.00000000E+00
  0.00000000E+00  0.00000000E+00  0.00000000E+00
  0.00000000E+00  0.00000000E+00  0.00000000E+00
  0.00000000E+00  0.00000000E+00  0.00000000E+00
  0.00000000E+00  0.00000000E+00  0.00000000E+00
  0.00000000E+00  0.00000000E+00  0.00000000E+00
  0.00000000E+00  0.00000000E+00  0.00000000E+00
  0.00000000E+00  0.00000000E+00  0.00000000E+00
  0.00000000E+00  0.00000000E+00  0.00000000E+00
  0.00000000E+00  0.00000000E+00  0.00000000E+00
  0.00000000E+00  0.00000000E+00  0.00000000E+00
  0.00000000E+00  0.00000000E+00  0.00000000E+00
  0.00000000E+00  0.00000000E+00  0.00000000E+00
  0.00000000E+00  0.00000000E+00  0.00000000E+00
  0.00000000E+00  0.00000000E+00  0.00000000E+00
  0.00000000E+00  0.00000000E+00  0.00000000E+00
  0.00000000E+00  0.00000000E+00  0.00000000E+00
  0.00000000E+00  0.00000000E+00  0.00000000E+00
  0.00000000E+00  0.00000000E+00  0.00000000E+00
  0.00000000E+00  0.00000000E+00  0.00000000E+00
  0.00000000E+00  0.00000000E+00  0.00000000E+00
  0.00000000E+00  0.00000000E+00  0.00000000E+00
  0.00000000E+00  0.00000000E+00  0.00000000E+00
  0.00000000E+00  0.00000000E+00  0.00000000E+00
  0.00000000E+00  0.00000000E+00  0.00000000E+00
  0.00000000E+00  0.00000000E+00  0.00000000E+00
  0.00000000E+00  0.00000000E+00  0.00000000E+00
  0.00000000E+00  0.00000000E+00  0.00000000E+00
  0.00000000E+00  0.00000000E+00  0.00000000E+00
  0.00000000E+00  0.00000000E+00  0.00000000E+00
  0.00000000E+00  0.00000000E+00  0.00000000E+00
  0.00000000E+00  0.00000000E+00  0.00000000E+00
  0.00000000E+00  0.00000000E+00  0.00000000E+00
  0.00000000E+00  0.00000000E+00  0.00000000E+00
  0.00000000E+00  0.00000000E+00  0.00000000E+00
  0.00000000E+00  0.00000000E+00  0.00000000E+00
  0.00000000E+00  0.00000000E+00  0.00000000E+00
  0.00000000E+00  0.00000000E+00  0.00000000E+00
  0.00000000E+00  0.00000000E+00  0.00000000E+00
  0.00000000E+00  0.00000000E+00  0.00000000E+00
  0.00000000E+00  0.00000000E+00  0.00000000E+00
  0.00000000E+00  0.00000000E+00  0.00000000E+00
  0.00000000E+00  0.00000000E+00  0.00000000E+00
  0.00000000E+00  0.00000000E+00  0.00000000E+00
  0.00000000E+00  0.00000000E+00  0.00000000E+00
  0.00000000E+00  0.00000000E+00  0.00000000E+00
  0.00000000E+00  0.00000000E+00  0.00000000E+00
  0.00000000E+00  0.00000000E+00  0.00000000E+00
  0.00000000E+00  0.00000000E+00  0.00000000E+00
  0.00000000E+00  0.00000000E+00  0.00000000E+00
  0.00000000E+00  0.00000000E+00  0.00000000E+00
  0.00000000E+00  0.00000000E+00  0.00000000E+00
