# Supplementary material for: Lactic acid photosynthesis via C–C cross-coupling over atomically dispersed Ba
Source: Nat Commun. 2026 May 29;17:6984. doi: 10.1038/s41467-026-73727-4 (PMC13392379; doi:10.1038/s41467-026-73727-4)
Supplement: Supplementary file 3 — Supplementary Data 1–7 [file 41467_2026_73727_MOESM3_ESM.zip › Supplementary data4.txt]

CONTCAR                                 
   1.00000000000000     
    20.4197998046999984    0.0000000000000000    0.0000000000000000
     0.0000000000000000   15.1040000915999997    0.0000000000000000
     0.0000000000000000    0.0000000000000000   25.8448009491000015
   Ti   O    Sr
    64   129     1
Direct
  0.2309612860159720  0.0725535701046552  0.4187578065985488
  0.3052160058069122  0.0712380325758338  0.5569242227831327
  0.4820991083195872  0.1971444987928914  0.4197728201195497
  0.0549834341764151  0.1982651036090971  0.5613150157576553
  0.1160620856118857  0.1967459572753413  0.4409014268807640
  0.1893992248723306  0.1947708442172044  0.5799864098099027
  0.3657666364326772  0.0723347358079374  0.4359264933140598
  0.4394565781822728  0.0715229300468911  0.5755356021921936
  0.7319582780818844  0.0723910028546807  0.4216993383234325
  0.8055291963739608  0.0725763830367719  0.5613202059351519
  0.9814530218145016  0.1976657762555258  0.4221022740355566
  0.5559778365368756  0.1965447512646310  0.5593241421545889
  0.6164634794439324  0.1974897111252999  0.4390327088085101
  0.6898849368596774  0.1979953623611691  0.5792727474985517
  0.8663635975014644  0.0725697341215945  0.4404853750311068
  0.9400801095623337  0.0731478164552332  0.5796416229330555
  0.2300276337405173  0.3240960381538093  0.4204520646420916
  0.3003548197109276  0.3205572156789945  0.5556289259212407
  0.4820347206360138  0.4474508334379010  0.4198000204715247
  0.0648619710819562  0.4474231129705127  0.5623118556348753
  0.1151804566755574  0.4473851435318349  0.4472687178429681
  0.2013618464134044  0.4472717463175295  0.6117401693527393
  0.3664152891992524  0.3224151561104960  0.4366140346355685
  0.4394536451137441  0.3197808205560408  0.5738079936839121
  0.7318497117194659  0.3224567326689547  0.4214992850852370
  0.8061813976403426  0.3224122971384711  0.5606005394683639
  0.9831850814960265  0.4474120546889639  0.4199897031797204
  0.5554026821673315  0.4474396107472867  0.5612944005224054
  0.6160863856008669  0.4474125672309322  0.4396436589566855
  0.6899764702956179  0.4475296947047324  0.5796184890437999
  0.8665487577743269  0.3229275146841871  0.4397429588329389
  0.9413510753324852  0.3259465192483882  0.5783532266762101
  0.2300273507004909  0.5706141136113473  0.4204411569111358
  0.3003520596708041  0.5739183035902972  0.5556397927612197
  0.4821072120905837  0.6977183092815338  0.4197719760235076
  0.0549711543691620  0.6965950424517086  0.5612890054276721
  0.1160639369716143  0.6980421906578580  0.4408877039335815
  0.1894045554574104  0.6998249461763461  0.5799605912663894
  0.3664068404400214  0.5724189917913902  0.4366202679286633
  0.4394400842176409  0.5750230746389967  0.5738163833448785
  0.7318813485112449  0.5724321175164836  0.4214874965725731
  0.8061896302094712  0.5726459189601308  0.5606028428330302
  0.9814441468767728  0.6972505217427245  0.4221095355378626
  0.5559709745045821  0.6983281156387322  0.5593204014294642
  0.6164739499009733  0.6972882700297447  0.4390227954659223
  0.6898795721152832  0.6970245461546142  0.5792609547607916
  0.8665833049603068  0.5719224708863978  0.4397479998575480
  0.9413589918595558  0.5688457856183105  0.5783339343574615
  0.2309714412624688  0.8221802569603319  0.4187398164502844
  0.3052221557479873  0.8232444200491177  0.5569156127972485
  0.4821923649382758  0.9474301298324993  0.4198121051079549
  0.0546566071084667  0.9474480508751213  0.5608786310937721
  0.1161858103155661  0.9473792968812859  0.4398031516658152
  0.1895039319948345  0.9473087113204010  0.5790401183157857
  0.3657635297001087  0.8224718729626601  0.4359287484909273
  0.4394522944828904  0.8233027874069956  0.5755639770739037
  0.7319643888862529  0.8225044865085778  0.4217004465884271
  0.8055283976027682  0.8224531992327180  0.5613093996562787
  0.9815293499035460  0.9474656791717504  0.4218658396102936
  0.5561735411604417  0.9474473870615981  0.5597321448106891
  0.6164236198626247  0.9473890193467938  0.4391916390168300
  0.6899653891224472  0.9475189977827569  0.5793408924333792
  0.8663747887509471  0.8223588637962306  0.4404794497596540
  0.9400925626577479  0.8217198299916918  0.5796120425968165
  0.1356253713488118  0.0721084376979871  0.4423293180927634
  0.2165863534926567  0.0714158699285298  0.5905011233735739
  0.3846428714459142  0.1974949317248327  0.4391446411208919
  0.4638203517630389  0.1969743038251220  0.5867307912739826
  0.0282474315168695  0.1978158106341040  0.4806100171553115
  0.1125313752838225  0.1953776903575803  0.6163442249514373
  0.2789723755311470  0.0716248955214934  0.4765234260454820
  0.3621590257773238  0.0722379004005700  0.6119951620168071
  0.4572886802705049  0.0726588994596805  0.4079039597935148
  0.0360301139473478  0.0721961123847667  0.5588153667787409
  0.2058734676933618  0.1983565598482444  0.4095555155748907
  0.2864075546266687  0.1963277480684551  0.5538707007742701
  0.0595824479994629  0.1970394166465788  0.3859358225911416
  0.1429028497352691  0.1962067576978772  0.5214056801845106
  0.3083032720242552  0.0733346538625809  0.3816756992966929
  0.3932996135167375  0.0709766965330437  0.5171623528645678
  0.6349578585484665  0.0725053109875783  0.4422745558855518
  0.7143279849509883  0.0729189639098068  0.5908703607618891
  0.8849602783824977  0.1972435958890284  0.4431845332770970
  0.9647586975095627  0.1982690136795336  0.5901163487923063
  0.5282023547685532  0.1978536192174456  0.4785555979493510
  0.6111756140160004  0.1983501462016462  0.6149375992029199
  0.7782617521094499  0.0723843478212853  0.4802110469671454
  0.8619436069174724  0.0731300052605182  0.6160684940215856
  0.9566582329079721  0.0724940129036708  0.4105485548023581
  0.5372467938232519  0.0726788949238463  0.5574582910451468
  0.7067355177897260  0.1973668599711467  0.4099695037690613
  0.7860758641687378  0.1978079852909101  0.5586040541890728
  0.5600279499546537  0.1976928883619193  0.3839625596546978
  0.6429082096951704  0.1979846169108114  0.5207345290617470
  0.8096066487084189  0.0724824033574758  0.3855089112638280
  0.8926665107927160  0.0724812883648676  0.5214960655348925
  0.1344309432029340  0.3218995441221493  0.4436339479839567
  0.2169817148043475  0.3174185247936985  0.5914922176983307
  0.3848173174948274  0.4474270236160554  0.4386436113891345
  0.4604328773314017  0.4473977136981742  0.5927311859520983
  0.0237972198781924  0.4473744695193536  0.4803718786613833
  0.1109194860875120  0.4474970337256008  0.6217723330854309
  0.2778812172716622  0.3264634533987955  0.4790897378947722
  0.3626221348938984  0.3169379152733731  0.6133383332248751
  0.4566101676651192  0.3223352734978271  0.4077251545261822
  0.0383184887218533  0.3224988691824504  0.5599277570979557
  0.2048398971807241  0.4473899130137225  0.4101762485119340
  0.2890958394357239  0.4473094542968491  0.5657712824608133
  0.0605980357188757  0.4474261394852361  0.3867463973486875
  0.1387639300677491  0.4474388427075267  0.5207240961028106
  0.3071539059326483  0.3223198012160285  0.3834585332393038
  0.3924212389644930  0.3230454836044674  0.5165885732979725
  0.6349573596167150  0.3225790908944828  0.4424013987835348
  0.7145576217316378  0.3228226363615484  0.5910641403591478
  0.8833136505230988  0.4474359771239467  0.4404993660431091
  0.9643043839403601  0.4474217120011766  0.5907653743447724
  0.5273834052917175  0.4475107246160511  0.4787790240825796
  0.6110824743349602  0.4475248579366430  0.6161441656328304
  0.7782672888207764  0.3224689961101513  0.4798556848008030
  0.8628314659994120  0.3225284571680780  0.6149580657526720
  0.9564470931574079  0.3213010388868603  0.4097386428262686
  0.5349820715270497  0.3235682032909345  0.5577250231155449
  0.7067879974800566  0.4474445881294337  0.4102780881817413
  0.7855534190637784  0.4475195768784477  0.5585145198113829
  0.5602062332920859  0.4474967056484899  0.3842987383247970
  0.6413257258039519  0.4474917936041957  0.5218514749833425
  0.8092066604287057  0.3215139341919869  0.3849213553555154
  0.8929701745304374  0.3246313995254998  0.5203382294007678
  0.1343984805122360  0.5729039606096116  0.4436046548206853
  0.2170378144423783  0.5772296733773445  0.5915621032762947
  0.3846489055456818  0.6973603123578699  0.4391612085613648
  0.4638039738724087  0.6978538755113004  0.5867099543690241
  0.0282466494297083  0.6971444003847852  0.4806119989753671
  0.1125254606990523  0.6993694448070438  0.6163132192678035
  0.2778811067204874  0.5681549854762011  0.4790788102826942
  0.3626146717570296  0.5777364646746848  0.6133514924445177
  0.4565925527191135  0.5725302862092800  0.4077076023667631
  0.0382856046611751  0.5723474553727155  0.5598753730112316
  0.2058700665469862  0.6964251906710833  0.4095333650531391
  0.2864137999379460  0.6982984500899561  0.5538127577324360
  0.0595598972415588  0.6978986105520146  0.3859286943578583
  0.1429151142341230  0.6985114239334078  0.5213792892969485
  0.3071587158382181  0.5725717248753522  0.3834591744099209
  0.3924198209181498  0.5717705896008254  0.5165909310941545
  0.6349804113259491  0.5723239967598708  0.4424018465211772
  0.7145592773617845  0.5722236742509245  0.5910718604969980
  0.8849666176328466  0.6976826625257087  0.4431817977444179
  0.9647463044198477  0.6966095011614682  0.5900445604346629
  0.5282401649263483  0.6970552498156363  0.4785492791109708
  0.6111709930564984  0.6966586614816046  0.6149279462611454
  0.7782721386979032  0.5725285255956769  0.4798483587709486
  0.8628439608117652  0.5725803757798387  0.6149516079854207
  0.9564910669015466  0.5735776617447818  0.4097881348632538
  0.5349604201152377  0.5713090843565104  0.5577440526665112
  0.7067603282673921  0.6975243023091138  0.4099657885388452
  0.7860693523973742  0.6972174615680075  0.5585686367236552
  0.5600264596116890  0.6971649663632681  0.3839513622525251
  0.6429084719353356  0.6970038323840880  0.5207270644990352
  0.8092517219246780  0.5733709755054359  0.3849213808855218
  0.8929465123222559  0.5701803084573471  0.5203340837451460
  0.1356284957315345  0.8226931463205067  0.4423568988381107
  0.2165655992331361  0.8231864780463078  0.5904734691641952
  0.3847057564855046  0.9474147610380137  0.4377547965606770
  0.4645766856390360  0.9474366362203297  0.5877106754529164
  0.0286428574402404  0.9474582455618689  0.4800451894160953
  0.1125211599025189  0.9474106792377721  0.6155973715171691
  0.2789801874572652  0.8231255669847686  0.4765064602677226
  0.3621462373369506  0.8223437135627233  0.6120065141012053
  0.4572988336962558  0.8221860007443949  0.4079212613257494
  0.0360512743733976  0.8226917691601450  0.5588233913381312
  0.2058685292342027  0.9473764864708440  0.4077561017368889
  0.2859536446002002  0.9473062550113022  0.5545464212356005
  0.0591695575164724  0.9474539768811455  0.3852792907500878
  0.1429140812814138  0.9474185775760653  0.5208202341147014
  0.3083218664506392  0.8215177256215004  0.3816635360077706
  0.3932992717851343  0.8238410265612646  0.5171862575902100
  0.6349600181637429  0.8223801793822879  0.4422699565359557
  0.7143136293632232  0.8220938032778604  0.5908490108800145
  0.8852109786146283  0.9474837755142885  0.4430436705358528
  0.9645065870340995  0.9474581460791364  0.5910128662809567
  0.5282738429171417  0.9474766134652093  0.4785809889848525
  0.6116361371648655  0.9475175280362417  0.6152114905241980
  0.7782631585692211  0.8226751780637676  0.4802125444637805
  0.8619704650398231  0.8218533723310310  0.6160463631862044
  0.9566527707478021  0.8224548244572465  0.4105491631789333
  0.5372453128125232  0.8222149173495531  0.5574971836854278
  0.7068763506216477  0.9474472315480916  0.4100771690114806
  0.7861759146505801  0.9475074980163359  0.5592105076511855
  0.5601279214747151  0.9474371239787871  0.3840097967347212
  0.6431690711875746  0.9475071685036086  0.5208092777172921
  0.8096115572346086  0.8224817806030184  0.3855076356928300
  0.8926672810708337  0.8225335316921181  0.5214735040616298
  0.2384073283989837  0.4470416087864309  0.6709859039614114
  0.3523605092306782  0.4473080964900933  0.6650662973281182
 
  0.00000000E+00  0.00000000E+00  0.00000000E+00
  0.00000000E+00  0.00000000E+00  0.00000000E+00
  0.00000000E+00  0.00000000E+00  0.00000000E+00
  0.00000000E+00  0.00000000E+00  0.00000000E+00
  0.00000000E+00  0.00000000E+00  0.00000000E+00
  0.00000000E+00  0.00000000E+00  0.00000000E+00
  0.00000000E+00  0.00000000E+00  0.00000000E+00
  0.00000000E+00  0.00000000E+00  0.00000000E+00
  0.00000000E+00  0.00000000E+00  0.00000000E+00
  0.00000000E+00  0.00000000E+00  0.00000000E+00
  0.00000000E+00  0.00000000E+00  0.00000000E+00
  0.00000000E+00  0.00000000E+00  0.00000000E+00
  0.00000000E+00  0.00000000E+00  0.00000000E+00
  0.00000000E+00  0.00000000E+00  0.00000000E+00
  0.00000000E+00  0.00000000E+00  0.00000000E+00
  0.00000000E+00  0.00000000E+00  0.00000000E+00
  0.00000000E+00  0.00000000E+00  0.00000000E+00
  0.00000000E+00  0.00000000E+00  0.00000000E+00
  0.00000000E+00  0.00000000E+00  0.00000000E+00
  0.00000000E+00  0.00000000E+00  0.00000000E+00
  0.00000000E+00  0.00000000E+00  0.00000000E+00
  0.00000000E+00  0.00000000E+00  0.00000000E+00
  0.00000000E+00  0.00000000E+00  0.00000000E+00
  0.00000000E+00  0.00000000E+00  0.00000000E+00
  0.00000000E+00  0.00000000E+00  0.00000000E+00
  0.00000000E+00  0.00000000E+00  0.00000000E+00
  0.00000000E+00  0.00000000E+00  0.00000000E+00
  0.00000000E+00  0.00000000E+00  0.00000000E+00
  0.00000000E+00  0.00000000E+00  0.00000000E+00
  0.00000000E+00  0.00000000E+00  0.00000000E+00
  0.00000000E+00  0.00000000E+00  0.00000000E+00
  0.00000000E+00  0.00000000E+00  0.00000000E+00
  0.00000000E+00  0.00000000E+00  0.00000000E+00
  0.00000000E+00  0.00000000E+00  0.00000000E+00
  0.00000000E+00  0.00000000E+00  0.00000000E+00
  0.00000000E+00  0.00000000E+00  0.00000000E+00
  0.00000000E+00  0.00000000E+00  0.00000000E+00
  0.00000000E+00  0.00000000E+00  0.00000000E+00
  0.00000000E+00  0.00000000E+00  0.00000000E+00
  0.00000000E+00  0.00000000E+00  0.00000000E+00
  0.00000000E+00  0.00000000E+00  0.00000000E+00
  0.00000000E+00  0.00000000E+00  0.00000000E+00
  0.00000000E+00  0.00000000E+00  0.00000000E+00
  0.00000000E+00  0.00000000E+00  0.00000000E+00
  0.00000000E+00  0.00000000E+00  0.00000000E+00
  0.00000000E+00  0.00000000E+00  0.00000000E+00
  0.00000000E+00  0.00000000E+00  0.00000000E+00
  0.00000000E+00  0.00000000E+00  0.00000000E+00
  0.00000000E+00  0.00000000E+00  0.00000000E+00
  0.00000000E+00  0.00000000E+00  0.00000000E+00
  0.00000000E+00  0.00000000E+00  0.00000000E+00
  0.00000000E+00  0.00000000E+00  0.00000000E+00
  0.00000000E+00  0.00000000E+00  0.00000000E+00
  0.00000000E+00  0.00000000E+00  0.00000000E+00
  0.00000000E+00  0.00000000E+00  0.00000000E+00
  0.00000000E+00  0.00000000E+00  0.00000000E+00
  0.00000000E+00  0.00000000E+00  0.00000000E+00
  0.00000000E+00  0.00000000E+00  0.00000000E+00
  0.00000000E+00  0.00000000E+00  0.00000000E+00
  0.00000000E+00  0.00000000E+00  0.00000000E+00
  0.00000000E+00  0.00000000E+00  0.00000000E+00
  0.00000000E+00  0.00000000E+00  0.00000000E+00
  0.00000000E+00  0.00000000E+00  0.00000000E+00
  0.00000000E+00  0.00000000E+00  0.00000000E+00
  0.00000000E+00  0.00000000E+00  0.00000000E+00
  0.00000000E+00  0.00000000E+00  0.00000000E+00
  0.00000000E+00  0.00000000E+00  0.00000000E+00
  0.00000000E+00  0.00000000E+00  0.00000000E+00
  0.00000000E+00  0.00000000E+00  0.00000000E+00
  0.00000000E+00  0.00000000E+00  0.00000000E+00
  0.00000000E+00  0.00000000E+00  0.00000000E+00
  0.00000000E+00  0.00000000E+00  0.00000000E+00
  0.00000000E+00  0.00000000E+00  0.00000000E+00
  0.00000000E+00  0.00000000E+00  0.00000000E+00
  0.00000000E+00  0.00000000E+00  0.00000000E+00
  0.00000000E+00  0.00000000E+00  0.00000000E+00
  0.00000000E+00  0.00000000E+00  0.00000000E+00
  0.00000000E+00  0.00000000E+00  0.00000000E+00
  0.00000000E+00  0.00000000E+00  0.00000000E+00
  0.00000000E+00  0.00000000E+00  0.00000000E+00
  0.00000000E+00  0.00000000E+00  0.00000000E+00
  0.00000000E+00  0.00000000E+00  0.00000000E+00
  0.00000000E+00  0.00000000E+00  0.00000000E+00
  0.00000000E+00  0.00000000E+00  0.00000000E+00
  0.00000000E+00  0.00000000E+00  0.00000000E+00
  0.00000000E+00  0.00000000E+00  0.00000000E+00
  0.00000000E+00  0.00000000E+00  0.00000000E+00
  0.00000000E+00  0.00000000E+00  0.00000000E+00
  0.00000000E+00  0.00000000E+00  0.00000000E+00
  0.00000000E+00  0.00000000E+00  0.00000000E+00
  0.00000000E+00  0.00000000E+00  0.00000000E+00
  0.00000000E+00  0.00000000E+00  0.00000000E+00
  0.00000000E+00  0.00000000E+00  0.00000000E+00
  0.00000000E+00  0.00000000E+00  0.00000000E+00
  0.00000000E+00  0.00000000E+00  0.00000000E+00
  0.00000000E+00  0.00000000E+00  0.00000000E+00
  0.00000000E+00  0.00000000E+00  0.00000000E+00
  0.00000000E+00  0.00000000E+00  0.00000000E+00
  0.00000000E+00  0.00000000E+00  0.00000000E+00
  0.00000000E+00  0.00000000E+00  0.00000000E+00
  0.00000000E+00  0.00000000E+00  0.00000000E+00
  0.00000000E+00  0.00000000E+00  0.00000000E+00
  0.00000000E+00  0.00000000E+00  0.00000000E+00
  0.00000000E+00  0.00000000E+00  0.00000000E+00
  0.00000000E+00  0.00000000E+00  0.00000000E+00
  0.00000000E+00  0.00000000E+00  0.00000000E+00
  0.00000000E+00  0.00000000E+00  0.00000000E+00
  0.00000000E+00  0.00000000E+00  0.00000000E+00
  0.00000000E+00  0.00000000E+00  0.00000000E+00
  0.00000000E+00  0.00000000E+00  0.00000000E+00
  0.00000000E+00  0.00000000E+00  0.00000000E+00
  0.00000000E+00  0.00000000E+00  0.00000000E+00
  0.00000000E+00  0.00000000E+00  0.00000000E+00
  0.00000000E+00  0.00000000E+00  0.00000000E+00
  0.00000000E+00  0.00000000E+00  0.00000000E+00
  0.00000000E+00  0.00000000E+00  0.00000000E+00
  0.00000000E+00  0.00000000E+00  0.00000000E+00
  0.00000000E+00  0.00000000E+00  0.00000000E+00
  0.00000000E+00  0.00000000E+00  0.00000000E+00
  0.00000000E+00  0.00000000E+00  0.00000000E+00
  0.00000000E+00  0.00000000E+00  0.00000000E+00
  0.00000000E+00  0.00000000E+00  0.00000000E+00
  0.00000000E+00  0.00000000E+00  0.00000000E+00
  0.00000000E+00  0.00000000E+00  0.00000000E+00
  0.00000000E+00  0.00000000E+00  0.00000000E+00
  0.00000000E+00  0.00000000E+00  0.00000000E+00
  0.00000000E+00  0.00000000E+00  0.00000000E+00
  0.00000000E+00  0.00000000E+00  0.00000000E+00
  0.00000000E+00  0.00000000E+00  0.00000000E+00
  0.00000000E+00  0.00000000E+00  0.00000000E+00
  0.00000000E+00  0.00000000E+00  0.00000000E+00
  0.00000000E+00  0.00000000E+00  0.00000000E+00
  0.00000000E+00  0.00000000E+00  0.00000000E+00
  0.00000000E+00  0.00000000E+00  0.00000000E+00
  0.00000000E+00  0.00000000E+00  0.00000000E+00
  0.00000000E+00  0.00000000E+00  0.00000000E+00
  0.00000000E+00  0.00000000E+00  0.00000000E+00
  0.00000000E+00  0.00000000E+00  0.00000000E+00
  0.00000000E+00  0.00000000E+00  0.00000000E+00
  0.00000000E+00  0.00000000E+00  0.00000000E+00
  0.00000000E+00  0.00000000E+00  0.00000000E+00
  0.00000000E+00  0.00000000E+00  0.00000000E+00
  0.00000000E+00  0.00000000E+00  0.00000000E+00
  0.00000000E+00  0.00000000E+00  0.00000000E+00
  0.00000000E+00  0.00000000E+00  0.00000000E+00
  0.00000000E+00  0.00000000E+00  0.00000000E+00
  0.00000000E+00  0.00000000E+00  0.00000000E+00
  0.00000000E+00  0.00000000E+00  0.00000000E+00
  0.00000000E+00  0.00000000E+00  0.00000000E+00
  0.00000000E+00  0.00000000E+00  0.00000000E+00
  0.00000000E+00  0.00000000E+00  0.00000000E+00
  0.00000000E+00  0.00000000E+00  0.00000000E+00
  0.00000000E+00  0.00000000E+00  0.00000000E+00
  0.00000000E+00  0.00000000E+00  0.00000000E+00
  0.00000000E+00  0.00000000E+00  0.00000000E+00
  0.00000000E+00  0.00000000E+00  0.00000000E+00
  0.00000000E+00  0.00000000E+00  0.00000000E+00
  0.00000000E+00  0.00000000E+00  0.00000000E+00
  0.00000000E+00  0.00000000E+00  0.00000000E+00
  0.00000000E+00  0.00000000E+00  0.00000000E+00
  0.00000000E+00  0.00000000E+00  0.00000000E+00
  0.00000000E+00  0.00000000E+00  0.00000000E+00
  0.00000000E+00  0.00000000E+00  0.00000000E+00
  0.00000000E+00  0.00000000E+00  0.00000000E+00
  0.00000000E+00  0.00000000E+00  0.00000000E+00
  0.00000000E+00  0.00000000E+00  0.00000000E+00
  0.00000000E+00  0.00000000E+00  0.00000000E+00
  0.00000000E+00  0.00000000E+00  0.00000000E+00
  0.00000000E+00  0.00000000E+00  0.00000000E+00
  0.00000000E+00  0.00000000E+00  0.00000000E+00
  0.00000000E+00  0.00000000E+00  0.00000000E+00
  0.00000000E+00  0.00000000E+00  0.00000000E+00
  0.00000000E+00  0.00000000E+00  0.00000000E+00
  0.00000000E+00  0.00000000E+00  0.00000000E+00
  0.00000000E+00  0.00000000E+00  0.00000000E+00
  0.00000000E+00  0.00000000E+00  0.00000000E+00
  0.00000000E+00  0.00000000E+00  0.00000000E+00
  0.00000000E+00  0.00000000E+00  0.00000000E+00
  0.00000000E+00  0.00000000E+00  0.00000000E+00
  0.00000000E+00  0.00000000E+00  0.00000000E+00
  0.00000000E+00  0.00000000E+00  0.00000000E+00
  0.00000000E+00  0.00000000E+00  0.00000000E+00
  0.00000000E+00  0.00000000E+00  0.00000000E+00
  0.00000000E+00  0.00000000E+00  0.00000000E+00
  0.00000000E+00  0.00000000E+00  0.00000000E+00
  0.00000000E+00  0.00000000E+00  0.00000000E+00
  0.00000000E+00  0.00000000E+00  0.00000000E+00
  0.00000000E+00  0.00000000E+00  0.00000000E+00
  0.00000000E+00  0.00000000E+00  0.00000000E+00
  0.00000000E+00  0.00000000E+00  0.00000000E+00
  0.00000000E+00  0.00000000E+00  0.00000000E+00
  0.00000000E+00  0.00000000E+00  0.00000000E+00
  0.00000000E+00  0.00000000E+00  0.00000000E+00
  0.00000000E+00  0.00000000E+00  0.00000000E+00
