# Supplementary material for: Lactic acid photosynthesis via C–C cross-coupling over atomically dispersed Ba
Source: Nat Commun. 2026 May 29;17:6984. doi: 10.1038/s41467-026-73727-4 (PMC13392379; doi:10.1038/s41467-026-73727-4)
Supplement: Supplementary file 3 — Supplementary Data 1–7 [file 41467_2026_73727_MOESM3_ESM.zip › Supplementary data5.txt]

CONTCAR                                 
   1.00000000000000     
    20.4197998046999984    0.0000000000000000    0.0000000000000000
     0.0000000000000000   15.1040000915999997    0.0000000000000000
     0.0000000000000000    0.0000000000000000   25.8448009491000015
   Ti   O    Ba
    64   129     1
Direct
  0.2309300788916190  0.0725587711784959  0.4185378670931138
  0.3051124805809485  0.0715256621494661  0.5566066967372449
  0.4822141386863654  0.1971310732014814  0.4197615527532379
  0.0550004856323577  0.1982523129107474  0.5614541253060351
  0.1160652134463837  0.1967313634769931  0.4409417215091916
  0.1895211280511173  0.1948934034046280  0.5798798208301302
  0.3657885504757467  0.0723254853705884  0.4356540743005820
  0.4393711710465341  0.0716143561708554  0.5752531337707067
  0.7319836620230428  0.0724298137183945  0.4217138022525450
  0.8054951187854303  0.0725286115728455  0.5613176248983255
  0.9814524052746502  0.1976527674343284  0.4221799426146526
  0.5560159174583850  0.1964954063737439  0.5594062072232541
  0.6165267856890578  0.1974882306152151  0.4391459168804651
  0.6898780528194400  0.1979341633339758  0.5794770955102616
  0.8663758675504298  0.0725784955910749  0.4404953334725782
  0.9400594002901749  0.0731153829865194  0.5796839178485531
  0.2300164369822804  0.3240519593368777  0.4203186739848030
  0.3004261671906412  0.3210958399063749  0.5556926176307629
  0.4821657452497409  0.4474507598211608  0.4196517294648309
  0.0644460620108687  0.4474355780344346  0.5618085166249520
  0.1153268008232685  0.4473617789907487  0.4471768322550255
  0.2006026099549772  0.4472520415691189  0.6113064059650800
  0.3663610900394952  0.3224146974983224  0.4362326372224483
  0.4395722568068801  0.3200854555060443  0.5731913083206808
  0.7318706817765681  0.3224608592736278  0.4215614235551963
  0.8060873188337105  0.3223776665072966  0.5606956617089137
  0.9831482842860648  0.4474345076173689  0.4201061685693912
  0.5555703545129859  0.4474156156257502  0.5610819707649088
  0.6161908791886520  0.4474315519055352  0.4396486969615650
  0.6899666558470369  0.4475109063452351  0.5798383094151527
  0.8665462485759892  0.3229404225286835  0.4398529483965579
  0.9412399583972462  0.3258439457459150  0.5784427479713314
  0.2300092966129119  0.5706473333696708  0.4203115997240348
  0.3004158464549395  0.5733861457289906  0.5557178202429472
  0.4822258564738798  0.6977245002446031  0.4197635129521291
  0.0549793081541968  0.6966355390413220  0.5614393985462550
  0.1160632260355933  0.6980217434721329  0.4409320451209163
  0.1895166505570950  0.6996759748638318  0.5798719822856533
  0.3663439495728166  0.5724045673316852  0.4362406515487325
  0.4395438831762393  0.5746572552740572  0.5732136036193686
  0.7318839608640312  0.5724781219319479  0.4215537056711439
  0.8060749763574907  0.5726476849148340  0.5606892882171979
  0.9814444530092604  0.6972900666537836  0.4221765030441496
  0.5560096774652119  0.6983145053994438  0.5594311555398984
  0.6165341926583326  0.6973482467092355  0.4391564148807355
  0.6898739134481651  0.6970841386318546  0.5794965886759763
  0.8665685328890964  0.5719559819836222  0.4398450489216434
  0.9412306129953745  0.5689576105244004  0.5784165764715604
  0.2309247356281891  0.8221694693406397  0.4185251426397510
  0.3051009557208152  0.8229737647132334  0.5565976057995882
  0.4822945414612860  0.9474189862134074  0.4198577001214140
  0.0547385238980739  0.9474509208201342  0.5609797895287303
  0.1162303691695046  0.9473739850395486  0.4398592491228701
  0.1896731100170407  0.9473018845572870  0.5789550853286545
  0.3657787078399387  0.8224689622580464  0.4356427689102403
  0.4393597592892258  0.8231508549709460  0.5752694788202142
  0.7319818417900809  0.8225276325210873  0.4217123025590980
  0.8054799435912866  0.8224841384428786  0.5613075290139864
  0.9815626456838706  0.9474832288262801  0.4219648502442981
  0.5561383716692534  0.9474061285112881  0.5599075850319106
  0.6164884236718633  0.9474235796824410  0.4393754310134069
  0.6899337937350684  0.9475222704381878  0.5795765027831299
  0.8663815093852898  0.8223785405440853  0.4404855333345476
  0.9400548527857703  0.8217589113682758  0.5796496227188128
  0.1356584731313477  0.0721078210396503  0.4423502780009819
  0.2166527396203563  0.0715144367263857  0.5904203877352117
  0.3846697354452021  0.1975076561935040  0.4388158403531478
  0.4637542690572184  0.1971472649358199  0.5863795802364646
  0.0281950558875497  0.1976402830114737  0.4806752109743891
  0.1126433749878606  0.1955933234714212  0.6163701433797176
  0.2790093566565283  0.0715701304506100  0.4762728979750700
  0.3620897709628759  0.0726892370682844  0.6117130451746831
  0.4574117629005305  0.0726270000378127  0.4078340390475719
  0.0360843256335970  0.0721932043026490  0.5589947631213357
  0.2058040490354399  0.1982923660020124  0.4094414225208586
  0.2861773208276621  0.1964772548851620  0.5533931875866004
  0.0595530136872880  0.1971517718434682  0.3859868168388818
  0.1427793467325776  0.1963256399595751  0.5214199476738779
  0.3082736944280682  0.0732616791540080  0.3814287967130731
  0.3932974766763053  0.0710869739898694  0.5168670577320357
  0.6350591404747388  0.0725291601119378  0.4424269713373230
  0.7143748257279549  0.0728781673241309  0.5911059241093065
  0.8849383814159254  0.1972532001617769  0.4431956198534402
  0.9647211553136317  0.1981821588341708  0.5902775469916576
  0.5282715620088145  0.1977284000955707  0.4785860879705043
  0.6111312823053742  0.1983041208345138  0.6151015945883413
  0.7782943297754229  0.0724548060078759  0.4802184789543969
  0.8618893187460579  0.0729830316685734  0.6160784234977522
  0.9566801846918129  0.0724977004767370  0.4106000762099266
  0.5372610367725027  0.0726175523853637  0.5576264736497667
  0.7067792303760861  0.1973987392729028  0.4099912085505790
  0.7860148445363943  0.1977559742338706  0.5586672563929439
  0.5602074484928669  0.1976784499548286  0.3840222475745093
  0.6429836801269146  0.1978903304604486  0.5208969134634494
  0.8096227100053951  0.0724976952943404  0.3855093859932223
  0.8926817246426205  0.0724792017044250  0.5215177943115366
  0.1344875307459157  0.3218666758093726  0.4436663672172240
  0.2172177542833277  0.3173545554240187  0.5918033154097494
  0.3848206545474285  0.4474245145505645  0.4378773608113850
  0.4609291321330951  0.4473660326984378  0.5916620803894347
  0.0238204865271818  0.4474156626559452  0.4804762782028132
  0.1104148549392084  0.4474030461991140  0.6214068962662607
  0.2780366340621723  0.3265553168443023  0.4788020169144573
  0.3627370024222593  0.3165168800315213  0.6127300920335568
  0.4568427820848737  0.3222768745914286  0.4076325973664828
  0.0380646632189832  0.3224511561335070  0.5598500875622877
  0.2047451684360901  0.4473716774116704  0.4100398627708702
  0.2882673420425557  0.4473294951239803  0.5649825243933795
  0.0605603173188425  0.4473945606922529  0.3868096312935371
  0.1387697333327566  0.4474735482493185  0.5207028661449040
  0.3070237796479341  0.3221600123233551  0.3831429101285164
  0.3924555945528396  0.3235508455136925  0.5161189540889264
  0.6350236359476112  0.3225988502846041  0.4425382305285245
  0.7145581439331182  0.3227981562310909  0.5912975585566617
  0.8833129690365885  0.4474552867845924  0.4406367848553504
  0.9639997161471199  0.4474143574473435  0.5906673672435714
  0.5274431262381654  0.4475330329231078  0.4786977851683984
  0.6109436346276547  0.4474730992382681  0.6161934188960421
  0.7782294894266628  0.3224724173077586  0.4799350069623397
  0.8627075956835447  0.3224324804680952  0.6150682989956250
  0.9564462576722592  0.3213845547593195  0.4098712581782064
  0.5352530114994423  0.3234291085158253  0.5576219335539691
  0.7068253565396079  0.4474687725882747  0.4102912091963923
  0.7855231630454843  0.4475072522434749  0.5586052510404353
  0.5604204974713874  0.4474718242604196  0.3842444967586503
  0.6415875575402364  0.4474885424456416  0.5219203487026935
  0.8092485137927933  0.3215921999226154  0.3850035042654215
  0.8928722932712502  0.3244847599003201  0.5204326632667726
  0.1344471758207313  0.5729055396944936  0.4436039233103702
  0.2172609591453797  0.5772734874732953  0.5919038631809684
  0.3846683294093450  0.6973304771545896  0.4388238588282466
  0.4637483255340167  0.6976365915821140  0.5863851487352840
  0.0281903267387366  0.6972767375776445  0.4806698403805217
  0.1126122963602785  0.6992306064275291  0.6163503456361065
  0.2780171487184586  0.5681209656629791  0.4788003061896753
  0.3627334535879505  0.5781699053763060  0.6127662610759518
  0.4568259866483420  0.5725986962639713  0.4076147852754973
  0.0380367974946124  0.5724083422674612  0.5598570416463949
  0.2057978526243711  0.6964690940443365  0.4094253533570884
  0.2861520691331566  0.6981545134503527  0.5533859632720302
  0.0595365193787874  0.6977827143141128  0.3859766901333043
  0.1427861582594470  0.6983530524160195  0.5214052800497152
  0.3070188086033834  0.5726696730179406  0.3831439549335242
  0.3924175243934944  0.5712392271175251  0.5161393091735024
  0.6350339709823176  0.5723430672524444  0.4425435094220534
  0.7145564024821105  0.5722077253561588  0.5913285028026448
  0.8849386300717735  0.6977008505622431  0.4431880211872641
  0.9646775515698818  0.6967038673767467  0.5902020767569160
  0.5282919867057788  0.6971798734767116  0.4785889214454674
  0.6111245193523007  0.6966465390096590  0.6151229658352887
  0.7782247804447056  0.5725417845041152  0.4799287985003392
  0.8627109970236014  0.5726283609572008  0.6150523894710354
  0.9564739642298142  0.5735296332208466  0.4098941226333321
  0.5352340105764981  0.5713984813825113  0.5576565321811958
  0.7067918900875273  0.6975447242205062  0.4099987297923313
  0.7859957088889880  0.6972504141546256  0.5586433247173271
  0.5602205032380492  0.6972473356997094  0.3840238600988545
  0.6429827423188029  0.6971079467798235  0.5209171720448035
  0.8092687514914171  0.5733592842315898  0.3849991185324325
  0.8928434606840012  0.5703435020739644  0.5204157389292148
  0.1356526093465955  0.8226761817535337  0.4423755249664785
  0.2166150352492427  0.8230865974035262  0.5903878268761107
  0.3847194749074509  0.9474032205098031  0.4375191657182934
  0.4643464520724480  0.9474036982855849  0.5874969981242489
  0.0286455413817639  0.9474786333562550  0.4801498663980587
  0.1127122698531180  0.9473898431214901  0.6156123241448808
  0.2790087544559743  0.8232033261877754  0.4762558975188166
  0.3620752571551197  0.8219241068315934  0.6117164179407084
  0.4574245553731230  0.8222193260394423  0.4078306281041087
  0.0360814641956141  0.8226935174499419  0.5589719348738028
  0.2057829830213943  0.9473710077150219  0.4076079972522300
  0.2859692290029280  0.9473096055193426  0.5543721435278298
  0.0591737458383678  0.9474577939225092  0.3853556176769578
  0.1429413147530989  0.9474153435491528  0.5208149171232366
  0.3082706271029264  0.8215497546186639  0.3814124866361997
  0.3933051013324934  0.8237143369491660  0.5168767329803772
  0.6350566739409326  0.8224155320049296  0.4424262803888119
  0.7143538957894072  0.8221311351988665  0.5911066367493230
  0.8851992783052540  0.9474947377003774  0.4430524822014568
  0.9645152798947969  0.9474570124221777  0.5910649300711621
  0.5282909595061029  0.9474580240219491  0.4786810438604833
  0.6115678202475734  0.9474769002238249  0.6154247477081634
  0.7782870994458675  0.8226330556503867  0.4802162475835103
  0.8619005489679973  0.8220071522989530  0.6160562228907732
  0.9566768443273062  0.8224768072054557  0.4106028072135989
  0.5372574328795222  0.8222163221867461  0.5576486202595494
  0.7069145554005242  0.9474762680236977  0.4101475287526454
  0.7860645889010859  0.9475026643747128  0.5591368231270304
  0.5603007617945550  0.9474922570319921  0.3841432025492402
  0.6431484622761832  0.9475082940631442  0.5210316697191300
  0.8096212610490716  0.8225081086189461  0.3855050433968575
  0.8926629534877842  0.8225331681333249  0.5214929326187689
  0.2359720103701982  0.4470625777945919  0.6712683080131078
  0.3548239808855054  0.4472788632421639  0.6728703685845059
 
  0.00000000E+00  0.00000000E+00  0.00000000E+00
  0.00000000E+00  0.00000000E+00  0.00000000E+00
  0.00000000E+00  0.00000000E+00  0.00000000E+00
  0.00000000E+00  0.00000000E+00  0.00000000E+00
  0.00000000E+00  0.00000000E+00  0.00000000E+00
  0.00000000E+00  0.00000000E+00  0.00000000E+00
  0.00000000E+00  0.00000000E+00  0.00000000E+00
  0.00000000E+00  0.00000000E+00  0.00000000E+00
  0.00000000E+00  0.00000000E+00  0.00000000E+00
  0.00000000E+00  0.00000000E+00  0.00000000E+00
  0.00000000E+00  0.00000000E+00  0.00000000E+00
  0.00000000E+00  0.00000000E+00  0.00000000E+00
  0.00000000E+00  0.00000000E+00  0.00000000E+00
  0.00000000E+00  0.00000000E+00  0.00000000E+00
  0.00000000E+00  0.00000000E+00  0.00000000E+00
  0.00000000E+00  0.00000000E+00  0.00000000E+00
  0.00000000E+00  0.00000000E+00  0.00000000E+00
  0.00000000E+00  0.00000000E+00  0.00000000E+00
  0.00000000E+00  0.00000000E+00  0.00000000E+00
  0.00000000E+00  0.00000000E+00  0.00000000E+00
  0.00000000E+00  0.00000000E+00  0.00000000E+00
  0.00000000E+00  0.00000000E+00  0.00000000E+00
  0.00000000E+00  0.00000000E+00  0.00000000E+00
  0.00000000E+00  0.00000000E+00  0.00000000E+00
  0.00000000E+00  0.00000000E+00  0.00000000E+00
  0.00000000E+00  0.00000000E+00  0.00000000E+00
  0.00000000E+00  0.00000000E+00  0.00000000E+00
  0.00000000E+00  0.00000000E+00  0.00000000E+00
  0.00000000E+00  0.00000000E+00  0.00000000E+00
  0.00000000E+00  0.00000000E+00  0.00000000E+00
  0.00000000E+00  0.00000000E+00  0.00000000E+00
  0.00000000E+00  0.00000000E+00  0.00000000E+00
  0.00000000E+00  0.00000000E+00  0.00000000E+00
  0.00000000E+00  0.00000000E+00  0.00000000E+00
  0.00000000E+00  0.00000000E+00  0.00000000E+00
  0.00000000E+00  0.00000000E+00  0.00000000E+00
  0.00000000E+00  0.00000000E+00  0.00000000E+00
  0.00000000E+00  0.00000000E+00  0.00000000E+00
  0.00000000E+00  0.00000000E+00  0.00000000E+00
  0.00000000E+00  0.00000000E+00  0.00000000E+00
  0.00000000E+00  0.00000000E+00  0.00000000E+00
  0.00000000E+00  0.00000000E+00  0.00000000E+00
  0.00000000E+00  0.00000000E+00  0.00000000E+00
  0.00000000E+00  0.00000000E+00  0.00000000E+00
  0.00000000E+00  0.00000000E+00  0.00000000E+00
  0.00000000E+00  0.00000000E+00  0.00000000E+00
  0.00000000E+00  0.00000000E+00  0.00000000E+00
  0.00000000E+00  0.00000000E+00  0.00000000E+00
  0.00000000E+00  0.00000000E+00  0.00000000E+00
  0.00000000E+00  0.00000000E+00  0.00000000E+00
  0.00000000E+00  0.00000000E+00  0.00000000E+00
  0.00000000E+00  0.00000000E+00  0.00000000E+00
  0.00000000E+00  0.00000000E+00  0.00000000E+00
  0.00000000E+00  0.00000000E+00  0.00000000E+00
  0.00000000E+00  0.00000000E+00  0.00000000E+00
  0.00000000E+00  0.00000000E+00  0.00000000E+00
  0.00000000E+00  0.00000000E+00  0.00000000E+00
  0.00000000E+00  0.00000000E+00  0.00000000E+00
  0.00000000E+00  0.00000000E+00  0.00000000E+00
  0.00000000E+00  0.00000000E+00  0.00000000E+00
  0.00000000E+00  0.00000000E+00  0.00000000E+00
  0.00000000E+00  0.00000000E+00  0.00000000E+00
  0.00000000E+00  0.00000000E+00  0.00000000E+00
  0.00000000E+00  0.00000000E+00  0.00000000E+00
  0.00000000E+00  0.00000000E+00  0.00000000E+00
  0.00000000E+00  0.00000000E+00  0.00000000E+00
  0.00000000E+00  0.00000000E+00  0.00000000E+00
  0.00000000E+00  0.00000000E+00  0.00000000E+00
  0.00000000E+00  0.00000000E+00  0.00000000E+00
  0.00000000E+00  0.00000000E+00  0.00000000E+00
  0.00000000E+00  0.00000000E+00  0.00000000E+00
  0.00000000E+00  0.00000000E+00  0.00000000E+00
  0.00000000E+00  0.00000000E+00  0.00000000E+00
  0.00000000E+00  0.00000000E+00  0.00000000E+00
  0.00000000E+00  0.00000000E+00  0.00000000E+00
  0.00000000E+00  0.00000000E+00  0.00000000E+00
  0.00000000E+00  0.00000000E+00  0.00000000E+00
  0.00000000E+00  0.00000000E+00  0.00000000E+00
  0.00000000E+00  0.00000000E+00  0.00000000E+00
  0.00000000E+00  0.00000000E+00  0.00000000E+00
  0.00000000E+00  0.00000000E+00  0.00000000E+00
  0.00000000E+00  0.00000000E+00  0.00000000E+00
  0.00000000E+00  0.00000000E+00  0.00000000E+00
  0.00000000E+00  0.00000000E+00  0.00000000E+00
  0.00000000E+00  0.00000000E+00  0.00000000E+00
  0.00000000E+00  0.00000000E+00  0.00000000E+00
  0.00000000E+00  0.00000000E+00  0.00000000E+00
  0.00000000E+00  0.00000000E+00  0.00000000E+00
  0.00000000E+00  0.00000000E+00  0.00000000E+00
  0.00000000E+00  0.00000000E+00  0.00000000E+00
  0.00000000E+00  0.00000000E+00  0.00000000E+00
  0.00000000E+00  0.00000000E+00  0.00000000E+00
  0.00000000E+00  0.00000000E+00  0.00000000E+00
  0.00000000E+00  0.00000000E+00  0.00000000E+00
  0.00000000E+00  0.00000000E+00  0.00000000E+00
  0.00000000E+00  0.00000000E+00  0.00000000E+00
  0.00000000E+00  0.00000000E+00  0.00000000E+00
  0.00000000E+00  0.00000000E+00  0.00000000E+00
  0.00000000E+00  0.00000000E+00  0.00000000E+00
  0.00000000E+00  0.00000000E+00  0.00000000E+00
  0.00000000E+00  0.00000000E+00  0.00000000E+00
  0.00000000E+00  0.00000000E+00  0.00000000E+00
  0.00000000E+00  0.00000000E+00  0.00000000E+00
  0.00000000E+00  0.00000000E+00  0.00000000E+00
  0.00000000E+00  0.00000000E+00  0.00000000E+00
  0.00000000E+00  0.00000000E+00  0.00000000E+00
  0.00000000E+00  0.00000000E+00  0.00000000E+00
  0.00000000E+00  0.00000000E+00  0.00000000E+00
  0.00000000E+00  0.00000000E+00  0.00000000E+00
  0.00000000E+00  0.00000000E+00  0.00000000E+00
  0.00000000E+00  0.00000000E+00  0.00000000E+00
  0.00000000E+00  0.00000000E+00  0.00000000E+00
  0.00000000E+00  0.00000000E+00  0.00000000E+00
  0.00000000E+00  0.00000000E+00  0.00000000E+00
  0.00000000E+00  0.00000000E+00  0.00000000E+00
  0.00000000E+00  0.00000000E+00  0.00000000E+00
  0.00000000E+00  0.00000000E+00  0.00000000E+00
  0.00000000E+00  0.00000000E+00  0.00000000E+00
  0.00000000E+00  0.00000000E+00  0.00000000E+00
  0.00000000E+00  0.00000000E+00  0.00000000E+00
  0.00000000E+00  0.00000000E+00  0.00000000E+00
  0.00000000E+00  0.00000000E+00  0.00000000E+00
  0.00000000E+00  0.00000000E+00  0.00000000E+00
  0.00000000E+00  0.00000000E+00  0.00000000E+00
  0.00000000E+00  0.00000000E+00  0.00000000E+00
  0.00000000E+00  0.00000000E+00  0.00000000E+00
  0.00000000E+00  0.00000000E+00  0.00000000E+00
  0.00000000E+00  0.00000000E+00  0.00000000E+00
  0.00000000E+00  0.00000000E+00  0.00000000E+00
  0.00000000E+00  0.00000000E+00  0.00000000E+00
  0.00000000E+00  0.00000000E+00  0.00000000E+00
  0.00000000E+00  0.00000000E+00  0.00000000E+00
  0.00000000E+00  0.00000000E+00  0.00000000E+00
  0.00000000E+00  0.00000000E+00  0.00000000E+00
  0.00000000E+00  0.00000000E+00  0.00000000E+00
  0.00000000E+00  0.00000000E+00  0.00000000E+00
  0.00000000E+00  0.00000000E+00  0.00000000E+00
  0.00000000E+00  0.00000000E+00  0.00000000E+00
  0.00000000E+00  0.00000000E+00  0.00000000E+00
  0.00000000E+00  0.00000000E+00  0.00000000E+00
  0.00000000E+00  0.00000000E+00  0.00000000E+00
  0.00000000E+00  0.00000000E+00  0.00000000E+00
  0.00000000E+00  0.00000000E+00  0.00000000E+00
  0.00000000E+00  0.00000000E+00  0.00000000E+00
  0.00000000E+00  0.00000000E+00  0.00000000E+00
  0.00000000E+00  0.00000000E+00  0.00000000E+00
  0.00000000E+00  0.00000000E+00  0.00000000E+00
  0.00000000E+00  0.00000000E+00  0.00000000E+00
  0.00000000E+00  0.00000000E+00  0.00000000E+00
  0.00000000E+00  0.00000000E+00  0.00000000E+00
  0.00000000E+00  0.00000000E+00  0.00000000E+00
  0.00000000E+00  0.00000000E+00  0.00000000E+00
  0.00000000E+00  0.00000000E+00  0.00000000E+00
  0.00000000E+00  0.00000000E+00  0.00000000E+00
  0.00000000E+00  0.00000000E+00  0.00000000E+00
  0.00000000E+00  0.00000000E+00  0.00000000E+00
  0.00000000E+00  0.00000000E+00  0.00000000E+00
  0.00000000E+00  0.00000000E+00  0.00000000E+00
  0.00000000E+00  0.00000000E+00  0.00000000E+00
  0.00000000E+00  0.00000000E+00  0.00000000E+00
  0.00000000E+00  0.00000000E+00  0.00000000E+00
  0.00000000E+00  0.00000000E+00  0.00000000E+00
  0.00000000E+00  0.00000000E+00  0.00000000E+00
  0.00000000E+00  0.00000000E+00  0.00000000E+00
  0.00000000E+00  0.00000000E+00  0.00000000E+00
  0.00000000E+00  0.00000000E+00  0.00000000E+00
  0.00000000E+00  0.00000000E+00  0.00000000E+00
  0.00000000E+00  0.00000000E+00  0.00000000E+00
  0.00000000E+00  0.00000000E+00  0.00000000E+00
  0.00000000E+00  0.00000000E+00  0.00000000E+00
  0.00000000E+00  0.00000000E+00  0.00000000E+00
  0.00000000E+00  0.00000000E+00  0.00000000E+00
  0.00000000E+00  0.00000000E+00  0.00000000E+00
  0.00000000E+00  0.00000000E+00  0.00000000E+00
  0.00000000E+00  0.00000000E+00  0.00000000E+00
  0.00000000E+00  0.00000000E+00  0.00000000E+00
  0.00000000E+00  0.00000000E+00  0.00000000E+00
  0.00000000E+00  0.00000000E+00  0.00000000E+00
  0.00000000E+00  0.00000000E+00  0.00000000E+00
  0.00000000E+00  0.00000000E+00  0.00000000E+00
  0.00000000E+00  0.00000000E+00  0.00000000E+00
  0.00000000E+00  0.00000000E+00  0.00000000E+00
  0.00000000E+00  0.00000000E+00  0.00000000E+00
  0.00000000E+00  0.00000000E+00  0.00000000E+00
  0.00000000E+00  0.00000000E+00  0.00000000E+00
  0.00000000E+00  0.00000000E+00  0.00000000E+00
  0.00000000E+00  0.00000000E+00  0.00000000E+00
  0.00000000E+00  0.00000000E+00  0.00000000E+00
  0.00000000E+00  0.00000000E+00  0.00000000E+00
  0.00000000E+00  0.00000000E+00  0.00000000E+00
  0.00000000E+00  0.00000000E+00  0.00000000E+00
  0.00000000E+00  0.00000000E+00  0.00000000E+00
  0.00000000E+00  0.00000000E+00  0.00000000E+00
  0.00000000E+00  0.00000000E+00  0.00000000E+00
