# Supplementary material for: Lactic acid photosynthesis via C–C cross-coupling over atomically dispersed Ba
Source: Nat Commun. 2026 May 29;17:6984. doi: 10.1038/s41467-026-73727-4 (PMC13392379; doi:10.1038/s41467-026-73727-4)
Supplement: Supplementary file 3 — Supplementary Data 1–7 [file 41467_2026_73727_MOESM3_ESM.zip › Supplementary data6.txt]

CONTCAR                                 
   1.00000000000000     
    20.4197998046999984    0.0000000000000000    0.0000000000000000
     0.0000000000000000   15.1040000915999997    0.0000000000000000
     0.0000000000000000    0.0000000000000000   25.8448009491000015
   Ti   O    C    H 
    64   130     2     6
Direct
  0.2336342383060742  0.0713409806171766  0.4206421341697676
  0.3055650614868419  0.0712692194967747  0.5596542442739441
  0.4834068628962371  0.1967746159771696  0.4184877081719343
  0.0562846469728509  0.1962621979417824  0.5597149830840561
  0.1185845603476022  0.1967028751314900  0.4394987600290231
  0.1906514156124847  0.1968914159076669  0.5791759502760961
  0.3684593418927796  0.0715641094998529  0.4388906817865102
  0.4403400554181510  0.0714625799638928  0.5784277786740680
  0.7338616095853475  0.0714297210654398  0.4186908035555522
  0.8065043320266244  0.0712370241300943  0.5584885460793899
  0.9841208399349264  0.1963889335740754  0.4199920820270792
  0.5567390390601422  0.1955435348454950  0.5576938711802475
  0.6180787268003707  0.1965809017411281  0.4369543562727530
  0.6909273335332278  0.1959084306977113  0.5768702042586753
  0.8683166471650551  0.0714210974679404  0.4381075825505287
  0.9406932273052029  0.0713688464812531  0.5778210897186765
  0.2339458096521028  0.3217161019722107  0.4208886632587381
  0.3059536640415395  0.3219381629191968  0.5605991060366332
  0.4833237727537445  0.4471024904236957  0.4209258578201389
  0.0562389649753354  0.4460653624038601  0.5600063466368309
  0.1183483583894740  0.4468556718992830  0.4395295548962793
  0.1906114771119449  0.4481687069666715  0.5791840874329017
  0.3684849151889664  0.3215900740013999  0.4400978434481067
  0.4411271452067912  0.3189468530790112  0.5787297927891583
  0.7339640387093486  0.3214767793378453  0.4189622086557088
  0.8062101482622869  0.3209451447217937  0.5585723750069000
  0.9840535772067222  0.4463321955261531  0.4201605905119006
  0.5558029998067636  0.4441959771215738  0.5588240396095477
  0.6184993392902790  0.4466665212619199  0.4381717499317614
  0.6908877024768754  0.4460570030044112  0.5770543493443706
  0.8684691106128176  0.3213902876667942  0.4383525481682555
  0.9405648644989759  0.3212386648984908  0.5779341359928795
  0.2346916174863201  0.5713393152265671  0.4201812189479663
  0.3091019100956373  0.5708473774600680  0.5558154848751093
  0.4832056472236575  0.6959165978004764  0.4204796254263928
  0.0563476182338237  0.6963164772133509  0.5600520392180673
  0.1183587363115045  0.6957819568816351  0.4394774499111860
  0.1907999440769812  0.6939725694649416  0.5792476976315858
  0.3692323919386387  0.5715474212957840  0.4448417619111669
  0.4506033516412011  0.5725620429250637  0.5945116810041343
  0.7341969345926082  0.5712505762190829  0.4189970277984187
  0.8059826343784804  0.5712809784069133  0.5590351887938835
  0.9840500283294954  0.6964903923910624  0.4202498696571652
  0.5550982116635373  0.6995881540110243  0.5569691514335626
  0.6187718204404049  0.6961652952018961  0.4373211372479633
  0.6905098973550130  0.6965259288335071  0.5766702243460258
  0.8685479963599106  0.5714542374574385  0.4385332863083362
  0.9405379699137685  0.5712908872154180  0.5782027178025426
  0.2340230529831396  0.8207488228472514  0.4207518119281978
  0.3055897606633289  0.8208147260582607  0.5603416142968370
  0.4834330256248217  0.9463903440887691  0.4184548185109898
  0.0560989709910076  0.9461492468338458  0.5597132152244433
  0.1186475833602098  0.9458136602285607  0.4394863025481430
  0.1904948482895080  0.9459185095627631  0.5790400381708206
  0.3685662705605882  0.8215603198663866  0.4401958051587451
  0.4402767667404043  0.8240846590535300  0.5789839637851615
  0.7340636045080565  0.8214398553087351  0.4188847150800298
  0.8061611813454270  0.8214321489072984  0.5587095215513427
  0.9841514749148971  0.9464986596595787  0.4199883459724421
  0.5566678978981623  0.9478730087232263  0.5577658499328784
  0.6181092733803778  0.9463918134543703  0.4369271290868525
  0.6909185498940880  0.9466000123021481  0.5767741641230852
  0.8685183901949921  0.8214979801467328  0.4384190446686987
  0.9405211237570846  0.8212196875749450  0.5780985296885857
  0.1374511165499059  0.0713451111482862  0.4418677268152499
  0.2155850603620916  0.0714220476344423  0.5901807598271516
  0.3874329266178345  0.1966151208084106  0.4412298105971625
  0.4667131258612809  0.1955576372898361  0.5901401522722293
  0.0301821608720363  0.1962255086863238  0.4786119805659410
  0.1123973096888521  0.1962910426310748  0.6149128703236001
  0.2803958242550402  0.0715634311466987  0.4789482168699925
  0.3626721599229438  0.0710405182552122  0.6145062159640586
  0.4582635677233142  0.0715565495889978  0.4074408672170809
  0.0371128392915866  0.0712584268852777  0.5570435816959199
  0.2089659838244851  0.1966285956550914  0.4094846713735802
  0.2870488524329862  0.1964396191734328  0.5578549333788384
  0.0623542035857950  0.1968761984250033  0.3843100874459349
  0.1442430106742394  0.1967429315994468  0.5205198143293717
  0.3113944575390870  0.0714549532398640  0.3842103822698115
  0.3940915025585455  0.0715702649625265  0.5198332480830066
  0.6368451970413324  0.0714630327318084  0.4390857790297151
  0.7160903579650760  0.0713511485285914  0.5885398173382526
  0.8872807233258915  0.1962935653167313  0.4407182144188995
  0.9655910339746243  0.1962408765104230  0.5894320900161841
  0.5302777550282295  0.1962240469819044  0.4766200290414453
  0.6128667204176383  0.1960042866672597  0.6127919406634779
  0.7800478636500394  0.0713054124722596  0.4772877339065820
  0.8625809560586467  0.0714083695648092  0.6136976139218453
  0.9589990593493311  0.0714168587348882  0.4083575878611735
  0.5368664296781677  0.0717512049361300  0.5544521831838760
  0.7087603714521781  0.1966878206710796  0.4075179555590470
  0.7873460440790468  0.1960918580458979  0.5555763407430585
  0.5612212474508840  0.1975437115345682  0.3821123329964551
  0.6442948884597964  0.1955945478493326  0.5183596708238646
  0.8118820466086624  0.0714913351004208  0.3829201184120904
  0.8942677568379941  0.0714591358053436  0.5191909024278802
  0.1375986794135656  0.3217720928063260  0.4420590948787990
  0.2159788719167610  0.3215017356537596  0.5907163638879869
  0.3879110008753506  0.4467339899077430  0.4453969220475442
  0.4673053366637528  0.4428422895746386  0.5925791737153501
  0.0302274440702179  0.4464605702075979  0.4787200037244099
  0.1121751954467225  0.4451091424286146  0.6150341482186450
  0.2800673994903460  0.3212396346674042  0.4794711553556895
  0.3634676520482654  0.3221320511274549  0.6154138507214926
  0.4581289065803058  0.3225829401942276  0.4088486960898067
  0.0370497952076844  0.3212253632290087  0.5570621205035031
  0.2090120801545577  0.4470240455494607  0.4091563589612545
  0.2869102243140189  0.4461057316348239  0.5578543221550166
  0.0620265494394653  0.4462562697885716  0.3843111358038581
  0.1440630695500509  0.4476756907457475  0.5205723279588783
  0.3121956549427279  0.3232288970174396  0.3850370357880205
  0.3940771250611290  0.3193435622834742  0.5207005804939051
  0.6371695735533411  0.3216012074775539  0.4403211275398102
  0.7158591775941002  0.3206553990444572  0.5882090015360807
  0.8873163452351129  0.4463952536679819  0.4409282508863637
  0.9652724970401334  0.4461241098112249  0.5894069002232669
  0.5307269194552623  0.4485377149010891  0.4790124058167564
  0.6132807943563706  0.4429506282362511  0.6134464912805130
  0.7801370628382804  0.3215737967565129  0.4776112670683688
  0.8623674074077150  0.3208483504820080  0.6137461336995631
  0.9589501350177884  0.3213341465147604  0.4086601005257536
  0.5368763100712850  0.3204262211148955  0.5545543084670229
  0.7086007171162013  0.4464285832286752  0.4074090616858504
  0.7871414684885980  0.4463047370046787  0.5562924030452279
  0.5606904743325076  0.4469910189432575  0.3840112472211444
  0.6441430624691078  0.4468565395689112  0.5188693770879772
  0.8119756965758366  0.3215436382508691  0.3831958734246177
  0.8942927422980546  0.3211930500389560  0.5192655924939041
  0.1370253298649570  0.5713926682564876  0.4413841788628518
  0.2142673124155123  0.5709395174796377  0.5914607800968967
  0.3881170500772887  0.6964242098448959  0.4455301482485285
  0.4651080399047537  0.7000009129658018  0.5865995970437947
  0.0303987873069573  0.6964358602810068  0.4787692557763812
  0.1124222509149577  0.6971879278485482  0.6150810004046072
  0.2773636064877165  0.5714626701642850  0.4808410153212091
  0.3563401867762265  0.5666042286351033  0.6220864509304278
  0.4576041587092082  0.5715568066646637  0.4106453681837433
  0.0368782338024220  0.5713291057484208  0.5576935076331538
  0.2089887002695936  0.6956968231879727  0.4088951138208634
  0.2876483598582578  0.6957220519430022  0.5589165525225197
  0.0619712232989666  0.6965420350393271  0.3843298798060186
  0.1443512515512820  0.6947017849738780  0.5206054953660989
  0.3143549756994425  0.5715062393538423  0.3877190668600187
  0.3909721436173823  0.5711588961413575  0.5272855335731067
  0.6377512113013883  0.5714767379846978  0.4403458124644279
  0.7150122062726970  0.5713119371153369  0.5885505123330225
  0.8873857655984644  0.6964560190205407  0.4410678107629713
  0.9654303071141482  0.6963969712957918  0.5896855724680019
  0.5311155877845773  0.6946509604584249  0.4784390941373305
  0.6126398927342033  0.6984135451068245  0.6126527475761266
  0.7800537549467784  0.5713131150916357  0.4777242508601668
  0.8622448314175677  0.5712737467562435  0.6140451673933669
  0.9590044071272306  0.5714615954694190  0.4089205453390014
  0.5368189224503968  0.5712534272152948  0.5620587014484888
  0.7087751208126143  0.6963286868326987  0.4071548338022251
  0.7870431784011209  0.6962750772293705  0.5563319780419533
  0.5605338640487008  0.6958299797055201  0.3833908812638832
  0.6443188882768597  0.6965526243375261  0.5182025125410455
  0.8122947902652830  0.5715827387548656  0.3833250778797967
  0.8939564930744738  0.5713825490831821  0.5197099007967174
  0.1376872175073071  0.8208756966600648  0.4421343337077508
  0.2157411039394533  0.8210444900866691  0.5903038504392554
  0.3874761334792820  0.9465396827590505  0.4411906320589735
  0.4669257291600740  0.9479019950706694  0.5900887460365520
  0.0301478140282352  0.9465590430999756  0.4786254076015047
  0.1122932933268684  0.9461955456334519  0.6148759812864942
  0.2799173828236924  0.8206183314577112  0.4794492957284744
  0.3627885209374576  0.8220268180382618  0.6152074260205459
  0.4581027258683169  0.8205072908076173  0.4086727532998356
  0.0369709658583777  0.8212553884035932  0.5570965191154917
  0.2090260726990135  0.9460011434099336  0.4095827084354629
  0.2865788801932700  0.9463686800643498  0.5574909817473893
  0.0623720314079531  0.9457964972334698  0.3843013977984485
  0.1440451298299907  0.9461908136570751  0.5204309831325348
  0.3123360124870027  0.8201407138733992  0.3850461238052935
  0.3936419536065816  0.8252663810271987  0.5206544066167295
  0.6371892666860907  0.8213274278621007  0.4397773760204263
  0.7155794427178257  0.8217750044711050  0.5881877559871533
  0.8873291790415981  0.9465438345294601  0.4408197293172950
  0.9654515434358412  0.9463192095731566  0.5894895546099080
  0.5303244802975251  0.9467761475279470  0.4766123704197516
  0.6129804424502797  0.9475672548075982  0.6127562708006811
  0.7800204683600241  0.8212077331737377  0.4776003489715441
  0.8622642704356643  0.8214260903540248  0.6138847817882386
  0.9589375636331070  0.8215172831765761  0.4087528891575088
  0.5374761127156693  0.8229959136755600  0.5550073737882361
  0.7088012581385202  0.9462812346869164  0.4074083478211075
  0.7873884562477806  0.9464133834622325  0.5556956225162114
  0.5611881382395653  0.9457027971258446  0.3820630391974975
  0.6443685154903771  0.9471440488751603  0.5182469534999415
  0.8121361613704741  0.8214249854595942  0.3831985242528914
  0.8941639215195092  0.8213929634260231  0.5194604852026719
  0.5126632967367142  0.6619956252205949  0.6898078205679655
  0.4435001845212052  0.4383929771379718  0.7117329752944976
  0.4708773104542165  0.5886071705892876  0.6798293012911196
  0.4949212796037420  0.5026648805143923  0.7060961320596961
  0.4237544666031589  0.6069706895344820  0.6978065603536832
  0.5379397654815028  0.4743045041380707  0.6861308647388397
  0.5100656599173514  0.5201286276636531  0.7458994735880813
  0.5550321783427643  0.6535004752612573  0.6728557999076344
  0.4314198710903942  0.4184519798281715  0.6771643660855928
  0.3423647332976408  0.5621480818533378  0.6578424730040360
 
  0.00000000E+00  0.00000000E+00  0.00000000E+00
  0.00000000E+00  0.00000000E+00  0.00000000E+00
  0.00000000E+00  0.00000000E+00  0.00000000E+00
  0.00000000E+00  0.00000000E+00  0.00000000E+00
  0.00000000E+00  0.00000000E+00  0.00000000E+00
  0.00000000E+00  0.00000000E+00  0.00000000E+00
  0.00000000E+00  0.00000000E+00  0.00000000E+00
  0.00000000E+00  0.00000000E+00  0.00000000E+00
  0.00000000E+00  0.00000000E+00  0.00000000E+00
  0.00000000E+00  0.00000000E+00  0.00000000E+00
  0.00000000E+00  0.00000000E+00  0.00000000E+00
  0.00000000E+00  0.00000000E+00  0.00000000E+00
  0.00000000E+00  0.00000000E+00  0.00000000E+00
  0.00000000E+00  0.00000000E+00  0.00000000E+00
  0.00000000E+00  0.00000000E+00  0.00000000E+00
  0.00000000E+00  0.00000000E+00  0.00000000E+00
  0.00000000E+00  0.00000000E+00  0.00000000E+00
  0.00000000E+00  0.00000000E+00  0.00000000E+00
  0.00000000E+00  0.00000000E+00  0.00000000E+00
  0.00000000E+00  0.00000000E+00  0.00000000E+00
  0.00000000E+00  0.00000000E+00  0.00000000E+00
  0.00000000E+00  0.00000000E+00  0.00000000E+00
  0.00000000E+00  0.00000000E+00  0.00000000E+00
  0.00000000E+00  0.00000000E+00  0.00000000E+00
  0.00000000E+00  0.00000000E+00  0.00000000E+00
  0.00000000E+00  0.00000000E+00  0.00000000E+00
  0.00000000E+00  0.00000000E+00  0.00000000E+00
  0.00000000E+00  0.00000000E+00  0.00000000E+00
  0.00000000E+00  0.00000000E+00  0.00000000E+00
  0.00000000E+00  0.00000000E+00  0.00000000E+00
  0.00000000E+00  0.00000000E+00  0.00000000E+00
  0.00000000E+00  0.00000000E+00  0.00000000E+00
  0.00000000E+00  0.00000000E+00  0.00000000E+00
  0.00000000E+00  0.00000000E+00  0.00000000E+00
  0.00000000E+00  0.00000000E+00  0.00000000E+00
  0.00000000E+00  0.00000000E+00  0.00000000E+00
  0.00000000E+00  0.00000000E+00  0.00000000E+00
  0.00000000E+00  0.00000000E+00  0.00000000E+00
  0.00000000E+00  0.00000000E+00  0.00000000E+00
  0.00000000E+00  0.00000000E+00  0.00000000E+00
  0.00000000E+00  0.00000000E+00  0.00000000E+00
  0.00000000E+00  0.00000000E+00  0.00000000E+00
  0.00000000E+00  0.00000000E+00  0.00000000E+00
  0.00000000E+00  0.00000000E+00  0.00000000E+00
  0.00000000E+00  0.00000000E+00  0.00000000E+00
  0.00000000E+00  0.00000000E+00  0.00000000E+00
  0.00000000E+00  0.00000000E+00  0.00000000E+00
  0.00000000E+00  0.00000000E+00  0.00000000E+00
  0.00000000E+00  0.00000000E+00  0.00000000E+00
  0.00000000E+00  0.00000000E+00  0.00000000E+00
  0.00000000E+00  0.00000000E+00  0.00000000E+00
  0.00000000E+00  0.00000000E+00  0.00000000E+00
  0.00000000E+00  0.00000000E+00  0.00000000E+00
  0.00000000E+00  0.00000000E+00  0.00000000E+00
  0.00000000E+00  0.00000000E+00  0.00000000E+00
  0.00000000E+00  0.00000000E+00  0.00000000E+00
  0.00000000E+00  0.00000000E+00  0.00000000E+00
  0.00000000E+00  0.00000000E+00  0.00000000E+00
  0.00000000E+00  0.00000000E+00  0.00000000E+00
  0.00000000E+00  0.00000000E+00  0.00000000E+00
  0.00000000E+00  0.00000000E+00  0.00000000E+00
  0.00000000E+00  0.00000000E+00  0.00000000E+00
  0.00000000E+00  0.00000000E+00  0.00000000E+00
  0.00000000E+00  0.00000000E+00  0.00000000E+00
  0.00000000E+00  0.00000000E+00  0.00000000E+00
  0.00000000E+00  0.00000000E+00  0.00000000E+00
  0.00000000E+00  0.00000000E+00  0.00000000E+00
  0.00000000E+00  0.00000000E+00  0.00000000E+00
  0.00000000E+00  0.00000000E+00  0.00000000E+00
  0.00000000E+00  0.00000000E+00  0.00000000E+00
  0.00000000E+00  0.00000000E+00  0.00000000E+00
  0.00000000E+00  0.00000000E+00  0.00000000E+00
  0.00000000E+00  0.00000000E+00  0.00000000E+00
  0.00000000E+00  0.00000000E+00  0.00000000E+00
  0.00000000E+00  0.00000000E+00  0.00000000E+00
  0.00000000E+00  0.00000000E+00  0.00000000E+00
  0.00000000E+00  0.00000000E+00  0.00000000E+00
  0.00000000E+00  0.00000000E+00  0.00000000E+00
  0.00000000E+00  0.00000000E+00  0.00000000E+00
  0.00000000E+00  0.00000000E+00  0.00000000E+00
  0.00000000E+00  0.00000000E+00  0.00000000E+00
  0.00000000E+00  0.00000000E+00  0.00000000E+00
  0.00000000E+00  0.00000000E+00  0.00000000E+00
  0.00000000E+00  0.00000000E+00  0.00000000E+00
  0.00000000E+00  0.00000000E+00  0.00000000E+00
  0.00000000E+00  0.00000000E+00  0.00000000E+00
  0.00000000E+00  0.00000000E+00  0.00000000E+00
  0.00000000E+00  0.00000000E+00  0.00000000E+00
  0.00000000E+00  0.00000000E+00  0.00000000E+00
  0.00000000E+00  0.00000000E+00  0.00000000E+00
  0.00000000E+00  0.00000000E+00  0.00000000E+00
  0.00000000E+00  0.00000000E+00  0.00000000E+00
  0.00000000E+00  0.00000000E+00  0.00000000E+00
  0.00000000E+00  0.00000000E+00  0.00000000E+00
  0.00000000E+00  0.00000000E+00  0.00000000E+00
  0.00000000E+00  0.00000000E+00  0.00000000E+00
  0.00000000E+00  0.00000000E+00  0.00000000E+00
  0.00000000E+00  0.00000000E+00  0.00000000E+00
  0.00000000E+00  0.00000000E+00  0.00000000E+00
  0.00000000E+00  0.00000000E+00  0.00000000E+00
  0.00000000E+00  0.00000000E+00  0.00000000E+00
  0.00000000E+00  0.00000000E+00  0.00000000E+00
  0.00000000E+00  0.00000000E+00  0.00000000E+00
  0.00000000E+00  0.00000000E+00  0.00000000E+00
  0.00000000E+00  0.00000000E+00  0.00000000E+00
  0.00000000E+00  0.00000000E+00  0.00000000E+00
  0.00000000E+00  0.00000000E+00  0.00000000E+00
  0.00000000E+00  0.00000000E+00  0.00000000E+00
  0.00000000E+00  0.00000000E+00  0.00000000E+00
  0.00000000E+00  0.00000000E+00  0.00000000E+00
  0.00000000E+00  0.00000000E+00  0.00000000E+00
  0.00000000E+00  0.00000000E+00  0.00000000E+00
  0.00000000E+00  0.00000000E+00  0.00000000E+00
  0.00000000E+00  0.00000000E+00  0.00000000E+00
  0.00000000E+00  0.00000000E+00  0.00000000E+00
  0.00000000E+00  0.00000000E+00  0.00000000E+00
  0.00000000E+00  0.00000000E+00  0.00000000E+00
  0.00000000E+00  0.00000000E+00  0.00000000E+00
  0.00000000E+00  0.00000000E+00  0.00000000E+00
  0.00000000E+00  0.00000000E+00  0.00000000E+00
  0.00000000E+00  0.00000000E+00  0.00000000E+00
  0.00000000E+00  0.00000000E+00  0.00000000E+00
  0.00000000E+00  0.00000000E+00  0.00000000E+00
  0.00000000E+00  0.00000000E+00  0.00000000E+00
  0.00000000E+00  0.00000000E+00  0.00000000E+00
  0.00000000E+00  0.00000000E+00  0.00000000E+00
  0.00000000E+00  0.00000000E+00  0.00000000E+00
  0.00000000E+00  0.00000000E+00  0.00000000E+00
  0.00000000E+00  0.00000000E+00  0.00000000E+00
  0.00000000E+00  0.00000000E+00  0.00000000E+00
  0.00000000E+00  0.00000000E+00  0.00000000E+00
  0.00000000E+00  0.00000000E+00  0.00000000E+00
  0.00000000E+00  0.00000000E+00  0.00000000E+00
  0.00000000E+00  0.00000000E+00  0.00000000E+00
  0.00000000E+00  0.00000000E+00  0.00000000E+00
  0.00000000E+00  0.00000000E+00  0.00000000E+00
  0.00000000E+00  0.00000000E+00  0.00000000E+00
  0.00000000E+00  0.00000000E+00  0.00000000E+00
  0.00000000E+00  0.00000000E+00  0.00000000E+00
  0.00000000E+00  0.00000000E+00  0.00000000E+00
  0.00000000E+00  0.00000000E+00  0.00000000E+00
  0.00000000E+00  0.00000000E+00  0.00000000E+00
  0.00000000E+00  0.00000000E+00  0.00000000E+00
  0.00000000E+00  0.00000000E+00  0.00000000E+00
  0.00000000E+00  0.00000000E+00  0.00000000E+00
  0.00000000E+00  0.00000000E+00  0.00000000E+00
  0.00000000E+00  0.00000000E+00  0.00000000E+00
  0.00000000E+00  0.00000000E+00  0.00000000E+00
  0.00000000E+00  0.00000000E+00  0.00000000E+00
  0.00000000E+00  0.00000000E+00  0.00000000E+00
  0.00000000E+00  0.00000000E+00  0.00000000E+00
  0.00000000E+00  0.00000000E+00  0.00000000E+00
  0.00000000E+00  0.00000000E+00  0.00000000E+00
  0.00000000E+00  0.00000000E+00  0.00000000E+00
  0.00000000E+00  0.00000000E+00  0.00000000E+00
  0.00000000E+00  0.00000000E+00  0.00000000E+00
  0.00000000E+00  0.00000000E+00  0.00000000E+00
  0.00000000E+00  0.00000000E+00  0.00000000E+00
  0.00000000E+00  0.00000000E+00  0.00000000E+00
  0.00000000E+00  0.00000000E+00  0.00000000E+00
  0.00000000E+00  0.00000000E+00  0.00000000E+00
  0.00000000E+00  0.00000000E+00  0.00000000E+00
  0.00000000E+00  0.00000000E+00  0.00000000E+00
  0.00000000E+00  0.00000000E+00  0.00000000E+00
  0.00000000E+00  0.00000000E+00  0.00000000E+00
  0.00000000E+00  0.00000000E+00  0.00000000E+00
  0.00000000E+00  0.00000000E+00  0.00000000E+00
  0.00000000E+00  0.00000000E+00  0.00000000E+00
  0.00000000E+00  0.00000000E+00  0.00000000E+00
  0.00000000E+00  0.00000000E+00  0.00000000E+00
  0.00000000E+00  0.00000000E+00  0.00000000E+00
  0.00000000E+00  0.00000000E+00  0.00000000E+00
  0.00000000E+00  0.00000000E+00  0.00000000E+00
  0.00000000E+00  0.00000000E+00  0.00000000E+00
  0.00000000E+00  0.00000000E+00  0.00000000E+00
  0.00000000E+00  0.00000000E+00  0.00000000E+00
  0.00000000E+00  0.00000000E+00  0.00000000E+00
  0.00000000E+00  0.00000000E+00  0.00000000E+00
  0.00000000E+00  0.00000000E+00  0.00000000E+00
  0.00000000E+00  0.00000000E+00  0.00000000E+00
  0.00000000E+00  0.00000000E+00  0.00000000E+00
  0.00000000E+00  0.00000000E+00  0.00000000E+00
  0.00000000E+00  0.00000000E+00  0.00000000E+00
  0.00000000E+00  0.00000000E+00  0.00000000E+00
  0.00000000E+00  0.00000000E+00  0.00000000E+00
  0.00000000E+00  0.00000000E+00  0.00000000E+00
  0.00000000E+00  0.00000000E+00  0.00000000E+00
  0.00000000E+00  0.00000000E+00  0.00000000E+00
  0.00000000E+00  0.00000000E+00  0.00000000E+00
  0.00000000E+00  0.00000000E+00  0.00000000E+00
  0.00000000E+00  0.00000000E+00  0.00000000E+00
  0.00000000E+00  0.00000000E+00  0.00000000E+00
  0.00000000E+00  0.00000000E+00  0.00000000E+00
  0.00000000E+00  0.00000000E+00  0.00000000E+00
  0.00000000E+00  0.00000000E+00  0.00000000E+00
  0.00000000E+00  0.00000000E+00  0.00000000E+00
  0.00000000E+00  0.00000000E+00  0.00000000E+00
  0.00000000E+00  0.00000000E+00  0.00000000E+00
  0.00000000E+00  0.00000000E+00  0.00000000E+00
  0.00000000E+00  0.00000000E+00  0.00000000E+00
  0.00000000E+00  0.00000000E+00  0.00000000E+00
  0.00000000E+00  0.00000000E+00  0.00000000E+00
