# Supplementary material for: Lactic acid photosynthesis via C–C cross-coupling over atomically dispersed Ba
Source: Nat Commun. 2026 May 29;17:6984. doi: 10.1038/s41467-026-73727-4 (PMC13392379; doi:10.1038/s41467-026-73727-4)
Supplement: Supplementary file 3 — Supplementary Data 1–7 [file 41467_2026_73727_MOESM3_ESM.zip › Supplementary data7.txt]

CONTCAR\(5)                             
   1.00000000000000     
    20.4197998046999984    0.0000000000000000    0.0000000000000000
     0.0000000000000000   15.1040000915999997    0.0000000000000000
     0.0000000000000000    0.0000000000000000   25.8448009491000015
   Ti   O    Ba   C    H 
    64   131     1     2     6
Direct
  0.2312698699536486  0.0729318360462082  0.4190017537970523
  0.3057516107723902  0.0717227127445385  0.5574114017349640
  0.4826474667586289  0.1973855546742526  0.4190869095525209
  0.0549265594284650  0.1979497234305809  0.5618640284684014
  0.1169807937581253  0.1979833883260033  0.4412613912249779
  0.1898579791441829  0.1948231138072623  0.5792394873902192
  0.3662508026451720  0.0727877631217956  0.4364730078949168
  0.4400637227155281  0.0721671704822960  0.5758643803789371
  0.7326439567839670  0.0726205125232837  0.4210446867112964
  0.8053573590625583  0.0727528590354444  0.5608096142843757
  0.9823560006577962  0.1982889064507427  0.4226950313179259
  0.5558883890375105  0.1972212684428714  0.5588022764437837
  0.6170871214448457  0.1977479423491095  0.4385960810681654
  0.6898465987717801  0.1978466689121509  0.5787951866275575
  0.8669801360667500  0.0730104042037795  0.4403991025298457
  0.9397681836251420  0.0729960749649955  0.5799775462469283
  0.2308961445162650  0.3238205269105296  0.4204034516047880
  0.3022022878400896  0.3212229362349548  0.5557146991329951
  0.4824600837436380  0.4477383548302579  0.4190003792770490
  0.0599650409468490  0.4474396156088963  0.5624676882661142
  0.1169225166431880  0.4476901090368731  0.4465066705825921
  0.1919204691171503  0.4480100653548268  0.5949735486918027
  0.3670321342522569  0.3227419741129239  0.4363211420913217
  0.4401480935712767  0.3208831357016226  0.5741950466729998
  0.7326065622716158  0.3227462096124232  0.4211039216770658
  0.8056257007731864  0.3225808542020311  0.5609060909273499
  0.9836461993953786  0.4477308802172742  0.4228671140319500
  0.5554906331547581  0.4478492401389711  0.5602546557611107
  0.6166207263097547  0.4475841173368167  0.4390434168463145
  0.6898943224543030  0.4476428430578798  0.5791910010737829
  0.8669026933219577  0.3233536214936055  0.4403754978137396
  0.9401659749753158  0.3246868311127252  0.5798887219811978
  0.2308886904635366  0.5714414763151271  0.4201906331803680
  0.3022831272278070  0.5740927160615671  0.5553154453695534
  0.4826733475327381  0.6982262264362982  0.4189643943984784
  0.0548490578322563  0.6971391258027321  0.5619414787922042
  0.1170561117775409  0.6975078662500434  0.4412737513754951
  0.1897780277081196  0.7005685872420646  0.5792872480780313
  0.3670747562211731  0.5729120046574977  0.4360421321606744
  0.4401910079095073  0.5746662633753489  0.5739697089132969
  0.7326312247051926  0.5725095211915457  0.4210894650141579
  0.8056433103539712  0.5727743642764025  0.5609398607090483
  0.9823491185905967  0.6972189190019978  0.4227500303367842
  0.5559528028272358  0.6985857074178139  0.5588101617104640
  0.6170902390266818  0.6974434259489052  0.4385129803714356
  0.6899205786509854  0.6974885679856964  0.5787660828599177
  0.8669235742854828  0.5720859103647949  0.4403774958878426
  0.9401738987349602  0.5705809207271886  0.5799950314938087
  0.2313113232312955  0.8226087028363253  0.4188818684388104
  0.3057204004357237  0.8235587044658547  0.5572789275566340
  0.4825811685274958  0.9478671742201323  0.4190777081820296
  0.0550446495897981  0.9475361951012751  0.5613252818948677
  0.1167308957531927  0.9477139506850227  0.4402031340501560
  0.1900773009764187  0.9477192833792552  0.5791509357629235
  0.3662771548555447  0.8229125454780596  0.4362626206510629
  0.4400462455403085  0.8233306437487485  0.5757820465613337
  0.7326338309549993  0.8225994769108597  0.4210375870442818
  0.8053465658072635  0.8226966034668285  0.5608613456341150
  0.9820461208425517  0.9476950741951835  0.4222776666653391
  0.5560038832582239  0.9479215986400411  0.5589555564516532
  0.6169527247649307  0.9476278235990764  0.4387167831685290
  0.6899155435760030  0.9477025620094650  0.5788280819015195
  0.8669398796700268  0.8224333679274889  0.4404655465256234
  0.9397461978738720  0.8224315334314388  0.5800999165158353
  0.1357345043242751  0.0728107673416904  0.4425828491456583
  0.2166700183157439  0.0716508051077299  0.5910257132281314
  0.3853268714930599  0.1977316046352716  0.4395280871895291
  0.4644109617227781  0.1975691438485256  0.5873387737222986
  0.0286396926273386  0.1982223444062339  0.4812404976195266
  0.1130549573073736  0.1968421826153857  0.6164714231327969
  0.2790014476265207  0.0720145322888501  0.4768114456475072
  0.3625744494027282  0.0724806781945761  0.6124952920927782
  0.4574026935169905  0.0729011306199766  0.4073524812677436
  0.0362903377288384  0.0723974064551420  0.5593169100406622
  0.2059552763209929  0.1988331388171894  0.4090660621880849
  0.2863922723525178  0.1964335124915429  0.5543204294291039
  0.0602739138644271  0.1994023957436485  0.3864285377011455
  0.1426552960500174  0.1946352525807129  0.5214730409066022
  0.3087678589798993  0.0737470629379813  0.3820775831607631
  0.3934746577031549  0.0718301102549155  0.5175831358239802
  0.6356947556913222  0.0727038783765679  0.4417115122596849
  0.7145576250828386  0.0728089133535515  0.5905033368323203
  0.8856883838550899  0.1980513375917282  0.4429952315168822
  0.9648543112250152  0.1977105581256375  0.5913611158296114
  0.5286943210836036  0.1980174801992021  0.4778218408831533
  0.6111079621635767  0.1983085516033994  0.6144509686974039
  0.7788582335561296  0.0727823301135648  0.4796908445074745
  0.8615732924488355  0.0730096078598731  0.6159224907654095
  0.9576087437261723  0.0730205921784405  0.4111099149163821
  0.5371627620974728  0.0729979504910913  0.5560062681932773
  0.7075849475826097  0.1977068109418940  0.4093896867786325
  0.7861443422904315  0.1978259614189278  0.5580978516128460
  0.5607484224669997  0.1978830943813290  0.3833948198989395
  0.6433714532580492  0.1981782628032102  0.5201392008734034
  0.8106610964066092  0.0728436478318067  0.3851840777806725
  0.8932277071625475  0.0731096774406288  0.5214936124112319
  0.1366179082143630  0.3228629913866466  0.4466742420780631
  0.2159143828883189  0.3190391024911431  0.5885820038947257
  0.3855224251454833  0.4477688510995527  0.4385903260341079
  0.4617514206439450  0.4478321993959369  0.5916928624319494
  0.0280233701033347  0.4478226131784852  0.4824424786016724
  0.1088462277029589  0.4468458587121171  0.6219897748376649
  0.2791295589300749  0.3252081104929304  0.4785707095631593
  0.3626011510531884  0.3169492313619960  0.6127777483126030
  0.4571544318498282  0.3224952826803726  0.4069772593720771
  0.0370994728882701  0.3226962098023743  0.5605170671255910
  0.2056327581812060  0.4476212849232604  0.4104709178918093
  0.2885679482077942  0.4476606693396705  0.5629236383516629
  0.0624159306010747  0.4475316839504498  0.3891573260595970
  0.1427067155026197  0.4478609794626114  0.5282748559910394
  0.3080989410968945  0.3229854335152095  0.3830652573983719
  0.3932410130759171  0.3237023182638874  0.5167865834267479
  0.6356638380039585  0.3227896926493937  0.4419721533380776
  0.7144177887300986  0.3228175675693578  0.5908206377514833
  0.8855603352353836  0.4477389141480764  0.4427775503768798
  0.9637811634147699  0.4475933072030212  0.5917097128734620
  0.5277930050490016  0.4476218540525686  0.4779448884031685
  0.6109289574768912  0.4476251902486401  0.6154144716431955
  0.7788532039225093  0.3225225484638866  0.4796810425325087
  0.8616251482238270  0.3223657016350957  0.6159129478346449
  0.9576983391115848  0.3230710828072803  0.4110358217536178
  0.5353646711262893  0.3235505633724044  0.5562827268533361
  0.7073030480467110  0.4476568442434807  0.4096608301118861
  0.7857267851332326  0.4476732425749378  0.5580824088159240
  0.5608215251077681  0.4475878220304819  0.3836230506507617
  0.6419967165672457  0.4477022064522699  0.5210708388410417
  0.8105185032063843  0.3231147694578630  0.3851647239231244
  0.8931616851296039  0.3235369189015649  0.5214384948094613
  0.1366453891430759  0.5725352095845038  0.4464748483577571
  0.2159466494972180  0.5763172652500522  0.5884475174620780
  0.3852885463819330  0.6979143993490429  0.4392509193247930
  0.4644835625512422  0.6979161335715188  0.5872482057806879
  0.0286075105403313  0.6972005144127277  0.4812975185756034
  0.1129989619207903  0.6986035200119055  0.6165272081798852
  0.2792358629783858  0.5697796733536739  0.4782706889391894
  0.3623307355836018  0.5781063846389454  0.6121447067677493
  0.4572074188264714  0.5730068271306692  0.4068107489048097
  0.0371573489903470  0.5724791032540162  0.5608158301061782
  0.2059970063918854  0.6966709729032921  0.4090178035271129
  0.2862133535308402  0.6989947925080779  0.5539691597499811
  0.0602979967976314  0.6963517389538022  0.3864751289561633
  0.1425070140830287  0.7005967099882029  0.5215421253912564
  0.3080500686346268  0.5725030733937418  0.3828287127147255
  0.3933315077959509  0.5720611401948967  0.5164670376940000
  0.6356746744151365  0.5725025702186251  0.4420051262317268
  0.7143920801339563  0.5725158953570112  0.5908305002314044
  0.8857020544520957  0.6974199156943354  0.4430610124827264
  0.9647859367405996  0.6976533643147409  0.5914492640217671
  0.5287292947085055  0.6975678475294579  0.4776992015206978
  0.6111779002177433  0.6976944438846451  0.6144244044491881
  0.7788952557629962  0.5728090626872584  0.4796713131754528
  0.8616012982510207  0.5731790677593442  0.6159911628601007
  0.9577661592414680  0.5724182624516742  0.4110560821460469
  0.5354935813486643  0.5720059809456262  0.5560967780508712
  0.7075526120821725  0.6975505273229483  0.4092754141403394
  0.7861950006935033  0.6975301585009438  0.5580802075650887
  0.5607859685718773  0.6973650494847118  0.3832782817912356
  0.6434047730074818  0.6974806115727432  0.5201082155550523
  0.8105744336001751  0.5722963811656154  0.3851766739096126
  0.8931783963323742  0.5718597892981180  0.5215296940857592
  0.1358454374628610  0.8226769478873427  0.4427070871693464
  0.2167450781778584  0.8236922913841498  0.5910882526466841
  0.3852090130821731  0.9478209798272681  0.4385238556204767
  0.4650895280713482  0.9477877787350406  0.5880159892732784
  0.0289145253505260  0.9476521211361674  0.4805157303143139
  0.1127504901958931  0.9476806508530317  0.6158579163660455
  0.2790929632867850  0.8237012050179000  0.4766280057011648
  0.3625462519511334  0.8227503609936146  0.6124187535330522
  0.4574802754498165  0.8227864162759803  0.4072474680993722
  0.0362602769941352  0.8228928331666843  0.5593520435082882
  0.2062206551105815  0.9477740171586122  0.4082663888303099
  0.2859565043896812  0.9476849001792853  0.5546185487478108
  0.0596248243921086  0.9476751078488560  0.3856275164999456
  0.1430022947865668  0.9477366995078438  0.5211156327268962
  0.3087692522392864  0.8220497084999813  0.3818876518768193
  0.3935331543055795  0.8237033538691916  0.5175021000988295
  0.6356296614105041  0.8226270298959463  0.4416595477358955
  0.7145797217690781  0.8225880423666814  0.5904298524499105
  0.8855943764496809  0.9477623044827088  0.4430633085963608
  0.9647199290973563  0.9476921485740059  0.5915862240927995
  0.5287090657795093  0.9478439152633714  0.4778064609235277
  0.6114543743090002  0.9477841219551030  0.6145055476060146
  0.7787928940524080  0.8225534947152495  0.4797092467074585
  0.8615217895165886  0.8225949836277167  0.6160309323422349
  0.9575387935113412  0.8224911024349251  0.4111262699393697
  0.5371367476403799  0.8226887501191377  0.5559907658262906
  0.7075998817501679  0.9476383795765632  0.4094426293033894
  0.7865011604004213  0.9477111381874161  0.5582419333860570
  0.5607289947920640  0.9478305667137935  0.3834003298385942
  0.6436671368393053  0.9479001169507477  0.5201192323013194
  0.8106812696936476  0.8225107703982074  0.3852309994395464
  0.8931829841178057  0.8225232416775292  0.5215907140381926
  0.2279571657111446  0.4483873345423982  0.6663236569197343
  0.2924899801944753  0.4076903026955237  0.7902706470225997
  0.3933755732433397  0.5844789369419492  0.7515663406017437
  0.3513186143316455  0.4486100553955377  0.6753388651202451
  0.3513284461120316  0.4559975285775481  0.7971667490411816
  0.3438284627617476  0.5531165057158524  0.7894908157303007
  0.3846384957861625  0.4299334155056830  0.8262006600159777
  0.2943945174874830  0.5673889263418632  0.7742564127960717
  0.3513113498678417  0.5929582859973871  0.8253723684007830
  0.2972165264577233  0.3517232621748448  0.8085079021801692
  0.3943830831219117  0.6489099468835997  0.7539340132250425
  0.1945792929184217  0.4400978067157076  0.6928469130601508
 
  0.00000000E+00  0.00000000E+00  0.00000000E+00
  0.00000000E+00  0.00000000E+00  0.00000000E+00
  0.00000000E+00  0.00000000E+00  0.00000000E+00
  0.00000000E+00  0.00000000E+00  0.00000000E+00
  0.00000000E+00  0.00000000E+00  0.00000000E+00
  0.00000000E+00  0.00000000E+00  0.00000000E+00
  0.00000000E+00  0.00000000E+00  0.00000000E+00
  0.00000000E+00  0.00000000E+00  0.00000000E+00
  0.00000000E+00  0.00000000E+00  0.00000000E+00
  0.00000000E+00  0.00000000E+00  0.00000000E+00
  0.00000000E+00  0.00000000E+00  0.00000000E+00
  0.00000000E+00  0.00000000E+00  0.00000000E+00
  0.00000000E+00  0.00000000E+00  0.00000000E+00
  0.00000000E+00  0.00000000E+00  0.00000000E+00
  0.00000000E+00  0.00000000E+00  0.00000000E+00
  0.00000000E+00  0.00000000E+00  0.00000000E+00
  0.00000000E+00  0.00000000E+00  0.00000000E+00
  0.00000000E+00  0.00000000E+00  0.00000000E+00
  0.00000000E+00  0.00000000E+00  0.00000000E+00
  0.00000000E+00  0.00000000E+00  0.00000000E+00
  0.00000000E+00  0.00000000E+00  0.00000000E+00
  0.00000000E+00  0.00000000E+00  0.00000000E+00
  0.00000000E+00  0.00000000E+00  0.00000000E+00
  0.00000000E+00  0.00000000E+00  0.00000000E+00
  0.00000000E+00  0.00000000E+00  0.00000000E+00
  0.00000000E+00  0.00000000E+00  0.00000000E+00
  0.00000000E+00  0.00000000E+00  0.00000000E+00
  0.00000000E+00  0.00000000E+00  0.00000000E+00
  0.00000000E+00  0.00000000E+00  0.00000000E+00
  0.00000000E+00  0.00000000E+00  0.00000000E+00
  0.00000000E+00  0.00000000E+00  0.00000000E+00
  0.00000000E+00  0.00000000E+00  0.00000000E+00
  0.00000000E+00  0.00000000E+00  0.00000000E+00
  0.00000000E+00  0.00000000E+00  0.00000000E+00
  0.00000000E+00  0.00000000E+00  0.00000000E+00
  0.00000000E+00  0.00000000E+00  0.00000000E+00
  0.00000000E+00  0.00000000E+00  0.00000000E+00
  0.00000000E+00  0.00000000E+00  0.00000000E+00
  0.00000000E+00  0.00000000E+00  0.00000000E+00
  0.00000000E+00  0.00000000E+00  0.00000000E+00
  0.00000000E+00  0.00000000E+00  0.00000000E+00
  0.00000000E+00  0.00000000E+00  0.00000000E+00
  0.00000000E+00  0.00000000E+00  0.00000000E+00
  0.00000000E+00  0.00000000E+00  0.00000000E+00
  0.00000000E+00  0.00000000E+00  0.00000000E+00
  0.00000000E+00  0.00000000E+00  0.00000000E+00
  0.00000000E+00  0.00000000E+00  0.00000000E+00
  0.00000000E+00  0.00000000E+00  0.00000000E+00
  0.00000000E+00  0.00000000E+00  0.00000000E+00
  0.00000000E+00  0.00000000E+00  0.00000000E+00
  0.00000000E+00  0.00000000E+00  0.00000000E+00
  0.00000000E+00  0.00000000E+00  0.00000000E+00
  0.00000000E+00  0.00000000E+00  0.00000000E+00
  0.00000000E+00  0.00000000E+00  0.00000000E+00
  0.00000000E+00  0.00000000E+00  0.00000000E+00
  0.00000000E+00  0.00000000E+00  0.00000000E+00
  0.00000000E+00  0.00000000E+00  0.00000000E+00
  0.00000000E+00  0.00000000E+00  0.00000000E+00
  0.00000000E+00  0.00000000E+00  0.00000000E+00
  0.00000000E+00  0.00000000E+00  0.00000000E+00
  0.00000000E+00  0.00000000E+00  0.00000000E+00
  0.00000000E+00  0.00000000E+00  0.00000000E+00
  0.00000000E+00  0.00000000E+00  0.00000000E+00
  0.00000000E+00  0.00000000E+00  0.00000000E+00
  0.00000000E+00  0.00000000E+00  0.00000000E+00
  0.00000000E+00  0.00000000E+00  0.00000000E+00
  0.00000000E+00  0.00000000E+00  0.00000000E+00
  0.00000000E+00  0.00000000E+00  0.00000000E+00
  0.00000000E+00  0.00000000E+00  0.00000000E+00
  0.00000000E+00  0.00000000E+00  0.00000000E+00
  0.00000000E+00  0.00000000E+00  0.00000000E+00
  0.00000000E+00  0.00000000E+00  0.00000000E+00
  0.00000000E+00  0.00000000E+00  0.00000000E+00
  0.00000000E+00  0.00000000E+00  0.00000000E+00
  0.00000000E+00  0.00000000E+00  0.00000000E+00
  0.00000000E+00  0.00000000E+00  0.00000000E+00
  0.00000000E+00  0.00000000E+00  0.00000000E+00
  0.00000000E+00  0.00000000E+00  0.00000000E+00
  0.00000000E+00  0.00000000E+00  0.00000000E+00
  0.00000000E+00  0.00000000E+00  0.00000000E+00
  0.00000000E+00  0.00000000E+00  0.00000000E+00
  0.00000000E+00  0.00000000E+00  0.00000000E+00
  0.00000000E+00  0.00000000E+00  0.00000000E+00
  0.00000000E+00  0.00000000E+00  0.00000000E+00
  0.00000000E+00  0.00000000E+00  0.00000000E+00
  0.00000000E+00  0.00000000E+00  0.00000000E+00
  0.00000000E+00  0.00000000E+00  0.00000000E+00
  0.00000000E+00  0.00000000E+00  0.00000000E+00
  0.00000000E+00  0.00000000E+00  0.00000000E+00
  0.00000000E+00  0.00000000E+00  0.00000000E+00
  0.00000000E+00  0.00000000E+00  0.00000000E+00
  0.00000000E+00  0.00000000E+00  0.00000000E+00
  0.00000000E+00  0.00000000E+00  0.00000000E+00
  0.00000000E+00  0.00000000E+00  0.00000000E+00
  0.00000000E+00  0.00000000E+00  0.00000000E+00
  0.00000000E+00  0.00000000E+00  0.00000000E+00
  0.00000000E+00  0.00000000E+00  0.00000000E+00
  0.00000000E+00  0.00000000E+00  0.00000000E+00
  0.00000000E+00  0.00000000E+00  0.00000000E+00
  0.00000000E+00  0.00000000E+00  0.00000000E+00
  0.00000000E+00  0.00000000E+00  0.00000000E+00
  0.00000000E+00  0.00000000E+00  0.00000000E+00
  0.00000000E+00  0.00000000E+00  0.00000000E+00
  0.00000000E+00  0.00000000E+00  0.00000000E+00
  0.00000000E+00  0.00000000E+00  0.00000000E+00
  0.00000000E+00  0.00000000E+00  0.00000000E+00
  0.00000000E+00  0.00000000E+00  0.00000000E+00
  0.00000000E+00  0.00000000E+00  0.00000000E+00
  0.00000000E+00  0.00000000E+00  0.00000000E+00
  0.00000000E+00  0.00000000E+00  0.00000000E+00
  0.00000000E+00  0.00000000E+00  0.00000000E+00
  0.00000000E+00  0.00000000E+00  0.00000000E+00
  0.00000000E+00  0.00000000E+00  0.00000000E+00
  0.00000000E+00  0.00000000E+00  0.00000000E+00
  0.00000000E+00  0.00000000E+00  0.00000000E+00
  0.00000000E+00  0.00000000E+00  0.00000000E+00
  0.00000000E+00  0.00000000E+00  0.00000000E+00
  0.00000000E+00  0.00000000E+00  0.00000000E+00
  0.00000000E+00  0.00000000E+00  0.00000000E+00
  0.00000000E+00  0.00000000E+00  0.00000000E+00
  0.00000000E+00  0.00000000E+00  0.00000000E+00
  0.00000000E+00  0.00000000E+00  0.00000000E+00
  0.00000000E+00  0.00000000E+00  0.00000000E+00
  0.00000000E+00  0.00000000E+00  0.00000000E+00
  0.00000000E+00  0.00000000E+00  0.00000000E+00
  0.00000000E+00  0.00000000E+00  0.00000000E+00
  0.00000000E+00  0.00000000E+00  0.00000000E+00
  0.00000000E+00  0.00000000E+00  0.00000000E+00
  0.00000000E+00  0.00000000E+00  0.00000000E+00
  0.00000000E+00  0.00000000E+00  0.00000000E+00
  0.00000000E+00  0.00000000E+00  0.00000000E+00
  0.00000000E+00  0.00000000E+00  0.00000000E+00
  0.00000000E+00  0.00000000E+00  0.00000000E+00
  0.00000000E+00  0.00000000E+00  0.00000000E+00
  0.00000000E+00  0.00000000E+00  0.00000000E+00
  0.00000000E+00  0.00000000E+00  0.00000000E+00
  0.00000000E+00  0.00000000E+00  0.00000000E+00
  0.00000000E+00  0.00000000E+00  0.00000000E+00
  0.00000000E+00  0.00000000E+00  0.00000000E+00
  0.00000000E+00  0.00000000E+00  0.00000000E+00
  0.00000000E+00  0.00000000E+00  0.00000000E+00
  0.00000000E+00  0.00000000E+00  0.00000000E+00
  0.00000000E+00  0.00000000E+00  0.00000000E+00
  0.00000000E+00  0.00000000E+00  0.00000000E+00
  0.00000000E+00  0.00000000E+00  0.00000000E+00
  0.00000000E+00  0.00000000E+00  0.00000000E+00
  0.00000000E+00  0.00000000E+00  0.00000000E+00
  0.00000000E+00  0.00000000E+00  0.00000000E+00
  0.00000000E+00  0.00000000E+00  0.00000000E+00
  0.00000000E+00  0.00000000E+00  0.00000000E+00
  0.00000000E+00  0.00000000E+00  0.00000000E+00
  0.00000000E+00  0.00000000E+00  0.00000000E+00
  0.00000000E+00  0.00000000E+00  0.00000000E+00
  0.00000000E+00  0.00000000E+00  0.00000000E+00
  0.00000000E+00  0.00000000E+00  0.00000000E+00
  0.00000000E+00  0.00000000E+00  0.00000000E+00
  0.00000000E+00  0.00000000E+00  0.00000000E+00
  0.00000000E+00  0.00000000E+00  0.00000000E+00
  0.00000000E+00  0.00000000E+00  0.00000000E+00
  0.00000000E+00  0.00000000E+00  0.00000000E+00
  0.00000000E+00  0.00000000E+00  0.00000000E+00
  0.00000000E+00  0.00000000E+00  0.00000000E+00
  0.00000000E+00  0.00000000E+00  0.00000000E+00
  0.00000000E+00  0.00000000E+00  0.00000000E+00
  0.00000000E+00  0.00000000E+00  0.00000000E+00
  0.00000000E+00  0.00000000E+00  0.00000000E+00
  0.00000000E+00  0.00000000E+00  0.00000000E+00
  0.00000000E+00  0.00000000E+00  0.00000000E+00
  0.00000000E+00  0.00000000E+00  0.00000000E+00
  0.00000000E+00  0.00000000E+00  0.00000000E+00
  0.00000000E+00  0.00000000E+00  0.00000000E+00
  0.00000000E+00  0.00000000E+00  0.00000000E+00
  0.00000000E+00  0.00000000E+00  0.00000000E+00
  0.00000000E+00  0.00000000E+00  0.00000000E+00
  0.00000000E+00  0.00000000E+00  0.00000000E+00
  0.00000000E+00  0.00000000E+00  0.00000000E+00
  0.00000000E+00  0.00000000E+00  0.00000000E+00
  0.00000000E+00  0.00000000E+00  0.00000000E+00
  0.00000000E+00  0.00000000E+00  0.00000000E+00
  0.00000000E+00  0.00000000E+00  0.00000000E+00
  0.00000000E+00  0.00000000E+00  0.00000000E+00
  0.00000000E+00  0.00000000E+00  0.00000000E+00
  0.00000000E+00  0.00000000E+00  0.00000000E+00
  0.00000000E+00  0.00000000E+00  0.00000000E+00
  0.00000000E+00  0.00000000E+00  0.00000000E+00
  0.00000000E+00  0.00000000E+00  0.00000000E+00
  0.00000000E+00  0.00000000E+00  0.00000000E+00
  0.00000000E+00  0.00000000E+00  0.00000000E+00
  0.00000000E+00  0.00000000E+00  0.00000000E+00
  0.00000000E+00  0.00000000E+00  0.00000000E+00
  0.00000000E+00  0.00000000E+00  0.00000000E+00
  0.00000000E+00  0.00000000E+00  0.00000000E+00
  0.00000000E+00  0.00000000E+00  0.00000000E+00
  0.00000000E+00  0.00000000E+00  0.00000000E+00
  0.00000000E+00  0.00000000E+00  0.00000000E+00
  0.00000000E+00  0.00000000E+00  0.00000000E+00
  0.00000000E+00  0.00000000E+00  0.00000000E+00
  0.00000000E+00  0.00000000E+00  0.00000000E+00
  0.00000000E+00  0.00000000E+00  0.00000000E+00
  0.00000000E+00  0.00000000E+00  0.00000000E+00
  0.00000000E+00  0.00000000E+00  0.00000000E+00
  0.00000000E+00  0.00000000E+00  0.00000000E+00
  0.00000000E+00  0.00000000E+00  0.00000000E+00
  0.00000000E+00  0.00000000E+00  0.00000000E+00
