# Supplementary material for: Lactic acid photosynthesis via C–C cross-coupling over atomically dispersed Ba
Source: Nat Commun. 2026 May 29;17:6984. doi: 10.1038/s41467-026-73727-4 (PMC13392379; doi:10.1038/s41467-026-73727-4)
Supplement: Supplementary file 5 — Source Data [file 41467_2026_73727_MOESM5_ESM.xlsx]

## Sheet: Fig. 1b
X axis	Y axis	Y axis	X axis	Y axis	Y axis
	TiO2	Ba:TiO2		TiO2	Ba:TiO2
1.5	0	0	1	0	0
3.5	1.79799	1.35592	2	0	0
5.5	1.11119	1.01617	3	1.79799	1.35592
7.5	1.22594	1.22594	4	1.79799	1.35592
9.5	1.42004	1.53232	5	1.11119	1.01617
11.5	2.04282	1.74657	6	1.11119	1.01617
13.5	-0.85777	-1.07636	7	1.22594	1.22594
15.5	-2.16926	-2.16926	8	1.22594	1.22594
			9	1.42004	1.53232
			10	1.42004	1.53232
			11	2.04282	1.74657
			12	2.04282	1.74657
			13	-0.85777	-1.07636
			14	-0.85777	-1.07636
			15	-2.16926	-2.16926
			16	-2.16926	-2.16926

## Sheet: Fig. 1c
X axis	Y axis	X axis	Y axis	X axis	Y axis	X axis	Y axis
TiO2				Ba:TiO2
	C 2p		O 2p		C 2p		O 2p
-61.8636	0	-61.8636	0	-62.277	0	-62.277	0
-61.8398	0	-61.8398	0	-62.2532	0	-62.2532	0
-61.8161	0	-61.8161	0	-62.2294	0	-62.2294	0
-61.7924	0	-61.7924	0	-62.2055	0	-62.2055	0
-61.7686	0	-61.7686	0	-62.1817	0	-62.1817	0
-61.7449	0	-61.7449	0	-62.1579	0	-62.1579	0
-61.7211	0	-61.7211	0	-62.1341	0	-62.1341	0
-61.6974	0	-61.6974	0	-62.1103	0	-62.1103	0
-61.6737	0	-61.6737	0	-62.0865	0	-62.0865	0
-61.6499	0	-61.6499	0	-62.0626	0	-62.0626	0
-61.6262	0	-61.6262	0	-62.0388	0	-62.0388	0
-61.6025	0	-61.6025	0	-62.015	0	-62.015	0
-61.5787	0	-61.5787	0	-61.9912	0	-61.9912	0
-61.555	0	-61.555	0	-61.9674	0	-61.9674	0
-61.5312	0	-61.5312	0	-61.9435	0	-61.9435	0
-61.5075	0	-61.5075	0	-61.9197	0	-61.9197	0
-61.4838	0	-61.4838	0	-61.8959	0	-61.8959	0
-61.46	0	-61.46	0	-61.8721	0	-61.8721	0
-61.4363	0	-61.4363	0	-61.8483	0	-61.8483	0
-61.4125	0	-61.4125	0	-61.8245	0	-61.8245	0
-61.3888	0	-61.3888	0	-61.8006	0	-61.8006	0
-61.3651	0	-61.3651	0	-61.7768	0	-61.7768	0
-61.3413	0	-61.3413	0	-61.753	0	-61.753	0
-61.3176	0	-61.3176	0	-61.7292	0	-61.7292	0
-61.2938	0	-61.2938	0	-61.7054	0	-61.7054	0
-61.2701	0	-61.2701	0	-61.6816	0	-61.6816	0
-61.2464	0	-61.2464	0	-61.6577	0	-61.6577	0
-61.2226	0	-61.2226	0	-61.6339	0	-61.6339	0
-61.1989	0	-61.1989	0	-61.6101	0	-61.6101	0
-61.1752	0	-61.1752	0	-61.5863	0	-61.5863	0
-61.1514	0	-61.1514	0	-61.5625	0	-61.5625	0
-61.1277	0	-61.1277	0	-61.5386	0	-61.5386	0
-61.1039	0	-61.1039	0	-61.5148	0	-61.5148	0
-61.0802	0	-61.0802	0	-61.491	0	-61.491	0
-61.0565	0	-61.0565	0	-61.4672	0	-61.4672	0
-61.0327	0	-61.0327	0	-61.4434	0	-61.4434	0
-61.009	0	-61.009	0	-61.4196	0	-61.4196	0
-60.9852	0	-60.9852	0	-61.3957	0	-61.3957	0
-60.9615	0	-60.9615	0	-61.3719	0	-61.3719	0
-60.9378	0	-60.9378	0	-61.3481	0	-61.3481	0
-60.914	0	-60.914	0	-61.3243	0	-61.3243	0
-60.8903	0	-60.8903	0	-61.3005	0	-61.3005	0
-60.8665	0	-60.8665	0	-61.2767	0	-61.2767	0
-60.8428	0	-60.8428	0	-61.2528	0	-61.2528	0
-60.8191	0	-60.8191	0	-61.229	0	-61.229	0
-60.7953	0	-60.7953	0	-61.2052	0	-61.2052	0
-60.7716	0	-60.7716	0	-61.1814	0	-61.1814	0
-60.7479	0	-60.7479	0	-61.1576	0	-61.1576	0
-60.7241	0	-60.7241	0	-61.1337	0	-61.1337	0
-60.7004	0	-60.7004	0	-61.1099	0	-61.1099	0
-60.6766	0	-60.6766	0	-61.0861	0	-61.0861	0
-60.6529	0	-60.6529	0	-61.0623	0	-61.0623	0
-60.6292	0	-60.6292	0	-61.0385	0	-61.0385	0
-60.6054	0	-60.6054	0	-61.0147	0	-61.0147	0
-60.5817	0	-60.5817	0	-60.9908	0	-60.9908	0
-60.5579	0	-60.5579	0	-60.967	0	-60.967	0
-60.5342	0	-60.5342	0	-60.9432	0	-60.9432	0
-60.5105	0	-60.5105	0	-60.9194	0	-60.9194	0
-60.4867	0	-60.4867	0	-60.8956	0	-60.8956	0
-60.463	0	-60.463	0	-60.8718	0	-60.8718	0
-60.4392	0	-60.4392	0	-60.8479	0	-60.8479	0
-60.4155	0	-60.4155	0	-60.8241	0	-60.8241	0
-60.3918	0	-60.3918	0	-60.8003	0	-60.8003	0
-60.368	0	-60.368	0	-60.7765	0	-60.7765	0
-60.3443	0	-60.3443	0	-60.7527	0	-60.7527	0
-60.3206	0	-60.3206	0	-60.7288	0	-60.7288	0
-60.2968	0	-60.2968	0	-60.705	0	-60.705	0
-60.2731	0	-60.2731	0	-60.6812	0	-60.6812	0
-60.2493	0	-60.2493	0	-60.6574	0	-60.6574	0
-60.2256	0	-60.2256	0	-60.6336	0	-60.6336	0
-60.2019	0	-60.2019	0	-60.6098	0	-60.6098	0
-60.1781	0	-60.1781	0	-60.5859	0	-60.5859	0
-60.1544	0	-60.1544	0	-60.5621	0	-60.5621	0
-60.1306	0	-60.1306	0	-60.5383	0	-60.5383	0
-60.1069	0	-60.1069	0	-60.5145	0	-60.5145	0
-60.0832	0	-60.0832	0	-60.4907	0	-60.4907	0
-60.0594	0	-60.0594	0	-60.4669	0	-60.4669	0
-60.0357	0	-60.0357	0	-60.443	0	-60.443	0
-60.0119	0	-60.0119	0	-60.4192	0	-60.4192	0
-59.9882	0	-59.9882	0	-60.3954	0	-60.3954	0
-59.9645	0	-59.9645	0	-60.3716	0	-60.3716	0
-59.9407	0	-59.9407	0	-60.3478	0	-60.3478	0
-59.917	0	-59.917	0	-60.3239	0	-60.3239	0
-59.8933	0	-59.8933	0	-60.3001	0	-60.3001	0
-59.8695	0	-59.8695	0	-60.2763	0	-60.2763	0
-59.8458	0	-59.8458	0	-60.2525	0	-60.2525	0
-59.822	0	-59.822	0	-60.2287	0	-60.2287	0
-59.7983	0	-59.7983	0	-60.2049	0	-60.2049	0
-59.7746	0	-59.7746	0	-60.181	0	-60.181	0
-59.7508	0	-59.7508	0	-60.1572	0	-60.1572	0
-59.7271	0	-59.7271	0	-60.1334	0	-60.1334	0
-59.7033	0	-59.7033	0	-60.1096	0	-60.1096	0
-59.6796	0	-59.6796	0	-60.0858	0	-60.0858	0
-59.6559	0	-59.6559	0	-60.062	0	-60.062	0
-59.6321	0	-59.6321	0	-60.0381	0	-60.0381	0
-59.6084	0	-59.6084	0	-60.0143	0	-60.0143	0
-59.5846	0	-59.5846	0	-59.9905	0	-59.9905	0
-59.5609	0	-59.5609	0	-59.9667	0	-59.9667	0
-59.5372	0	-59.5372	0	-59.9429	0	-59.9429	0
-59.5134	0	-59.5134	0	-59.919	0	-59.919	0
-59.4897	0	-59.4897	0	-59.8952	0	-59.8952	0
-59.466	0	-59.466	0	-59.8714	0	-59.8714	0
-59.4422	0	-59.4422	0	-59.8476	0	-59.8476	0
-59.4185	0	-59.4185	0	-59.8238	0	-59.8238	0
-59.3947	0	-59.3947	0	-59.8	0	-59.8	0
-59.371	0	-59.371	0	-59.7761	0	-59.7761	0
-59.3473	0	-59.3473	0	-59.7523	0	-59.7523	0
-59.3235	0	-59.3235	0	-59.7285	0	-59.7285	0
-59.2998	0	-59.2998	0	-59.7047	0	-59.7047	0
-59.276	0	-59.276	0	-59.6809	0	-59.6809	0
-59.2523	0	-59.2523	0	-59.6571	0	-59.6571	0
-59.2286	0	-59.2286	0	-59.6332	0	-59.6332	0
-59.2048	0	-59.2048	0	-59.6094	0	-59.6094	0
-59.1811	0	-59.1811	0	-59.5856	0	-59.5856	0
-59.1574	0	-59.1574	0	-59.5618	0	-59.5618	0
-59.1336	0	-59.1336	0	-59.538	0	-59.538	0
-59.1099	0	-59.1099	0	-59.5141	0	-59.5141	0
-59.0861	0	-59.0861	0	-59.4903	0	-59.4903	0
-59.0624	0	-59.0624	0	-59.4665	0	-59.4665	0
-59.0387	0	-59.0387	0	-59.4427	0	-59.4427	0
-59.0149	0	-59.0149	0	-59.4189	0	-59.4189	0
-58.9912	0	-58.9912	0	-59.3951	0	-59.3951	0
-58.9674	0	-58.9674	0	-59.3712	0	-59.3712	0
-58.9437	0	-58.9437	0	-59.3474	0	-59.3474	0
-58.92	0	-58.92	0	-59.3236	0	-59.3236	0
-58.8962	0	-58.8962	0	-59.2998	0	-59.2998	0
-58.8725	0	-58.8725	0	-59.276	0	-59.276	0
-58.8487	0	-58.8487	0	-59.2522	0	-59.2522	0
-58.825	0	-58.825	0	-59.2283	0	-59.2283	0
-58.8013	0	-58.8013	0	-59.2045	0	-59.2045	0
-58.7775	0	-58.7775	0	-59.1807	0	-59.1807	0
-58.7538	0	-58.7538	0	-59.1569	0	-59.1569	0
-58.7301	0	-58.7301	0	-59.1331	0	-59.1331	0
-58.7063	0	-58.7063	0	-59.1092	0	-59.1092	0
-58.6826	0	-58.6826	0	-59.0854	0	-59.0854	0
-58.6588	0	-58.6588	0	-59.0616	0	-59.0616	0
-58.6351	0	-58.6351	0	-59.0378	0	-59.0378	0
-58.6114	0	-58.6114	0	-59.014	0	-59.014	0
-58.5876	0	-58.5876	0	-58.9902	0	-58.9902	0
-58.5639	0	-58.5639	0	-58.9663	0	-58.9663	0
-58.5401	0	-58.5401	0	-58.9425	0	-58.9425	0
-58.5164	0	-58.5164	0	-58.9187	0	-58.9187	0
-58.4927	0	-58.4927	0	-58.8949	0	-58.8949	0
-58.4689	0	-58.4689	0	-58.8711	0	-58.8711	0
-58.4452	0	-58.4452	0	-58.8473	0	-58.8473	0
-58.4214	0	-58.4214	0	-58.8234	0	-58.8234	0
-58.3977	0	-58.3977	0	-58.7996	0	-58.7996	0
-58.374	0	-58.374	0	-58.7758	0	-58.7758	0
-58.3502	0	-58.3502	0	-58.752	0	-58.752	0
-58.3265	0	-58.3265	0	-58.7282	0	-58.7282	0
-58.3028	0	-58.3028	0	-58.7043	0	-58.7043	0
-58.279	0	-58.279	0	-58.6805	0	-58.6805	0
-58.2553	0	-58.2553	0	-58.6567	0	-58.6567	0
-58.2315	0	-58.2315	0	-58.6329	0	-58.6329	0
-58.2078	0	-58.2078	0	-58.6091	0	-58.6091	0
-58.1841	0	-58.1841	0	-58.5853	0	-58.5853	0
-58.1603	0	-58.1603	0	-58.5614	0	-58.5614	0
-58.1366	0.0001	-58.1366	0	-58.5376	0	-58.5376	0
-58.1128	0.0001	-58.1128	0	-58.5138	0	-58.5138	0
-58.0891	0.0001	-58.0891	0	-58.49	0	-58.49	0
-58.0654	0.0001	-58.0654	0	-58.4662	0	-58.4662	0
-58.0416	0.0001	-58.0416	0	-58.4424	0	-58.4424	0
-58.0179	0	-58.0179	0	-58.4185	0	-58.4185	0
-57.9941	0	-57.9941	0	-58.3947	0	-58.3947	0
-57.9704	0	-57.9704	0	-58.3709	0	-58.3709	0
-57.9467	0	-57.9467	0	-58.3471	0	-58.3471	0
-57.9229	0	-57.9229	0	-58.3233	0	-58.3233	0
-57.8992	0	-57.8992	0	-58.2994	0	-58.2994	0
-57.8755	0	-57.8755	0	-58.2756	0	-58.2756	0
-57.8517	0	-57.8517	0	-58.2518	0	-58.2518	0
-57.828	0	-57.828	0	-58.228	0	-58.228	0
-57.8042	0	-57.8042	0	-58.2042	0	-58.2042	0
-57.7805	0	-57.7805	0	-58.1804	0	-58.1804	0
-57.7568	0	-57.7568	0	-58.1565	0	-58.1565	0
-57.733	0	-57.733	0	-58.1327	0	-58.1327	0
-57.7093	0	-57.7093	0	-58.1089	0	-58.1089	0
-57.6855	0	-57.6855	0	-58.0851	0	-58.0851	0
-57.6618	0	-57.6618	0	-58.0613	0	-58.0613	0
-57.6381	0	-57.6381	0	-58.0375	0	-58.0375	0
-57.6143	0	-57.6143	0	-58.0136	0	-58.0136	0
-57.5906	0	-57.5906	0	-57.9898	0	-57.9898	0
-57.5668	0	-57.5668	0	-57.966	0	-57.966	0
-57.5431	0	-57.5431	0	-57.9422	0	-57.9422	0
-57.5194	0	-57.5194	0	-57.9184	0	-57.9184	0
-57.4956	0	-57.4956	0	-57.8945	0	-57.8945	0
-57.4719	0	-57.4719	0	-57.8707	0	-57.8707	0
-57.4482	0	-57.4482	0	-57.8469	0	-57.8469	0
-57.4244	0	-57.4244	0	-57.8231	0	-57.8231	0
-57.4007	0	-57.4007	0	-57.7993	0	-57.7993	0
-57.3769	0	-57.3769	0	-57.7755	0	-57.7755	0
-57.3532	0	-57.3532	0	-57.7516	0	-57.7516	0
-57.3295	0	-57.3295	0	-57.7278	0	-57.7278	0
-57.3057	0	-57.3057	0	-57.704	0	-57.704	0
-57.282	0	-57.282	0	-57.6802	0	-57.6802	0
-57.2582	0	-57.2582	0	-57.6564	0	-57.6564	0
-57.2345	0	-57.2345	0	-57.6326	0	-57.6326	0
-57.2108	0	-57.2108	0	-57.6087	0	-57.6087	0
-57.187	0	-57.187	0	-57.5849	0	-57.5849	0
-57.1633	0	-57.1633	0	-57.5611	0	-57.5611	0
-57.1395	0	-57.1395	0	-57.5373	0	-57.5373	0
-57.1158	0	-57.1158	0	-57.5135	0	-57.5135	0
-57.0921	0	-57.0921	0	-57.4896	0	-57.4896	0
-57.0683	0	-57.0683	0	-57.4658	0	-57.4658	0
-57.0446	0	-57.0446	0	-57.442	0	-57.442	0
-57.0209	0	-57.0209	0	-57.4182	0	-57.4182	0
-56.9971	0	-56.9971	0	-57.3944	0	-57.3944	0
-56.9734	0	-56.9734	0	-57.3706	0	-57.3706	0
-56.9496	0	-56.9496	0	-57.3467	0	-57.3467	0
-56.9259	0	-56.9259	0	-57.3229	0	-57.3229	0
-56.9022	0	-56.9022	0	-57.2991	0	-57.2991	0
-56.8784	0	-56.8784	0	-57.2753	0	-57.2753	0
-56.8547	0	-56.8547	0	-57.2515	0	-57.2515	0
-56.8309	0	-56.8309	0	-57.2277	0	-57.2277	0
-56.8072	0	-56.8072	0	-57.2038	0	-57.2038	0
-56.7835	0	-56.7835	0	-57.18	0	-57.18	0
-56.7597	0	-56.7597	0	-57.1562	0	-57.1562	0
-56.736	0	-56.736	0	-57.1324	0	-57.1324	0
-56.7122	0	-56.7122	0	-57.1086	0	-57.1086	0
-56.6885	0	-56.6885	0	-57.0847	0	-57.0847	0
-56.6648	0	-56.6648	0	-57.0609	0	-57.0609	0
-56.641	0	-56.641	0	-57.0371	0	-57.0371	0
-56.6173	0	-56.6173	0	-57.0133	0	-57.0133	0
-56.5936	0	-56.5936	0	-56.9895	0	-56.9895	0
-56.5698	0	-56.5698	0	-56.9657	0	-56.9657	0
-56.5461	0	-56.5461	0	-56.9418	0	-56.9418	0
-56.5223	0	-56.5223	0	-56.918	0	-56.918	0
-56.4986	0	-56.4986	0	-56.8942	0	-56.8942	0
-56.4749	0	-56.4749	0	-56.8704	0	-56.8704	0
-56.4511	0	-56.4511	0	-56.8466	0	-56.8466	0
-56.4274	0	-56.4274	0	-56.8228	0	-56.8228	0
-56.4036	0	-56.4036	0	-56.7989	0	-56.7989	0
-56.3799	0	-56.3799	0	-56.7751	0	-56.7751	0
-56.3562	0	-56.3562	0	-56.7513	0	-56.7513	0
-56.3324	0	-56.3324	0	-56.7275	0	-56.7275	0
-56.3087	0	-56.3087	0	-56.7037	0	-56.7037	0
-56.2849	0	-56.2849	0	-56.6798	0	-56.6798	0
-56.2612	0	-56.2612	0	-56.656	0	-56.656	0
-56.2375	0	-56.2375	0	-56.6322	0	-56.6322	0
-56.2137	0	-56.2137	0	-56.6084	0	-56.6084	0
-56.19	0	-56.19	0	-56.5846	0	-56.5846	0
-56.1663	0	-56.1663	0	-56.5608	0	-56.5608	0
-56.1425	0	-56.1425	0	-56.5369	0	-56.5369	0
-56.1188	0	-56.1188	0	-56.5131	0	-56.5131	0
-56.095	0	-56.095	0	-56.4893	0	-56.4893	0
-56.0713	0	-56.0713	0	-56.4655	0	-56.4655	0
-56.0476	0	-56.0476	0	-56.4417	0	-56.4417	0
-56.0238	0	-56.0238	0	-56.4179	0	-56.4179	0
-56.0001	0	-56.0001	0	-56.394	0	-56.394	0
-55.9763	0	-55.9763	0	-56.3702	0	-56.3702	0
-55.9526	0	-55.9526	0	-56.3464	0	-56.3464	0
-55.9289	0	-55.9289	0	-56.3226	0	-56.3226	0
-55.9051	0	-55.9051	0	-56.2988	0	-56.2988	0
-55.8814	0	-55.8814	0	-56.2749	0	-56.2749	0
-55.8576	0	-55.8576	0	-56.2511	0	-56.2511	0
-55.8339	0	-55.8339	0	-56.2273	0	-56.2273	0
-55.8102	0	-55.8102	0	-56.2035	0	-56.2035	0
-55.7864	0	-55.7864	0	-56.1797	0	-56.1797	0
-55.7627	0	-55.7627	0	-56.1559	0	-56.1559	0
-55.739	0	-55.739	0	-56.132	0	-56.132	0
-55.7152	0	-55.7152	0	-56.1082	0	-56.1082	0
-55.6915	0	-55.6915	0	-56.0844	0	-56.0844	0
-55.6677	0	-55.6677	0	-56.0606	0	-56.0606	0
-55.644	0	-55.644	0	-56.0368	0	-56.0368	0
-55.6203	0	-55.6203	0	-56.013	0	-56.013	0
-55.5965	0	-55.5965	0	-55.9891	0	-55.9891	0
-55.5728	0	-55.5728	0	-55.9653	0	-55.9653	0
-55.549	0	-55.549	0	-55.9415	0	-55.9415	0
-55.5253	0	-55.5253	0	-55.9177	0	-55.9177	0
-55.5016	0	-55.5016	0	-55.8939	0	-55.8939	0
-55.4778	0	-55.4778	0	-55.87	0	-55.87	0
-55.4541	0	-55.4541	0	-55.8462	0	-55.8462	0
-55.4303	0	-55.4303	0	-55.8224	0	-55.8224	0
-55.4066	0	-55.4066	0	-55.7986	0	-55.7986	0
-55.3829	0	-55.3829	0	-55.7748	0	-55.7748	0
-55.3591	0	-55.3591	0	-55.751	0	-55.751	0
-55.3354	0	-55.3354	0	-55.7271	0	-55.7271	0
-55.3117	0	-55.3117	0	-55.7033	0	-55.7033	0
-55.2879	0	-55.2879	0	-55.6795	0	-55.6795	0
-55.2642	0	-55.2642	0	-55.6557	0	-55.6557	0
-55.2404	0	-55.2404	0	-55.6319	0	-55.6319	0
-55.2167	0	-55.2167	0	-55.6081	0	-55.6081	0
-55.193	0	-55.193	0	-55.5842	0	-55.5842	0
-55.1692	0	-55.1692	0	-55.5604	0	-55.5604	0
-55.1455	0	-55.1455	0	-55.5366	0	-55.5366	0
-55.1217	0	-55.1217	0	-55.5128	0	-55.5128	0
-55.098	0	-55.098	0	-55.489	0	-55.489	0
-55.0743	0	-55.0743	0	-55.4651	0	-55.4651	0
-55.0505	0	-55.0505	0	-55.4413	0	-55.4413	0
-55.0268	0	-55.0268	0	-55.4175	0	-55.4175	0
-55.003	0	-55.003	0	-55.3937	0	-55.3937	0
-54.9793	0	-54.9793	0	-55.3699	0	-55.3699	0
-54.9556	0	-54.9556	0	-55.3461	0	-55.3461	0
-54.9318	0	-54.9318	0	-55.3222	0	-55.3222	0
-54.9081	0	-54.9081	0	-55.2984	0	-55.2984	0
-54.8844	0	-54.8844	0	-55.2746	0	-55.2746	0
-54.8606	0	-54.8606	0	-55.2508	0	-55.2508	0
-54.8369	0	-54.8369	0	-55.227	0	-55.227	0
-54.8131	0	-54.8131	0	-55.2032	0	-55.2032	0
-54.7894	0	-54.7894	0	-55.1793	0	-55.1793	0
-54.7657	0	-54.7657	0	-55.1555	0	-55.1555	0
-54.7419	0	-54.7419	0	-55.1317	0	-55.1317	0
-54.7182	0	-54.7182	0	-55.1079	0	-55.1079	0
-54.6944	0	-54.6944	0	-55.0841	0	-55.0841	0
-54.6707	0	-54.6707	0	-55.0602	0	-55.0602	0
-54.647	0	-54.647	0	-55.0364	0	-55.0364	0
-54.6232	0	-54.6232	0	-55.0126	0	-55.0126	0
-54.5995	0	-54.5995	0	-54.9888	0	-54.9888	0
-54.5757	0	-54.5757	0	-54.965	0	-54.965	0
-54.552	0	-54.552	0	-54.9412	0	-54.9412	0
-54.5283	0	-54.5283	0	-54.9173	0	-54.9173	0
-54.5045	0	-54.5045	0	-54.8935	0	-54.8935	0
-54.4808	0	-54.4808	0	-54.8697	0	-54.8697	0
-54.4571	0	-54.4571	0	-54.8459	0	-54.8459	0
-54.4333	0	-54.4333	0	-54.8221	0	-54.8221	0
-54.4096	0	-54.4096	0	-54.7983	0	-54.7983	0
-54.3858	0	-54.3858	0	-54.7744	0	-54.7744	0
-54.3621	0	-54.3621	0	-54.7506	0	-54.7506	0
-54.3384	0	-54.3384	0	-54.7268	0	-54.7268	0
-54.3146	0	-54.3146	0	-54.703	0	-54.703	0
-54.2909	0	-54.2909	0	-54.6792	0	-54.6792	0
-54.2671	0	-54.2671	0	-54.6553	0	-54.6553	0
-54.2434	0	-54.2434	0	-54.6315	0	-54.6315	0
-54.2197	0	-54.2197	0	-54.6077	0	-54.6077	0
-54.1959	0	-54.1959	0	-54.5839	0	-54.5839	0
-54.1722	0	-54.1722	0	-54.5601	0	-54.5601	0
-54.1484	0	-54.1484	0	-54.5363	0	-54.5363	0
-54.1247	0	-54.1247	0	-54.5124	0	-54.5124	0
-54.101	0	-54.101	0	-54.4886	0	-54.4886	0
-54.0772	0	-54.0772	0	-54.4648	0	-54.4648	0
-54.0535	0	-54.0535	0	-54.441	0	-54.441	0
-54.0298	0	-54.0298	0	-54.4172	0	-54.4172	0
-54.006	0	-54.006	0	-54.3934	0	-54.3934	0
-53.9823	0	-53.9823	0	-54.3695	0	-54.3695	0
-53.9585	0	-53.9585	0	-54.3457	0	-54.3457	0
-53.9348	0	-53.9348	0	-54.3219	0	-54.3219	0
-53.9111	0	-53.9111	0	-54.2981	0	-54.2981	0
-53.8873	0	-53.8873	0	-54.2743	0	-54.2743	0
-53.8636	0	-53.8636	0	-54.2504	0	-54.2504	0
-53.8398	0	-53.8398	0	-54.2266	0	-54.2266	0
-53.8161	0	-53.8161	0	-54.2028	0	-54.2028	0
-53.7924	0	-53.7924	0	-54.179	0	-54.179	0
-53.7686	0	-53.7686	0	-54.1552	0	-54.1552	0
-53.7449	0	-53.7449	0	-54.1314	0	-54.1314	0
-53.7212	0	-53.7212	0	-54.1075	0	-54.1075	0
-53.6974	0	-53.6974	0	-54.0837	0	-54.0837	0
-53.6737	0	-53.6737	0	-54.0599	0	-54.0599	0
-53.6499	0	-53.6499	0	-54.0361	0	-54.0361	0
-53.6262	0	-53.6262	0	-54.0123	0	-54.0123	0
-53.6025	0	-53.6025	0	-53.9885	0	-53.9885	0
-53.5787	0	-53.5787	0	-53.9646	0	-53.9646	0
-53.555	0	-53.555	0	-53.9408	0	-53.9408	0
-53.5312	0	-53.5312	0	-53.917	0	-53.917	0
-53.5075	0	-53.5075	0	-53.8932	0	-53.8932	0
-53.4838	0	-53.4838	0	-53.8694	0	-53.8694	0
-53.46	0	-53.46	0	-53.8455	0	-53.8455	0
-53.4363	0	-53.4363	0	-53.8217	0	-53.8217	0
-53.4125	0	-53.4125	0	-53.7979	0	-53.7979	0
-53.3888	0	-53.3888	0	-53.7741	0	-53.7741	0
-53.3651	0	-53.3651	0	-53.7503	0	-53.7503	0
-53.3413	0	-53.3413	0	-53.7265	0	-53.7265	0
-53.3176	0	-53.3176	0	-53.7026	0	-53.7026	0
-53.2939	0	-53.2939	0	-53.6788	0	-53.6788	0
-53.2701	0	-53.2701	0	-53.655	0	-53.655	0
-53.2464	0	-53.2464	0	-53.6312	0	-53.6312	0
-53.2226	0	-53.2226	0	-53.6074	0	-53.6074	0
-53.1989	0	-53.1989	0	-53.5836	0	-53.5836	0
-53.1752	0	-53.1752	0	-53.5597	0	-53.5597	0
-53.1514	0	-53.1514	0	-53.5359	0	-53.5359	0
-53.1277	0	-53.1277	0	-53.5121	0	-53.5121	0
-53.1039	0	-53.1039	0	-53.4883	0	-53.4883	0
-53.0802	0	-53.0802	0	-53.4645	0	-53.4645	0
-53.0565	0	-53.0565	0	-53.4406	0	-53.4406	0
-53.0327	0	-53.0327	0	-53.4168	0	-53.4168	0
-53.009	0	-53.009	0	-53.393	0	-53.393	0
-52.9852	0	-52.9852	0	-53.3692	0	-53.3692	0
-52.9615	0	-52.9615	0	-53.3454	0	-53.3454	0
-52.9378	0	-52.9378	0	-53.3216	0	-53.3216	0
-52.914	0	-52.914	0	-53.2977	0	-53.2977	0
-52.8903	0	-52.8903	0	-53.2739	0	-53.2739	0
-52.8666	0	-52.8666	0	-53.2501	0	-53.2501	0
-52.8428	0	-52.8428	0	-53.2263	0	-53.2263	0
-52.8191	0	-52.8191	0	-53.2025	0	-53.2025	0
-52.7953	0	-52.7953	0	-53.1787	0	-53.1787	0
-52.7716	0	-52.7716	0	-53.1548	0	-53.1548	0
-52.7479	0	-52.7479	0	-53.131	0	-53.131	0
-52.7241	0	-52.7241	0	-53.1072	0	-53.1072	0
-52.7004	0	-52.7004	0	-53.0834	0	-53.0834	0
-52.6766	0	-52.6766	0	-53.0596	0	-53.0596	0
-52.6529	0	-52.6529	0	-53.0357	0	-53.0357	0
-52.6292	0	-52.6292	0	-53.0119	0	-53.0119	0
-52.6054	0	-52.6054	0	-52.9881	0	-52.9881	0
-52.5817	0	-52.5817	0	-52.9643	0	-52.9643	0
-52.5579	0	-52.5579	0	-52.9405	0	-52.9405	0
-52.5342	0	-52.5342	0	-52.9167	0	-52.9167	0
-52.5105	0	-52.5105	0	-52.8928	0	-52.8928	0
-52.4867	0	-52.4867	0	-52.869	0	-52.869	0
-52.463	0	-52.463	0	-52.8452	0	-52.8452	0
-52.4393	0	-52.4393	0	-52.8214	0	-52.8214	0
-52.4155	0	-52.4155	0	-52.7976	0	-52.7976	0
-52.3918	0	-52.3918	0	-52.7738	0	-52.7738	0
-52.368	0	-52.368	0	-52.7499	0	-52.7499	0
-52.3443	0	-52.3443	0	-52.7261	0	-52.7261	0
-52.3206	0	-52.3206	0	-52.7023	0	-52.7023	0
-52.2968	0	-52.2968	0	-52.6785	0	-52.6785	0
-52.2731	0	-52.2731	0	-52.6547	0	-52.6547	0
-52.2493	0	-52.2493	0	-52.6308	0	-52.6308	0
-52.2256	0	-52.2256	0	-52.607	0	-52.607	0
-52.2019	0	-52.2019	0	-52.5832	0	-52.5832	0
-52.1781	0	-52.1781	0	-52.5594	0	-52.5594	0
-52.1544	0	-52.1544	0	-52.5356	0	-52.5356	0
-52.1306	0	-52.1306	0	-52.5118	0	-52.5118	0
-52.1069	0	-52.1069	0	-52.4879	0	-52.4879	0
-52.0832	0	-52.0832	0	-52.4641	0	-52.4641	0
-52.0594	0	-52.0594	0	-52.4403	0	-52.4403	0
-52.0357	0	-52.0357	0	-52.4165	0	-52.4165	0
-52.012	0	-52.012	0	-52.3927	0	-52.3927	0
-51.9882	0	-51.9882	0	-52.3689	0	-52.3689	0
-51.9645	0	-51.9645	0	-52.345	0	-52.345	0
-51.9407	0	-51.9407	0	-52.3212	0	-52.3212	0
-51.917	0	-51.917	0	-52.2974	0	-52.2974	0
-51.8933	0	-51.8933	0	-52.2736	0	-52.2736	0
-51.8695	0	-51.8695	0	-52.2498	0	-52.2498	0
-51.8458	0	-51.8458	0	-52.2259	0	-52.2259	0
-51.822	0	-51.822	0	-52.2021	0	-52.2021	0
-51.7983	0	-51.7983	0	-52.1783	0	-52.1783	0
-51.7746	0	-51.7746	0	-52.1545	0	-52.1545	0
-51.7508	0	-51.7508	0	-52.1307	0	-52.1307	0
-51.7271	0	-51.7271	0	-52.1069	0	-52.1069	0
-51.7033	0	-51.7033	0	-52.083	0	-52.083	0
-51.6796	0	-51.6796	0	-52.0592	0	-52.0592	0
-51.6559	0	-51.6559	0	-52.0354	0	-52.0354	0
-51.6321	0	-51.6321	0	-52.0116	0	-52.0116	0
-51.6084	0	-51.6084	0	-51.9878	0	-51.9878	0
-51.5847	0	-51.5847	0	-51.964	0	-51.964	0
-51.5609	0	-51.5609	0	-51.9401	0	-51.9401	0
-51.5372	0	-51.5372	0	-51.9163	0	-51.9163	0
-51.5134	0	-51.5134	0	-51.8925	0	-51.8925	0
-51.4897	0	-51.4897	0	-51.8687	0	-51.8687	0
-51.466	0	-51.466	0	-51.8449	0	-51.8449	0
-51.4422	0	-51.4422	0	-51.821	0	-51.821	0
-51.4185	0	-51.4185	0	-51.7972	0	-51.7972	0
-51.3947	0	-51.3947	0	-51.7734	0	-51.7734	0
-51.371	0	-51.371	0	-51.7496	0	-51.7496	0
-51.3473	0	-51.3473	0	-51.7258	0	-51.7258	0
-51.3235	0	-51.3235	0	-51.702	0	-51.702	0
-51.2998	0	-51.2998	0	-51.6781	0	-51.6781	0
-51.276	0	-51.276	0	-51.6543	0	-51.6543	0
-51.2523	0	-51.2523	0	-51.6305	0	-51.6305	0
-51.2286	0	-51.2286	0	-51.6067	0	-51.6067	0
-51.2048	0	-51.2048	0	-51.5829	0	-51.5829	0
-51.1811	0	-51.1811	0	-51.5591	0	-51.5591	0
-51.1574	0	-51.1574	0	-51.5352	0	-51.5352	0
-51.1336	0	-51.1336	0	-51.5114	0	-51.5114	0
-51.1099	0	-51.1099	0	-51.4876	0	-51.4876	0
-51.0861	0	-51.0861	0	-51.4638	0	-51.4638	0
-51.0624	0	-51.0624	0	-51.44	0	-51.44	0
-51.0387	0	-51.0387	0	-51.4161	0	-51.4161	0
-51.0149	0	-51.0149	0	-51.3923	0	-51.3923	0
-50.9912	0	-50.9912	0	-51.3685	0	-51.3685	0
-50.9674	0	-50.9674	0	-51.3447	0	-51.3447	0
-50.9437	0	-50.9437	0	-51.3209	0	-51.3209	0
-50.92	0	-50.92	0	-51.2971	0	-51.2971	0
-50.8962	0	-50.8962	0	-51.2732	0	-51.2732	0
-50.8725	0	-50.8725	0	-51.2494	0	-51.2494	0
-50.8487	0	-50.8487	0	-51.2256	0	-51.2256	0
-50.825	0	-50.825	0	-51.2018	0	-51.2018	0
-50.8013	0	-50.8013	0	-51.178	0	-51.178	0
-50.7775	0	-50.7775	0	-51.1542	0	-51.1542	0
-50.7538	0	-50.7538	0	-51.1303	0	-51.1303	0
-50.7301	0	-50.7301	0	-51.1065	0	-51.1065	0
-50.7063	0	-50.7063	0	-51.0827	0	-51.0827	0
-50.6826	0	-50.6826	0	-51.0589	0	-51.0589	0
-50.6588	0	-50.6588	0	-51.0351	0	-51.0351	0
-50.6351	0	-50.6351	0	-51.0112	0	-51.0112	0
-50.6114	0	-50.6114	0	-50.9874	0	-50.9874	0
-50.5876	0	-50.5876	0	-50.9636	0	-50.9636	0
-50.5639	0	-50.5639	0	-50.9398	0	-50.9398	0
-50.5401	0	-50.5401	0	-50.916	0	-50.916	0
-50.5164	0	-50.5164	0	-50.8922	0	-50.8922	0
-50.4927	0	-50.4927	0	-50.8683	0	-50.8683	0
-50.4689	0	-50.4689	0	-50.8445	0	-50.8445	0
-50.4452	0	-50.4452	0	-50.8207	0	-50.8207	0
-50.4214	0	-50.4214	0	-50.7969	0	-50.7969	0
-50.3977	0	-50.3977	0	-50.7731	0	-50.7731	0
-50.374	0	-50.374	0	-50.7493	0	-50.7493	0
-50.3502	0	-50.3502	0	-50.7254	0	-50.7254	0
-50.3265	0	-50.3265	0	-50.7016	0	-50.7016	0
-50.3028	0	-50.3028	0	-50.6778	0	-50.6778	0
-50.279	0	-50.279	0	-50.654	0	-50.654	0
-50.2553	0	-50.2553	0	-50.6302	0	-50.6302	0
-50.2315	0	-50.2315	0	-50.6063	0	-50.6063	0
-50.2078	0	-50.2078	0	-50.5825	0	-50.5825	0
-50.1841	0	-50.1841	0	-50.5587	0	-50.5587	0
-50.1603	0	-50.1603	0	-50.5349	0	-50.5349	0
-50.1366	0	-50.1366	0	-50.5111	0	-50.5111	0
-50.1128	0	-50.1128	0	-50.4873	0	-50.4873	0
-50.0891	0	-50.0891	0	-50.4634	0	-50.4634	0
-50.0654	0	-50.0654	0	-50.4396	0	-50.4396	0
-50.0416	0	-50.0416	0	-50.4158	0	-50.4158	0
-50.0179	0	-50.0179	0	-50.392	0	-50.392	0
-49.9941	0	-49.9941	0	-50.3682	0	-50.3682	0
-49.9704	0	-49.9704	0	-50.3444	0	-50.3444	0
-49.9467	0	-49.9467	0	-50.3205	0	-50.3205	0
-49.9229	0	-49.9229	0	-50.2967	0	-50.2967	0
-49.8992	0	-49.8992	0	-50.2729	0	-50.2729	0
-49.8755	0	-49.8755	0	-50.2491	0	-50.2491	0
-49.8517	0	-49.8517	0	-50.2253	0	-50.2253	0
-49.828	0	-49.828	0	-50.2014	0	-50.2014	0
-49.8042	0	-49.8042	0	-50.1776	0	-50.1776	0
-49.7805	0	-49.7805	0	-50.1538	0	-50.1538	0
-49.7568	0	-49.7568	0	-50.13	0	-50.13	0
-49.733	0	-49.733	0	-50.1062	0	-50.1062	0
-49.7093	0	-49.7093	0	-50.0824	0	-50.0824	0
-49.6855	0	-49.6855	0	-50.0585	0	-50.0585	0
-49.6618	0	-49.6618	0	-50.0347	0	-50.0347	0
-49.6381	0	-49.6381	0	-50.0109	0	-50.0109	0
-49.6143	0	-49.6143	0	-49.9871	0	-49.9871	0
-49.5906	0	-49.5906	0	-49.9633	0	-49.9633	0
-49.5668	0	-49.5668	0	-49.9395	0	-49.9395	0
-49.5431	0	-49.5431	0	-49.9156	0	-49.9156	0
-49.5194	0	-49.5194	0	-49.8918	0	-49.8918	0
-49.4956	0	-49.4956	0	-49.868	0	-49.868	0
-49.4719	0	-49.4719	0	-49.8442	0	-49.8442	0
-49.4482	0	-49.4482	0	-49.8204	0	-49.8204	0
-49.4244	0	-49.4244	0	-49.7965	0	-49.7965	0
-49.4007	0	-49.4007	0	-49.7727	0	-49.7727	0
-49.3769	0	-49.3769	0	-49.7489	0	-49.7489	0
-49.3532	0	-49.3532	0	-49.7251	0	-49.7251	0
-49.3295	0	-49.3295	0	-49.7013	0	-49.7013	0
-49.3057	0	-49.3057	0	-49.6775	0	-49.6775	0
-49.282	0	-49.282	0	-49.6536	0	-49.6536	0
-49.2582	0	-49.2582	0	-49.6298	0	-49.6298	0
-49.2345	0	-49.2345	0	-49.606	0	-49.606	0
-49.2108	0	-49.2108	0	-49.5822	0	-49.5822	0
-49.187	0	-49.187	0	-49.5584	0	-49.5584	0
-49.1633	0	-49.1633	0	-49.5346	0	-49.5346	0
-49.1395	0	-49.1395	0	-49.5107	0	-49.5107	0
-49.1158	0	-49.1158	0	-49.4869	0	-49.4869	0
-49.0921	0	-49.0921	0	-49.4631	0	-49.4631	0
-49.0683	0	-49.0683	0	-49.4393	0	-49.4393	0
-49.0446	0	-49.0446	0	-49.4155	0	-49.4155	0
-49.0209	0	-49.0209	0	-49.3916	0	-49.3916	0
-48.9971	0	-48.9971	0	-49.3678	0	-49.3678	0
-48.9734	0	-48.9734	0	-49.344	0	-49.344	0
-48.9496	0	-48.9496	0	-49.3202	0	-49.3202	0
-48.9259	0	-48.9259	0	-49.2964	0	-49.2964	0
-48.9022	0	-48.9022	0	-49.2726	0	-49.2726	0
-48.8784	0	-48.8784	0	-49.2487	0	-49.2487	0
-48.8547	0	-48.8547	0	-49.2249	0	-49.2249	0
-48.8309	0	-48.8309	0	-49.2011	0	-49.2011	0
-48.8072	0	-48.8072	0	-49.1773	0	-49.1773	0
-48.7835	0	-48.7835	0	-49.1535	0	-49.1535	0
-48.7597	0	-48.7597	0	-49.1297	0	-49.1297	0
-48.736	0	-48.736	0	-49.1058	0	-49.1058	0
-48.7123	0	-48.7123	0	-49.082	0	-49.082	0
-48.6885	0	-48.6885	0	-49.0582	0	-49.0582	0
-48.6648	0	-48.6648	0	-49.0344	0	-49.0344	0
-48.641	0	-48.641	0	-49.0106	0	-49.0106	0
-48.6173	0	-48.6173	0	-48.9867	0	-48.9867	0
-48.5936	0	-48.5936	0	-48.9629	0	-48.9629	0
-48.5698	0	-48.5698	0	-48.9391	0	-48.9391	0
-48.5461	0	-48.5461	0	-48.9153	0	-48.9153	0
-48.5223	0	-48.5223	0	-48.8915	0	-48.8915	0
-48.4986	0	-48.4986	0	-48.8677	0	-48.8677	0
-48.4749	0	-48.4749	0	-48.8438	0	-48.8438	0
-48.4511	0	-48.4511	0	-48.82	0	-48.82	0
-48.4274	0	-48.4274	0	-48.7962	0	-48.7962	0
-48.4036	0	-48.4036	0	-48.7724	0	-48.7724	0
-48.3799	0	-48.3799	0	-48.7486	0	-48.7486	0
-48.3562	0	-48.3562	0	-48.7248	0	-48.7248	0
-48.3324	0	-48.3324	0	-48.7009	0	-48.7009	0
-48.3087	0	-48.3087	0	-48.6771	0	-48.6771	0
-48.285	0	-48.285	0	-48.6533	0	-48.6533	0
-48.2612	0	-48.2612	0	-48.6295	0	-48.6295	0
-48.2375	0	-48.2375	0	-48.6057	0	-48.6057	0
-48.2137	0	-48.2137	0	-48.5818	0	-48.5818	0
-48.19	0	-48.19	0	-48.558	0	-48.558	0
-48.1663	0	-48.1663	0	-48.5342	0	-48.5342	0
-48.1425	0	-48.1425	0	-48.5104	0	-48.5104	0
-48.1188	0	-48.1188	0	-48.4866	0	-48.4866	0
-48.095	0	-48.095	0	-48.4628	0	-48.4628	0
-48.0713	0	-48.0713	0	-48.4389	0	-48.4389	0
-48.0476	0	-48.0476	0	-48.4151	0	-48.4151	0
-48.0238	0	-48.0238	0	-48.3913	0	-48.3913	0
-48.0001	0	-48.0001	0	-48.3675	0	-48.3675	0
-47.9763	0	-47.9763	0	-48.3437	0	-48.3437	0
-47.9526	0	-47.9526	0	-48.3199	0	-48.3199	0
-47.9289	0	-47.9289	0	-48.296	0	-48.296	0
-47.9051	0	-47.9051	0	-48.2722	0	-48.2722	0
-47.8814	0	-47.8814	0	-48.2484	0	-48.2484	0
-47.8577	0	-47.8577	0	-48.2246	0	-48.2246	0
-47.8339	0	-47.8339	0	-48.2008	0	-48.2008	0
-47.8102	0	-47.8102	0	-48.1769	0	-48.1769	0
-47.7864	0	-47.7864	0	-48.1531	0	-48.1531	0
-47.7627	0	-47.7627	0	-48.1293	0	-48.1293	0
-47.739	0	-47.739	0	-48.1055	0	-48.1055	0
-47.7152	0	-47.7152	0	-48.0817	0	-48.0817	0
-47.6915	0	-47.6915	0	-48.0579	0	-48.0579	0
-47.6677	0	-47.6677	0	-48.034	0	-48.034	0
-47.644	0	-47.644	0	-48.0102	0	-48.0102	0
-47.6203	0	-47.6203	0	-47.9864	0	-47.9864	0
-47.5965	0	-47.5965	0	-47.9626	0	-47.9626	0
-47.5728	0	-47.5728	0	-47.9388	0	-47.9388	0
-47.549	0	-47.549	0	-47.915	0	-47.915	0
-47.5253	0	-47.5253	0	-47.8911	0	-47.8911	0
-47.5016	0	-47.5016	0	-47.8673	0	-47.8673	0
-47.4778	0	-47.4778	0	-47.8435	0	-47.8435	0
-47.4541	0	-47.4541	0	-47.8197	0	-47.8197	0
-47.4304	0	-47.4304	0	-47.7959	0	-47.7959	0
-47.4066	0	-47.4066	0	-47.772	0	-47.772	0
-47.3829	0	-47.3829	0	-47.7482	0	-47.7482	0
-47.3591	0	-47.3591	0	-47.7244	0	-47.7244	0
-47.3354	0	-47.3354	0	-47.7006	0	-47.7006	0
-47.3117	0	-47.3117	0	-47.6768	0	-47.6768	0
-47.2879	0	-47.2879	0	-47.653	0	-47.653	0
-47.2642	0	-47.2642	0	-47.6291	0	-47.6291	0
-47.2404	0	-47.2404	0	-47.6053	0	-47.6053	0
-47.2167	0	-47.2167	0	-47.5815	0	-47.5815	0
-47.193	0	-47.193	0	-47.5577	0	-47.5577	0
-47.1692	0	-47.1692	0	-47.5339	0	-47.5339	0
-47.1455	0	-47.1455	0	-47.5101	0	-47.5101	0
-47.1217	0	-47.1217	0	-47.4862	0	-47.4862	0
-47.098	0	-47.098	0	-47.4624	0	-47.4624	0
-47.0743	0	-47.0743	0	-47.4386	0	-47.4386	0
-47.0505	0	-47.0505	0	-47.4148	0	-47.4148	0
-47.0268	0	-47.0268	0	-47.391	0	-47.391	0
-47.0031	0	-47.0031	0	-47.3671	0	-47.3671	0
-46.9793	0	-46.9793	0	-47.3433	0	-47.3433	0
-46.9556	0	-46.9556	0	-47.3195	0	-47.3195	0
-46.9318	0	-46.9318	0	-47.2957	0	-47.2957	0
-46.9081	0	-46.9081	0	-47.2719	0	-47.2719	0
-46.8844	0	-46.8844	0	-47.2481	0	-47.2481	0
-46.8606	0	-46.8606	0	-47.2242	0	-47.2242	0
-46.8369	0	-46.8369	0	-47.2004	0	-47.2004	0
-46.8131	0	-46.8131	0	-47.1766	0	-47.1766	0
-46.7894	0	-46.7894	0	-47.1528	0	-47.1528	0
-46.7657	0	-46.7657	0	-47.129	0	-47.129	0
-46.7419	0	-46.7419	0	-47.1052	0	-47.1052	0
-46.7182	0	-46.7182	0	-47.0813	0	-47.0813	0
-46.6944	0	-46.6944	0	-47.0575	0	-47.0575	0
-46.6707	0	-46.6707	0	-47.0337	0	-47.0337	0
-46.647	0	-46.647	0	-47.0099	0	-47.0099	0
-46.6232	0	-46.6232	0	-46.9861	0	-46.9861	0
-46.5995	0	-46.5995	0	-46.9622	0	-46.9622	0
-46.5758	0	-46.5758	0	-46.9384	0	-46.9384	0
-46.552	0	-46.552	0	-46.9146	0	-46.9146	0
-46.5283	0	-46.5283	0	-46.8908	0	-46.8908	0
-46.5045	0	-46.5045	0	-46.867	0	-46.867	0
-46.4808	0	-46.4808	0	-46.8432	0	-46.8432	0
-46.4571	0	-46.4571	0	-46.8193	0	-46.8193	0
-46.4333	0	-46.4333	0	-46.7955	0	-46.7955	0
-46.4096	0	-46.4096	0	-46.7717	0	-46.7717	0
-46.3858	0	-46.3858	0	-46.7479	0	-46.7479	0
-46.3621	0	-46.3621	0	-46.7241	0	-46.7241	0
-46.3384	0	-46.3384	0	-46.7003	0	-46.7003	0
-46.3146	0	-46.3146	0	-46.6764	0	-46.6764	0
-46.2909	0	-46.2909	0	-46.6526	0	-46.6526	0
-46.2671	0	-46.2671	0	-46.6288	0	-46.6288	0
-46.2434	0	-46.2434	0	-46.605	0	-46.605	0
-46.2197	0	-46.2197	0	-46.5812	0	-46.5812	0
-46.1959	0	-46.1959	0	-46.5573	0	-46.5573	0
-46.1722	0	-46.1722	0	-46.5335	0	-46.5335	0
-46.1485	0	-46.1485	0	-46.5097	0	-46.5097	0
-46.1247	0	-46.1247	0	-46.4859	0	-46.4859	0
-46.101	0	-46.101	0	-46.4621	0	-46.4621	0
-46.0772	0	-46.0772	0	-46.4383	0	-46.4383	0
-46.0535	0	-46.0535	0	-46.4144	0	-46.4144	0
-46.0298	0	-46.0298	0	-46.3906	0	-46.3906	0
-46.006	0	-46.006	0	-46.3668	0	-46.3668	0
-45.9823	0	-45.9823	0	-46.343	0	-46.343	0
-45.9585	0	-45.9585	0	-46.3192	0	-46.3192	0
-45.9348	0	-45.9348	0	-46.2954	0	-46.2954	0
-45.9111	0	-45.9111	0	-46.2715	0	-46.2715	0
-45.8873	0	-45.8873	0	-46.2477	0	-46.2477	0
-45.8636	0	-45.8636	0	-46.2239	0	-46.2239	0
-45.8398	0	-45.8398	0	-46.2001	0	-46.2001	0
-45.8161	0	-45.8161	0	-46.1763	0	-46.1763	0
-45.7924	0	-45.7924	0	-46.1524	0	-46.1524	0
-45.7686	0	-45.7686	0	-46.1286	0	-46.1286	0
-45.7449	0	-45.7449	0	-46.1048	0	-46.1048	0
-45.7212	0	-45.7212	0	-46.081	0	-46.081	0
-45.6974	0	-45.6974	0	-46.0572	0	-46.0572	0
-45.6737	0	-45.6737	0	-46.0334	0	-46.0334	0
-45.6499	0	-45.6499	0	-46.0095	0	-46.0095	0
-45.6262	0	-45.6262	0	-45.9857	0	-45.9857	0
-45.6025	0	-45.6025	0	-45.9619	0	-45.9619	0
-45.5787	0	-45.5787	0	-45.9381	0	-45.9381	0
-45.555	0	-45.555	0	-45.9143	0	-45.9143	0
-45.5312	0	-45.5312	0	-45.8905	0	-45.8905	0
-45.5075	0	-45.5075	0	-45.8666	0	-45.8666	0
-45.4838	0	-45.4838	0	-45.8428	0	-45.8428	0
-45.46	0	-45.46	0	-45.819	0	-45.819	0
-45.4363	0	-45.4363	0	-45.7952	0	-45.7952	0
-45.4125	0	-45.4125	0	-45.7714	0	-45.7714	0
-45.3888	0	-45.3888	0	-45.7475	0	-45.7475	0
-45.3651	0	-45.3651	0	-45.7237	0	-45.7237	0
-45.3413	0	-45.3413	0	-45.6999	0	-45.6999	0
-45.3176	0	-45.3176	0	-45.6761	0	-45.6761	0
-45.2939	0	-45.2939	0	-45.6523	0	-45.6523	0
-45.2701	0	-45.2701	0	-45.6285	0	-45.6285	0
-45.2464	0	-45.2464	0	-45.6046	0	-45.6046	0
-45.2226	0	-45.2226	0	-45.5808	0	-45.5808	0
-45.1989	0	-45.1989	0	-45.557	0	-45.557	0
-45.1752	0	-45.1752	0	-45.5332	0	-45.5332	0
-45.1514	0	-45.1514	0	-45.5094	0	-45.5094	0
-45.1277	0	-45.1277	0	-45.4856	0	-45.4856	0
-45.1039	0	-45.1039	0	-45.4617	0	-45.4617	0
-45.0802	0	-45.0802	0	-45.4379	0	-45.4379	0
-45.0565	0	-45.0565	0	-45.4141	0	-45.4141	0
-45.0327	0	-45.0327	0	-45.3903	0	-45.3903	0
-45.009	0	-45.009	0	-45.3665	0	-45.3665	0
-44.9852	0	-44.9852	0	-45.3426	0	-45.3426	0
-44.9615	0	-44.9615	0	-45.3188	0	-45.3188	0
-44.9378	0	-44.9378	0	-45.295	0	-45.295	0
-44.914	0	-44.914	0	-45.2712	0	-45.2712	0
-44.8903	0	-44.8903	0	-45.2474	0	-45.2474	0
-44.8666	0	-44.8666	0	-45.2236	0	-45.2236	0
-44.8428	0	-44.8428	0	-45.1997	0	-45.1997	0
-44.8191	0	-44.8191	0	-45.1759	0	-45.1759	0
-44.7953	0	-44.7953	0	-45.1521	0	-45.1521	0
-44.7716	0	-44.7716	0	-45.1283	0	-45.1283	0
-44.7479	0	-44.7479	0	-45.1045	0	-45.1045	0
-44.7241	0	-44.7241	0	-45.0807	0	-45.0807	0
-44.7004	0	-44.7004	0	-45.0568	0	-45.0568	0
-44.6766	0	-44.6766	0	-45.033	0	-45.033	0
-44.6529	0	-44.6529	0	-45.0092	0	-45.0092	0
-44.6292	0	-44.6292	0	-44.9854	0	-44.9854	0
-44.6054	0	-44.6054	0	-44.9616	0	-44.9616	0
-44.5817	0	-44.5817	0	-44.9377	0	-44.9377	0
-44.5579	0	-44.5579	0	-44.9139	0	-44.9139	0
-44.5342	0	-44.5342	0	-44.8901	0	-44.8901	0
-44.5105	0	-44.5105	0	-44.8663	0	-44.8663	0
-44.4867	0	-44.4867	0	-44.8425	0	-44.8425	0
-44.463	0	-44.463	0	-44.8187	0	-44.8187	0
-44.4393	0	-44.4393	0	-44.7948	0	-44.7948	0
-44.4155	0	-44.4155	0	-44.771	0	-44.771	0
-44.3918	0	-44.3918	0	-44.7472	0	-44.7472	0
-44.368	0	-44.368	0	-44.7234	0	-44.7234	0
-44.3443	0	-44.3443	0	-44.6996	0	-44.6996	0
-44.3206	0	-44.3206	0	-44.6758	0	-44.6758	0
-44.2968	0	-44.2968	0	-44.6519	0	-44.6519	0
-44.2731	0	-44.2731	0	-44.6281	0	-44.6281	0
-44.2493	0	-44.2493	0	-44.6043	0	-44.6043	0
-44.2256	0	-44.2256	0	-44.5805	0	-44.5805	0
-44.2019	0	-44.2019	0	-44.5567	0	-44.5567	0
-44.1781	0	-44.1781	0	-44.5328	0	-44.5328	0
-44.1544	0	-44.1544	0	-44.509	0	-44.509	0
-44.1306	0	-44.1306	0	-44.4852	0	-44.4852	0
-44.1069	0	-44.1069	0	-44.4614	0	-44.4614	0
-44.0832	0	-44.0832	0	-44.4376	0	-44.4376	0
-44.0594	0	-44.0594	0	-44.4138	0	-44.4138	0
-44.0357	0	-44.0357	0	-44.3899	0	-44.3899	0
-44.012	0	-44.012	0	-44.3661	0	-44.3661	0
-43.9882	0	-43.9882	0	-44.3423	0	-44.3423	0
-43.9645	0	-43.9645	0	-44.3185	0	-44.3185	0
-43.9407	0	-43.9407	0	-44.2947	0	-44.2947	0
-43.917	0	-43.917	0	-44.2709	0	-44.2709	0
-43.8933	0	-43.8933	0	-44.247	0	-44.247	0
-43.8695	0	-43.8695	0	-44.2232	0	-44.2232	0
-43.8458	0	-43.8458	0	-44.1994	0	-44.1994	0
-43.822	0	-43.822	0	-44.1756	0	-44.1756	0
-43.7983	0	-43.7983	0	-44.1518	0	-44.1518	0
-43.7746	0	-43.7746	0	-44.1279	0	-44.1279	0
-43.7508	0	-43.7508	0	-44.1041	0	-44.1041	0
-43.7271	0	-43.7271	0	-44.0803	0	-44.0803	0
-43.7033	0	-43.7033	0	-44.0565	0	-44.0565	0
-43.6796	0	-43.6796	0	-44.0327	0	-44.0327	0
-43.6559	0	-43.6559	0	-44.0089	0	-44.0089	0
-43.6321	0	-43.6321	0	-43.985	0	-43.985	0
-43.6084	0	-43.6084	0	-43.9612	0	-43.9612	0
-43.5847	0	-43.5847	0	-43.9374	0	-43.9374	0
-43.5609	0	-43.5609	0	-43.9136	0	-43.9136	0
-43.5372	0	-43.5372	0	-43.8898	0	-43.8898	0
-43.5134	0	-43.5134	0	-43.866	0	-43.866	0
-43.4897	0	-43.4897	0	-43.8421	0	-43.8421	0
-43.466	0	-43.466	0	-43.8183	0	-43.8183	0
-43.4422	0	-43.4422	0	-43.7945	0	-43.7945	0
-43.4185	0	-43.4185	0	-43.7707	0	-43.7707	0
-43.3947	0	-43.3947	0	-43.7469	0	-43.7469	0
-43.371	0	-43.371	0	-43.723	0	-43.723	0
-43.3473	0	-43.3473	0	-43.6992	0	-43.6992	0
-43.3235	0	-43.3235	0	-43.6754	0	-43.6754	0
-43.2998	0	-43.2998	0	-43.6516	0	-43.6516	0
-43.2761	0	-43.2761	0	-43.6278	0	-43.6278	0
-43.2523	0	-43.2523	0	-43.604	0	-43.604	0
-43.2286	0	-43.2286	0	-43.5801	0	-43.5801	0
-43.2048	0	-43.2048	0	-43.5563	0	-43.5563	0
-43.1811	0	-43.1811	0	-43.5325	0	-43.5325	0
-43.1574	0	-43.1574	0	-43.5087	0	-43.5087	0
-43.1336	0	-43.1336	0	-43.4849	0	-43.4849	0
-43.1099	0	-43.1099	0	-43.4611	0	-43.4611	0
-43.0861	0	-43.0861	0	-43.4372	0	-43.4372	0
-43.0624	0	-43.0624	0	-43.4134	0	-43.4134	0
-43.0387	0	-43.0387	0	-43.3896	0	-43.3896	0
-43.0149	0	-43.0149	0	-43.3658	0	-43.3658	0
-42.9912	0	-42.9912	0	-43.342	0	-43.342	0
-42.9674	0	-42.9674	0	-43.3181	0	-43.3181	0
-42.9437	0	-42.9437	0	-43.2943	0	-43.2943	0
-42.92	0	-42.92	0	-43.2705	0	-43.2705	0
-42.8962	0	-42.8962	0	-43.2467	0	-43.2467	0
-42.8725	0	-42.8725	0	-43.2229	0	-43.2229	0
-42.8488	0	-42.8488	0	-43.1991	0	-43.1991	0
-42.825	0	-42.825	0	-43.1752	0	-43.1752	0
-42.8013	0	-42.8013	0	-43.1514	0	-43.1514	0
-42.7775	0	-42.7775	0	-43.1276	0	-43.1276	0
-42.7538	0	-42.7538	0	-43.1038	0	-43.1038	0
-42.7301	0	-42.7301	0	-43.08	0	-43.08	0
-42.7063	0	-42.7063	0	-43.0562	0	-43.0562	0
-42.6826	0	-42.6826	0	-43.0323	0	-43.0323	0
-42.6588	0	-42.6588	0	-43.0085	0	-43.0085	0
-42.6351	0	-42.6351	0	-42.9847	0	-42.9847	0
-42.6114	0	-42.6114	0	-42.9609	0	-42.9609	0
-42.5876	0	-42.5876	0	-42.9371	0	-42.9371	0
-42.5639	0	-42.5639	0	-42.9132	0	-42.9132	0
-42.5401	0	-42.5401	0	-42.8894	0	-42.8894	0
-42.5164	0	-42.5164	0	-42.8656	0	-42.8656	0
-42.4927	0	-42.4927	0	-42.8418	0	-42.8418	0
-42.4689	0	-42.4689	0	-42.818	0	-42.818	0
-42.4452	0	-42.4452	0	-42.7942	0	-42.7942	0
-42.4215	0	-42.4215	0	-42.7703	0	-42.7703	0
-42.3977	0	-42.3977	0	-42.7465	0	-42.7465	0
-42.374	0	-42.374	0	-42.7227	0	-42.7227	0
-42.3502	0	-42.3502	0	-42.6989	0	-42.6989	0
-42.3265	0	-42.3265	0	-42.6751	0	-42.6751	0
-42.3028	0	-42.3028	0	-42.6513	0	-42.6513	0
-42.279	0	-42.279	0	-42.6274	0	-42.6274	0
-42.2553	0	-42.2553	0	-42.6036	0	-42.6036	0
-42.2315	0	-42.2315	0	-42.5798	0	-42.5798	0
-42.2078	0	-42.2078	0	-42.556	0	-42.556	0
-42.1841	0	-42.1841	0	-42.5322	0	-42.5322	0
-42.1603	0	-42.1603	0	-42.5083	0	-42.5083	0
-42.1366	0	-42.1366	0	-42.4845	0	-42.4845	0
-42.1128	0	-42.1128	0	-42.4607	0	-42.4607	0
-42.0891	0	-42.0891	0	-42.4369	0	-42.4369	0
-42.0654	0	-42.0654	0	-42.4131	0	-42.4131	0
-42.0416	0	-42.0416	0	-42.3893	0	-42.3893	0
-42.0179	0	-42.0179	0	-42.3654	0	-42.3654	0
-41.9942	0	-41.9942	0	-42.3416	0	-42.3416	0
-41.9704	0	-41.9704	0	-42.3178	0	-42.3178	0
-41.9467	0	-41.9467	0	-42.294	0	-42.294	0
-41.9229	0	-41.9229	0	-42.2702	0	-42.2702	0
-41.8992	0	-41.8992	0	-42.2464	0	-42.2464	0
-41.8755	0	-41.8755	0	-42.2225	0	-42.2225	0
-41.8517	0	-41.8517	0	-42.1987	0	-42.1987	0
-41.828	0	-41.828	0	-42.1749	0	-42.1749	0
-41.8042	0	-41.8042	0	-42.1511	0	-42.1511	0
-41.7805	0	-41.7805	0	-42.1273	0	-42.1273	0
-41.7568	0	-41.7568	0	-42.1034	0	-42.1034	0
-41.733	0	-41.733	0	-42.0796	0	-42.0796	0
-41.7093	0	-41.7093	0	-42.0558	0	-42.0558	0
-41.6855	0	-41.6855	0	-42.032	0	-42.032	0
-41.6618	0	-41.6618	0	-42.0082	0	-42.0082	0
-41.6381	0	-41.6381	0	-41.9844	0	-41.9844	0
-41.6143	0	-41.6143	0	-41.9605	0	-41.9605	0
-41.5906	0	-41.5906	0	-41.9367	0	-41.9367	0
-41.5669	0	-41.5669	0	-41.9129	0	-41.9129	0
-41.5431	0	-41.5431	0	-41.8891	0	-41.8891	0
-41.5194	0	-41.5194	0	-41.8653	0	-41.8653	0
-41.4956	0	-41.4956	0	-41.8415	0	-41.8415	0
-41.4719	0	-41.4719	0	-41.8176	0	-41.8176	0
-41.4482	0	-41.4482	0	-41.7938	0	-41.7938	0
-41.4244	0	-41.4244	0	-41.77	0	-41.77	0
-41.4007	0	-41.4007	0	-41.7462	0	-41.7462	0
-41.3769	0	-41.3769	0	-41.7224	0	-41.7224	0
-41.3532	0	-41.3532	0	-41.6985	0	-41.6985	0
-41.3295	0	-41.3295	0	-41.6747	0	-41.6747	0
-41.3057	0	-41.3057	0	-41.6509	0	-41.6509	0
-41.282	0	-41.282	0	-41.6271	0	-41.6271	0
-41.2582	0	-41.2582	0	-41.6033	0	-41.6033	0
-41.2345	0	-41.2345	0	-41.5795	0	-41.5795	0
-41.2108	0	-41.2108	0	-41.5556	0	-41.5556	0
-41.187	0	-41.187	0	-41.5318	0	-41.5318	0
-41.1633	0	-41.1633	0	-41.508	0	-41.508	0
-41.1396	0	-41.1396	0	-41.4842	0	-41.4842	0
-41.1158	0	-41.1158	0	-41.4604	0	-41.4604	0
-41.0921	0	-41.0921	0	-41.4366	0	-41.4366	0
-41.0683	0	-41.0683	0	-41.4127	0	-41.4127	0
-41.0446	0	-41.0446	0	-41.3889	0	-41.3889	0
-41.0209	0	-41.0209	0	-41.3651	0	-41.3651	0
-40.9971	0	-40.9971	0	-41.3413	0	-41.3413	0
-40.9734	0	-40.9734	0	-41.3175	0	-41.3175	0
-40.9496	0	-40.9496	0	-41.2936	0	-41.2936	0
-40.9259	0	-40.9259	0	-41.2698	0	-41.2698	0
-40.9022	0	-40.9022	0	-41.246	0	-41.246	0
-40.8784	0	-40.8784	0	-41.2222	0	-41.2222	0
-40.8547	0	-40.8547	0	-41.1984	0	-41.1984	0
-40.8309	0	-40.8309	0	-41.1746	0	-41.1746	0
-40.8072	0	-40.8072	0	-41.1507	0	-41.1507	0
-40.7835	0	-40.7835	0	-41.1269	0	-41.1269	0
-40.7597	0	-40.7597	0	-41.1031	0	-41.1031	0
-40.736	0	-40.736	0	-41.0793	0	-41.0793	0
-40.7123	0	-40.7123	0	-41.0555	0	-41.0555	0
-40.6885	0	-40.6885	0	-41.0317	0	-41.0317	0
-40.6648	0	-40.6648	0	-41.0078	0	-41.0078	0
-40.641	0	-40.641	0	-40.984	0	-40.984	0
-40.6173	0	-40.6173	0	-40.9602	0	-40.9602	0
-40.5936	0	-40.5936	0	-40.9364	0	-40.9364	0
-40.5698	0	-40.5698	0	-40.9126	0	-40.9126	0
-40.5461	0	-40.5461	0	-40.8887	0	-40.8887	0
-40.5223	0	-40.5223	0	-40.8649	0	-40.8649	0
-40.4986	0	-40.4986	0	-40.8411	0	-40.8411	0
-40.4749	0	-40.4749	0	-40.8173	0	-40.8173	0
-40.4511	0	-40.4511	0	-40.7935	0	-40.7935	0
-40.4274	0	-40.4274	0	-40.7697	0	-40.7697	0
-40.4036	0	-40.4036	0	-40.7458	0	-40.7458	0
-40.3799	0	-40.3799	0	-40.722	0	-40.722	0
-40.3562	0	-40.3562	0	-40.6982	0	-40.6982	0
-40.3324	0	-40.3324	0	-40.6744	0	-40.6744	0
-40.3087	0	-40.3087	0	-40.6506	0	-40.6506	0
-40.285	0	-40.285	0	-40.6268	0	-40.6268	0
-40.2612	0	-40.2612	0	-40.6029	0	-40.6029	0
-40.2375	0	-40.2375	0	-40.5791	0	-40.5791	0
-40.2137	0	-40.2137	0	-40.5553	0	-40.5553	0
-40.19	0	-40.19	0	-40.5315	0	-40.5315	0
-40.1663	0	-40.1663	0	-40.5077	0	-40.5077	0
-40.1425	0	-40.1425	0	-40.4838	0	-40.4838	0
-40.1188	0	-40.1188	0	-40.46	0	-40.46	0
-40.095	0	-40.095	0	-40.4362	0	-40.4362	0
-40.0713	0	-40.0713	0	-40.4124	0	-40.4124	0
-40.0476	0	-40.0476	0	-40.3886	0	-40.3886	0
-40.0238	0	-40.0238	0	-40.3648	0	-40.3648	0
-40.0001	0	-40.0001	0	-40.3409	0	-40.3409	0
-39.9763	0	-39.9763	0	-40.3171	0	-40.3171	0
-39.9526	0	-39.9526	0	-40.2933	0	-40.2933	0
-39.9289	0	-39.9289	0	-40.2695	0	-40.2695	0
-39.9051	0	-39.9051	0	-40.2457	0	-40.2457	0
-39.8814	0	-39.8814	0	-40.2219	0	-40.2219	0
-39.8577	0	-39.8577	0	-40.198	0	-40.198	0
-39.8339	0	-39.8339	0	-40.1742	0	-40.1742	0
-39.8102	0	-39.8102	0	-40.1504	0	-40.1504	0
-39.7864	0	-39.7864	0	-40.1266	0	-40.1266	0
-39.7627	0	-39.7627	0	-40.1028	0	-40.1028	0
-39.739	0	-39.739	0	-40.0789	0	-40.0789	0
-39.7152	0	-39.7152	0	-40.0551	0	-40.0551	0
-39.6915	0	-39.6915	0	-40.0313	0	-40.0313	0
-39.6677	0	-39.6677	0	-40.0075	0	-40.0075	0
-39.644	0	-39.644	0	-39.9837	0	-39.9837	0
-39.6203	0	-39.6203	0	-39.9599	0	-39.9599	0
-39.5965	0	-39.5965	0	-39.936	0	-39.936	0
-39.5728	0	-39.5728	0	-39.9122	0	-39.9122	0
-39.549	0	-39.549	0	-39.8884	0	-39.8884	0
-39.5253	0	-39.5253	0	-39.8646	0	-39.8646	0
-39.5016	0	-39.5016	0	-39.8408	0	-39.8408	0
-39.4778	0	-39.4778	0	-39.817	0	-39.817	0
-39.4541	0	-39.4541	0	-39.7931	0	-39.7931	0
-39.4304	0	-39.4304	0	-39.7693	0	-39.7693	0
-39.4066	0	-39.4066	0	-39.7455	0	-39.7455	0
-39.3829	0	-39.3829	0	-39.7217	0	-39.7217	0
-39.3591	0	-39.3591	0	-39.6979	0	-39.6979	0
-39.3354	0	-39.3354	0	-39.674	0	-39.674	0
-39.3117	0	-39.3117	0	-39.6502	0	-39.6502	0
-39.2879	0	-39.2879	0	-39.6264	0	-39.6264	0
-39.2642	0	-39.2642	0	-39.6026	0	-39.6026	0
-39.2404	0	-39.2404	0	-39.5788	0	-39.5788	0
-39.2167	0	-39.2167	0	-39.555	0	-39.555	0
-39.193	0	-39.193	0	-39.5311	0	-39.5311	0
-39.1692	0	-39.1692	0	-39.5073	0	-39.5073	0
-39.1455	0	-39.1455	0	-39.4835	0	-39.4835	0
-39.1217	0	-39.1217	0	-39.4597	0	-39.4597	0
-39.098	0	-39.098	0	-39.4359	0	-39.4359	0
-39.0743	0	-39.0743	0	-39.4121	0	-39.4121	0
-39.0505	0	-39.0505	0	-39.3882	0	-39.3882	0
-39.0268	0	-39.0268	0	-39.3644	0	-39.3644	0
-39.0031	0	-39.0031	0	-39.3406	0	-39.3406	0
-38.9793	0	-38.9793	0	-39.3168	0	-39.3168	0
-38.9556	0	-38.9556	0	-39.293	0	-39.293	0
-38.9318	0	-38.9318	0	-39.2691	0	-39.2691	0
-38.9081	0	-38.9081	0	-39.2453	0	-39.2453	0
-38.8844	0	-38.8844	0	-39.2215	0	-39.2215	0
-38.8606	0	-38.8606	0	-39.1977	0	-39.1977	0
-38.8369	0	-38.8369	0	-39.1739	0	-39.1739	0
-38.8131	0	-38.8131	0	-39.1501	0	-39.1501	0
-38.7894	0	-38.7894	0	-39.1262	0	-39.1262	0
-38.7657	0	-38.7657	0	-39.1024	0	-39.1024	0
-38.7419	0	-38.7419	0	-39.0786	0	-39.0786	0
-38.7182	0	-38.7182	0	-39.0548	0	-39.0548	0
-38.6944	0	-38.6944	0	-39.031	0	-39.031	0
-38.6707	0	-38.6707	0	-39.0072	0	-39.0072	0
-38.647	0	-38.647	0	-38.9833	0	-38.9833	0
-38.6232	0	-38.6232	0	-38.9595	0	-38.9595	0
-38.5995	0	-38.5995	0	-38.9357	0	-38.9357	0
-38.5758	0	-38.5758	0	-38.9119	0	-38.9119	0
-38.552	0	-38.552	0	-38.8881	0	-38.8881	0
-38.5283	0	-38.5283	0	-38.8642	0	-38.8642	0
-38.5045	0	-38.5045	0	-38.8404	0	-38.8404	0
-38.4808	0	-38.4808	0	-38.8166	0	-38.8166	0
-38.4571	0	-38.4571	0	-38.7928	0	-38.7928	0
-38.4333	0	-38.4333	0	-38.769	0	-38.769	0
-38.4096	0	-38.4096	0	-38.7452	0	-38.7452	0
-38.3858	0	-38.3858	0	-38.7213	0	-38.7213	0
-38.3621	0	-38.3621	0	-38.6975	0	-38.6975	0
-38.3384	0	-38.3384	0	-38.6737	0	-38.6737	0
-38.3146	0	-38.3146	0	-38.6499	0	-38.6499	0
-38.2909	0	-38.2909	0	-38.6261	0	-38.6261	0
-38.2671	0	-38.2671	0	-38.6023	0	-38.6023	0
-38.2434	0	-38.2434	0	-38.5784	0	-38.5784	0
-38.2197	0	-38.2197	0	-38.5546	0	-38.5546	0
-38.1959	0	-38.1959	0	-38.5308	0	-38.5308	0
-38.1722	0	-38.1722	0	-38.507	0	-38.507	0
-38.1485	0	-38.1485	0	-38.4832	0	-38.4832	0
-38.1247	0	-38.1247	0	-38.4593	0	-38.4593	0
-38.101	0	-38.101	0	-38.4355	0	-38.4355	0
-38.0772	0	-38.0772	0	-38.4117	0	-38.4117	0
-38.0535	0	-38.0535	0	-38.3879	0	-38.3879	0
-38.0298	0	-38.0298	0	-38.3641	0	-38.3641	0
-38.006	0	-38.006	0	-38.3403	0	-38.3403	0
-37.9823	0	-37.9823	0	-38.3164	0	-38.3164	0
-37.9585	0	-37.9585	0	-38.2926	0	-38.2926	0
-37.9348	0	-37.9348	0	-38.2688	0	-38.2688	0
-37.9111	0	-37.9111	0	-38.245	0	-38.245	0
-37.8873	0	-37.8873	0	-38.2212	0	-38.2212	0
-37.8636	0	-37.8636	0	-38.1974	0	-38.1974	0
-37.8399	0	-37.8399	0	-38.1735	0	-38.1735	0
-37.8161	0	-37.8161	0	-38.1497	0	-38.1497	0
-37.7924	0	-37.7924	0	-38.1259	0	-38.1259	0
-37.7686	0	-37.7686	0	-38.1021	0	-38.1021	0
-37.7449	0	-37.7449	0	-38.0783	0	-38.0783	0
-37.7212	0	-37.7212	0	-38.0544	0	-38.0544	0
-37.6974	0	-37.6974	0	-38.0306	0	-38.0306	0
-37.6737	0	-37.6737	0	-38.0068	0	-38.0068	0
-37.6499	0	-37.6499	0	-37.983	0	-37.983	0
-37.6262	0	-37.6262	0	-37.9592	0	-37.9592	0
-37.6025	0	-37.6025	0	-37.9354	0	-37.9354	0
-37.5787	0	-37.5787	0	-37.9115	0	-37.9115	0
-37.555	0	-37.555	0	-37.8877	0	-37.8877	0
-37.5312	0	-37.5312	0	-37.8639	0	-37.8639	0
-37.5075	0	-37.5075	0	-37.8401	0	-37.8401	0
-37.4838	0	-37.4838	0	-37.8163	0	-37.8163	0
-37.46	0	-37.46	0	-37.7925	0	-37.7925	0
-37.4363	0	-37.4363	0	-37.7686	0	-37.7686	0
-37.4126	0	-37.4126	0	-37.7448	0	-37.7448	0
-37.3888	0	-37.3888	0	-37.721	0	-37.721	0
-37.3651	0	-37.3651	0	-37.6972	0	-37.6972	0
-37.3413	0	-37.3413	0	-37.6734	0	-37.6734	0
-37.3176	0	-37.3176	0	-37.6495	0	-37.6495	0
-37.2939	0	-37.2939	0	-37.6257	0	-37.6257	0
-37.2701	0	-37.2701	0	-37.6019	0	-37.6019	0
-37.2464	0	-37.2464	0	-37.5781	0	-37.5781	0
-37.2226	0	-37.2226	0	-37.5543	0	-37.5543	0
-37.1989	0	-37.1989	0	-37.5305	0	-37.5305	0
-37.1752	0	-37.1752	0	-37.5066	0	-37.5066	0
-37.1514	0	-37.1514	0	-37.4828	0	-37.4828	0
-37.1277	0	-37.1277	0	-37.459	0	-37.459	0
-37.1039	0	-37.1039	0	-37.4352	0	-37.4352	0
-37.0802	0	-37.0802	0	-37.4114	0	-37.4114	0
-37.0565	0	-37.0565	0	-37.3876	0	-37.3876	0
-37.0327	0	-37.0327	0	-37.3637	0	-37.3637	0
-37.009	0	-37.009	0	-37.3399	0	-37.3399	0
-36.9853	0	-36.9853	0	-37.3161	0	-37.3161	0
-36.9615	0	-36.9615	0	-37.2923	0	-37.2923	0
-36.9378	0	-36.9378	0	-37.2685	0	-37.2685	0
-36.914	0	-36.914	0	-37.2446	0	-37.2446	0
-36.8903	0	-36.8903	0	-37.2208	0	-37.2208	0
-36.8666	0	-36.8666	0	-37.197	0	-37.197	0
-36.8428	0	-36.8428	0	-37.1732	0	-37.1732	0
-36.8191	0	-36.8191	0	-37.1494	0	-37.1494	0
-36.7953	0	-36.7953	0	-37.1256	0	-37.1256	0
-36.7716	0	-36.7716	0	-37.1017	0	-37.1017	0
-36.7479	0	-36.7479	0	-37.0779	0	-37.0779	0
-36.7241	0	-36.7241	0	-37.0541	0	-37.0541	0
-36.7004	0	-36.7004	0	-37.0303	0	-37.0303	0
-36.6766	0	-36.6766	0	-37.0065	0	-37.0065	0
-36.6529	0	-36.6529	0	-36.9827	0	-36.9827	0
-36.6292	0	-36.6292	0	-36.9588	0	-36.9588	0
-36.6054	0	-36.6054	0	-36.935	0	-36.935	0
-36.5817	0	-36.5817	0	-36.9112	0	-36.9112	0
-36.558	0	-36.558	0	-36.8874	0	-36.8874	0
-36.5342	0	-36.5342	0	-36.8636	0	-36.8636	0
-36.5105	0	-36.5105	0	-36.8397	0	-36.8397	0
-36.4867	0	-36.4867	0	-36.8159	0	-36.8159	0
-36.463	0	-36.463	0	-36.7921	0	-36.7921	0
-36.4393	0	-36.4393	0	-36.7683	0	-36.7683	0
-36.4155	0	-36.4155	0	-36.7445	0	-36.7445	0
-36.3918	0	-36.3918	0	-36.7207	0	-36.7207	0
-36.368	0	-36.368	0	-36.6968	0	-36.6968	0
-36.3443	0	-36.3443	0	-36.673	0	-36.673	0
-36.3206	0	-36.3206	0	-36.6492	0	-36.6492	0
-36.2968	0	-36.2968	0	-36.6254	0	-36.6254	0
-36.2731	0	-36.2731	0	-36.6016	0	-36.6016	0
-36.2493	0	-36.2493	0	-36.5778	0	-36.5778	0
-36.2256	0	-36.2256	0	-36.5539	0	-36.5539	0
-36.2019	0	-36.2019	0	-36.5301	0	-36.5301	0
-36.1781	0	-36.1781	0	-36.5063	0	-36.5063	0
-36.1544	0	-36.1544	0	-36.4825	0	-36.4825	0
-36.1307	0	-36.1307	0	-36.4587	0	-36.4587	0
-36.1069	0	-36.1069	0	-36.4348	0	-36.4348	0
-36.0832	0	-36.0832	0	-36.411	0	-36.411	0
-36.0594	0	-36.0594	0	-36.3872	0	-36.3872	0
-36.0357	0	-36.0357	0	-36.3634	0	-36.3634	0
-36.012	0	-36.012	0	-36.3396	0	-36.3396	0
-35.9882	0	-35.9882	0	-36.3158	0	-36.3158	0
-35.9645	0	-35.9645	0	-36.2919	0	-36.2919	0
-35.9407	0	-35.9407	0	-36.2681	0	-36.2681	0
-35.917	0	-35.917	0	-36.2443	0	-36.2443	0
-35.8933	0	-35.8933	0	-36.2205	0	-36.2205	0
-35.8695	0	-35.8695	0	-36.1967	0	-36.1967	0
-35.8458	0	-35.8458	0	-36.1729	0	-36.1729	0
-35.822	0	-35.822	0	-36.149	0	-36.149	0
-35.7983	0	-35.7983	0	-36.1252	0	-36.1252	0
-35.7746	0	-35.7746	0	-36.1014	0	-36.1014	0
-35.7508	0	-35.7508	0	-36.0776	0	-36.0776	0
-35.7271	0	-35.7271	0	-36.0538	0	-36.0538	0
-35.7034	0	-35.7034	0	-36.0299	0	-36.0299	0
-35.6796	0	-35.6796	0	-36.0061	0	-36.0061	0
-35.6559	0	-35.6559	0	-35.9823	0	-35.9823	0
-35.6321	0	-35.6321	0	-35.9585	0	-35.9585	0
-35.6084	0	-35.6084	0	-35.9347	0	-35.9347	0
-35.5847	0	-35.5847	0	-35.9109	0	-35.9109	0
-35.5609	0	-35.5609	0	-35.887	0	-35.887	0
-35.5372	0	-35.5372	0	-35.8632	0	-35.8632	0
-35.5134	0	-35.5134	0	-35.8394	0	-35.8394	0
-35.4897	0	-35.4897	0	-35.8156	0	-35.8156	0
-35.466	0	-35.466	0	-35.7918	0	-35.7918	0
-35.4422	0	-35.4422	0	-35.768	0	-35.768	0
-35.4185	0	-35.4185	0	-35.7441	0	-35.7441	0
-35.3947	0	-35.3947	0	-35.7203	0	-35.7203	0
-35.371	0	-35.371	0	-35.6965	0	-35.6965	0
-35.3473	0	-35.3473	0	-35.6727	0	-35.6727	0
-35.3235	0	-35.3235	0	-35.6489	0	-35.6489	0
-35.2998	0	-35.2998	0	-35.625	0	-35.625	0
-35.2761	0	-35.2761	0	-35.6012	0	-35.6012	0
-35.2523	0	-35.2523	0	-35.5774	0	-35.5774	0
-35.2286	0	-35.2286	0	-35.5536	0	-35.5536	0
-35.2048	0	-35.2048	0	-35.5298	0	-35.5298	0
-35.1811	0	-35.1811	0	-35.506	0	-35.506	0
-35.1574	0	-35.1574	0	-35.4821	0	-35.4821	0
-35.1336	0	-35.1336	0	-35.4583	0	-35.4583	0
-35.1099	0	-35.1099	0	-35.4345	0	-35.4345	0
-35.0861	0	-35.0861	0	-35.4107	0	-35.4107	0
-35.0624	0	-35.0624	0	-35.3869	0	-35.3869	0
-35.0387	0	-35.0387	0	-35.3631	0	-35.3631	0
-35.0149	0	-35.0149	0	-35.3392	0	-35.3392	0
-34.9912	0	-34.9912	0	-35.3154	0	-35.3154	0
-34.9674	0	-34.9674	0	-35.2916	0	-35.2916	0
-34.9437	0	-34.9437	0	-35.2678	0	-35.2678	0
-34.92	0	-34.92	0	-35.244	0	-35.244	0
-34.8962	0	-34.8962	0	-35.2201	0	-35.2201	0
-34.8725	0	-34.8725	0	-35.1963	0	-35.1963	0
-34.8488	0	-34.8488	0	-35.1725	0	-35.1725	0
-34.825	0	-34.825	0	-35.1487	0	-35.1487	0
-34.8013	0	-34.8013	0	-35.1249	0	-35.1249	0
-34.7775	0	-34.7775	0	-35.1011	0	-35.1011	0
-34.7538	0	-34.7538	0	-35.0772	0	-35.0772	0
-34.7301	0	-34.7301	0	-35.0534	0	-35.0534	0
-34.7063	0	-34.7063	0	-35.0296	0	-35.0296	0
-34.6826	0	-34.6826	0	-35.0058	0	-35.0058	0
-34.6588	0	-34.6588	0	-34.982	0	-34.982	0
-34.6351	0	-34.6351	0	-34.9582	0	-34.9582	0
-34.6114	0	-34.6114	0	-34.9343	0	-34.9343	0
-34.5876	0	-34.5876	0	-34.9105	0	-34.9105	0
-34.5639	0	-34.5639	0	-34.8867	0	-34.8867	0
-34.5401	0	-34.5401	0	-34.8629	0	-34.8629	0
-34.5164	0.0001	-34.5164	0	-34.8391	0	-34.8391	0
-34.4927	0.0001	-34.4927	0	-34.8152	0	-34.8152	0
-34.4689	0.0002	-34.4689	0	-34.7914	0	-34.7914	0
-34.4452	0.0001	-34.4452	0	-34.7676	0	-34.7676	0
-34.4215	0	-34.4215	0	-34.7438	0	-34.7438	0
-34.3977	0	-34.3977	0	-34.72	0	-34.72	0
-34.374	0	-34.374	0	-34.6962	0	-34.6962	0
-34.3502	0	-34.3502	0	-34.6723	0	-34.6723	0
-34.3265	0	-34.3265	0	-34.6485	0	-34.6485	0
-34.3028	0	-34.3028	0	-34.6247	0	-34.6247	0
-34.279	0	-34.279	0	-34.6009	0	-34.6009	0
-34.2553	0	-34.2553	0	-34.5771	0	-34.5771	0
-34.2315	0	-34.2315	0	-34.5533	0	-34.5533	0
-34.2078	0	-34.2078	0	-34.5294	0	-34.5294	0
-34.1841	0	-34.1841	0	-34.5056	0	-34.5056	0
-34.1603	0	-34.1603	0	-34.4818	0	-34.4818	0
-34.1366	0.0002	-34.1366	0	-34.458	0	-34.458	0
-34.1128	0.0008	-34.1128	0	-34.4342	0	-34.4342	0
-34.0891	0.0021	-34.0891	0	-34.4103	0	-34.4103	0
-34.0654	0.0033	-34.0654	0	-34.3865	0	-34.3865	0
-34.0416	0.0035	-34.0416	0	-34.3627	0	-34.3627	0
-34.0179	0.0024	-34.0179	0	-34.3389	0	-34.3389	0
-33.9942	0.001	-33.9942	0	-34.3151	0	-34.3151	0
-33.9704	0.0003	-33.9704	0	-34.2913	0	-34.2913	0
-33.9467	0.0001	-33.9467	0	-34.2674	0	-34.2674	0
-33.9229	0	-33.9229	0	-34.2436	0	-34.2436	0
-33.8992	0	-33.8992	0	-34.2198	0	-34.2198	0
-33.8755	0	-33.8755	0	-34.196	0	-34.196	0
-33.8517	0	-33.8517	0	-34.1722	0	-34.1722	0
-33.828	0	-33.828	0	-34.1484	0	-34.1484	0
-33.8042	0	-33.8042	0	-34.1245	0	-34.1245	0
-33.7805	0	-33.7805	0	-34.1007	0	-34.1007	0
-33.7568	0	-33.7568	0	-34.0769	0	-34.0769	0
-33.733	0	-33.733	0	-34.0531	0	-34.0531	0
-33.7093	0	-33.7093	0	-34.0293	0	-34.0293	0
-33.6855	0	-33.6855	0	-34.0054	0	-34.0054	0
-33.6618	0	-33.6618	0	-33.9816	0	-33.9816	0
-33.6381	0	-33.6381	0	-33.9578	0	-33.9578	0
-33.6143	0	-33.6143	0	-33.934	0	-33.934	0
-33.5906	0	-33.5906	0	-33.9102	0	-33.9102	0
-33.5669	0	-33.5669	0	-33.8864	0	-33.8864	0
-33.5431	0	-33.5431	0	-33.8625	0	-33.8625	0
-33.5194	0	-33.5194	0	-33.8387	0	-33.8387	0
-33.4956	0	-33.4956	0	-33.8149	0	-33.8149	0
-33.4719	0	-33.4719	0	-33.7911	0	-33.7911	0
-33.4482	0	-33.4482	0	-33.7673	0	-33.7673	0
-33.4244	0	-33.4244	0	-33.7435	0	-33.7435	0
-33.4007	0	-33.4007	0	-33.7196	0	-33.7196	0
-33.3769	0	-33.3769	0	-33.6958	0	-33.6958	0
-33.3532	0	-33.3532	0	-33.672	0	-33.672	0
-33.3295	0	-33.3295	0	-33.6482	0	-33.6482	0
-33.3057	0	-33.3057	0	-33.6244	0	-33.6244	0
-33.282	0	-33.282	0	-33.6005	0	-33.6005	0
-33.2582	0	-33.2582	0	-33.5767	0	-33.5767	0
-33.2345	0	-33.2345	0	-33.5529	0	-33.5529	0
-33.2108	0	-33.2108	0	-33.5291	0	-33.5291	0
-33.187	0	-33.187	0	-33.5053	0	-33.5053	0
-33.1633	0	-33.1633	0	-33.4815	0	-33.4815	0
-33.1396	0	-33.1396	0	-33.4576	0	-33.4576	0
-33.1158	0	-33.1158	0	-33.4338	0	-33.4338	0
-33.0921	0	-33.0921	0	-33.41	0	-33.41	0
-33.0683	0	-33.0683	0	-33.3862	0	-33.3862	0
-33.0446	0	-33.0446	0	-33.3624	0	-33.3624	0
-33.0209	0	-33.0209	0	-33.3386	0	-33.3386	0
-32.9971	0	-32.9971	0	-33.3147	0	-33.3147	0
-32.9734	0	-32.9734	0	-33.2909	0	-33.2909	0
-32.9496	0	-32.9496	0	-33.2671	0	-33.2671	0
-32.9259	0	-32.9259	0	-33.2433	0	-33.2433	0
-32.9022	0	-32.9022	0	-33.2195	0	-33.2195	0
-32.8784	0	-32.8784	0	-33.1956	0	-33.1956	0
-32.8547	0	-32.8547	0	-33.1718	0	-33.1718	0
-32.831	0	-32.831	0	-33.148	0	-33.148	0
-32.8072	0	-32.8072	0	-33.1242	0	-33.1242	0
-32.7835	0	-32.7835	0	-33.1004	0	-33.1004	0
-32.7597	0	-32.7597	0	-33.0766	0	-33.0766	0
-32.736	0	-32.736	0	-33.0527	0	-33.0527	0
-32.7123	0	-32.7123	0	-33.0289	0	-33.0289	0
-32.6885	0	-32.6885	0	-33.0051	0	-33.0051	0
-32.6648	0	-32.6648	0	-32.9813	0	-32.9813	0
-32.641	0	-32.641	0	-32.9575	0	-32.9575	0
-32.6173	0	-32.6173	0	-32.9337	0	-32.9337	0
-32.5936	0	-32.5936	0	-32.9098	0	-32.9098	0
-32.5698	0	-32.5698	0	-32.886	0	-32.886	0
-32.5461	0	-32.5461	0	-32.8622	0	-32.8622	0
-32.5223	0	-32.5223	0	-32.8384	0	-32.8384	0
-32.4986	0	-32.4986	0	-32.8146	0	-32.8146	0
-32.4749	0	-32.4749	0	-32.7907	0	-32.7907	0
-32.4511	0	-32.4511	0	-32.7669	0	-32.7669	0
-32.4274	0	-32.4274	0	-32.7431	0	-32.7431	0
-32.4037	0	-32.4037	0	-32.7193	0	-32.7193	0
-32.3799	0	-32.3799	0	-32.6955	0	-32.6955	0
-32.3562	0	-32.3562	0	-32.6717	0	-32.6717	0
-32.3324	0	-32.3324	0	-32.6478	0	-32.6478	0
-32.3087	0	-32.3087	0	-32.624	0	-32.624	0
-32.285	0	-32.285	0	-32.6002	0	-32.6002	0
-32.2612	0	-32.2612	0	-32.5764	0	-32.5764	0
-32.2375	0	-32.2375	0	-32.5526	0	-32.5526	0
-32.2137	0	-32.2137	0	-32.5288	0	-32.5288	0
-32.19	0	-32.19	0	-32.5049	0	-32.5049	0
-32.1663	0	-32.1663	0	-32.4811	0	-32.4811	0
-32.1425	0	-32.1425	0	-32.4573	0	-32.4573	0
-32.1188	0	-32.1188	0	-32.4335	0	-32.4335	0
-32.095	0	-32.095	0	-32.4097	0	-32.4097	0
-32.0713	0	-32.0713	0	-32.3858	0	-32.3858	0
-32.0476	0	-32.0476	0	-32.362	0	-32.362	0
-32.0238	0	-32.0238	0	-32.3382	0	-32.3382	0
-32.0001	0	-32.0001	0	-32.3144	0	-32.3144	0
-31.9764	0	-31.9764	0	-32.2906	0	-32.2906	0
-31.9526	0	-31.9526	0	-32.2668	0	-32.2668	0
-31.9289	0	-31.9289	0	-32.2429	0	-32.2429	0
-31.9051	0	-31.9051	0	-32.2191	0	-32.2191	0
-31.8814	0	-31.8814	0	-32.1953	0	-32.1953	0
-31.8577	0	-31.8577	0	-32.1715	0	-32.1715	0
-31.8339	0	-31.8339	0	-32.1477	0	-32.1477	0
-31.8102	0	-31.8102	0	-32.1239	0	-32.1239	0
-31.7864	0	-31.7864	0	-32.1	0	-32.1	0
-31.7627	0	-31.7627	0	-32.0762	0	-32.0762	0
-31.739	0	-31.739	0	-32.0524	0	-32.0524	0
-31.7152	0	-31.7152	0	-32.0286	0	-32.0286	0
-31.6915	0	-31.6915	0	-32.0048	0	-32.0048	0
-31.6677	0	-31.6677	0	-31.9809	0	-31.9809	0
-31.644	0	-31.644	0	-31.9571	0	-31.9571	0
-31.6203	0	-31.6203	0	-31.9333	0	-31.9333	0
-31.5965	0	-31.5965	0	-31.9095	0	-31.9095	0
-31.5728	0	-31.5728	0	-31.8857	0	-31.8857	0
-31.5491	0	-31.5491	0	-31.8619	0	-31.8619	0
-31.5253	0	-31.5253	0	-31.838	0	-31.838	0
-31.5016	0	-31.5016	0	-31.8142	0	-31.8142	0
-31.4778	0	-31.4778	0	-31.7904	0	-31.7904	0
-31.4541	0	-31.4541	0	-31.7666	0	-31.7666	0
-31.4304	0	-31.4304	0	-31.7428	0	-31.7428	0
-31.4066	0	-31.4066	0	-31.719	0	-31.719	0
-31.3829	0	-31.3829	0	-31.6951	0	-31.6951	0
-31.3591	0	-31.3591	0	-31.6713	0	-31.6713	0
-31.3354	0	-31.3354	0	-31.6475	0	-31.6475	0
-31.3117	0	-31.3117	0	-31.6237	0	-31.6237	0
-31.2879	0	-31.2879	0	-31.5999	0	-31.5999	0
-31.2642	0	-31.2642	0	-31.576	0	-31.576	0
-31.2404	0	-31.2404	0	-31.5522	0	-31.5522	0
-31.2167	0	-31.2167	0	-31.5284	0	-31.5284	0
-31.193	0	-31.193	0	-31.5046	0	-31.5046	0
-31.1692	0	-31.1692	0	-31.4808	0	-31.4808	0
-31.1455	0	-31.1455	0	-31.457	0	-31.457	0
-31.1218	0	-31.1218	0	-31.4331	0	-31.4331	0
-31.098	0	-31.098	0	-31.4093	0	-31.4093	0
-31.0743	0	-31.0743	0	-31.3855	0	-31.3855	0
-31.0505	0	-31.0505	0	-31.3617	0	-31.3617	0
-31.0268	0	-31.0268	0	-31.3379	0	-31.3379	0
-31.0031	0	-31.0031	0	-31.3141	0	-31.3141	0
-30.9793	0	-30.9793	0	-31.2902	0	-31.2902	0
-30.9556	0	-30.9556	0	-31.2664	0	-31.2664	0
-30.9318	0	-30.9318	0	-31.2426	0	-31.2426	0
-30.9081	0	-30.9081	0	-31.2188	0	-31.2188	0
-30.8844	0	-30.8844	0	-31.195	0	-31.195	0
-30.8606	0	-30.8606	0	-31.1711	0	-31.1711	0
-30.8369	0	-30.8369	0	-31.1473	0	-31.1473	0
-30.8131	0	-30.8131	0	-31.1235	0	-31.1235	0
-30.7894	0	-30.7894	0	-31.0997	0	-31.0997	0
-30.7657	0	-30.7657	0	-31.0759	0	-31.0759	0
-30.7419	0	-30.7419	0	-31.0521	0	-31.0521	0
-30.7182	0	-30.7182	0	-31.0282	0	-31.0282	0
-30.6945	0	-30.6945	0	-31.0044	0	-31.0044	0
-30.6707	0	-30.6707	0	-30.9806	0	-30.9806	0
-30.647	0	-30.647	0	-30.9568	0	-30.9568	0
-30.6232	0	-30.6232	0	-30.933	0	-30.933	0
-30.5995	0	-30.5995	0	-30.9092	0	-30.9092	0
-30.5758	0	-30.5758	0	-30.8853	0	-30.8853	0
-30.552	0	-30.552	0	-30.8615	0	-30.8615	0
-30.5283	0	-30.5283	0	-30.8377	0	-30.8377	0
-30.5045	0	-30.5045	0	-30.8139	0	-30.8139	0
-30.4808	0	-30.4808	0	-30.7901	0	-30.7901	0
-30.4571	0	-30.4571	0	-30.7662	0	-30.7662	0
-30.4333	0	-30.4333	0	-30.7424	0	-30.7424	0
-30.4096	0	-30.4096	0	-30.7186	0	-30.7186	0
-30.3858	0	-30.3858	0	-30.6948	0	-30.6948	0
-30.3621	0	-30.3621	0	-30.671	0	-30.671	0
-30.3384	0	-30.3384	0	-30.6472	0	-30.6472	0
-30.3146	0	-30.3146	0	-30.6233	0	-30.6233	0
-30.2909	0	-30.2909	0	-30.5995	0	-30.5995	0
-30.2672	0	-30.2672	0	-30.5757	0	-30.5757	0
-30.2434	0	-30.2434	0	-30.5519	0	-30.5519	0
-30.2197	0	-30.2197	0	-30.5281	0	-30.5281	0
-30.1959	0	-30.1959	0	-30.5043	0	-30.5043	0
-30.1722	0	-30.1722	0	-30.4804	0	-30.4804	0
-30.1485	0	-30.1485	0	-30.4566	0	-30.4566	0
-30.1247	0	-30.1247	0	-30.4328	0	-30.4328	0
-30.101	0	-30.101	0	-30.409	0	-30.409	0
-30.0772	0	-30.0772	0	-30.3852	0	-30.3852	0
-30.0535	0	-30.0535	0	-30.3613	0	-30.3613	0
-30.0298	0	-30.0298	0	-30.3375	0	-30.3375	0
-30.006	0	-30.006	0	-30.3137	0	-30.3137	0
-29.9823	0	-29.9823	0	-30.2899	0	-30.2899	0
-29.9585	0	-29.9585	0	-30.2661	0	-30.2661	0
-29.9348	0	-29.9348	0	-30.2423	0	-30.2423	0
-29.9111	0	-29.9111	0	-30.2184	0	-30.2184	0
-29.8873	0	-29.8873	0	-30.1946	0	-30.1946	0
-29.8636	0	-29.8636	0	-30.1708	0	-30.1708	0
-29.8399	0	-29.8399	0	-30.147	0	-30.147	0
-29.8161	0	-29.8161	0	-30.1232	0	-30.1232	0
-29.7924	0	-29.7924	0	-30.0994	0	-30.0994	0
-29.7686	0	-29.7686	0	-30.0755	0	-30.0755	0
-29.7449	0	-29.7449	0	-30.0517	0	-30.0517	0
-29.7212	0	-29.7212	0	-30.0279	0	-30.0279	0
-29.6974	0	-29.6974	0	-30.0041	0	-30.0041	0
-29.6737	0	-29.6737	0	-29.9803	0	-29.9803	0
-29.6499	0	-29.6499	0	-29.9564	0	-29.9564	0
-29.6262	0	-29.6262	0	-29.9326	0	-29.9326	0
-29.6025	0	-29.6025	0	-29.9088	0	-29.9088	0
-29.5787	0	-29.5787	0	-29.885	0	-29.885	0
-29.555	0	-29.555	0	-29.8612	0	-29.8612	0
-29.5312	0	-29.5312	0	-29.8374	0	-29.8374	0
-29.5075	0	-29.5075	0	-29.8135	0	-29.8135	0
-29.4838	0	-29.4838	0	-29.7897	0	-29.7897	0
-29.46	0	-29.46	0	-29.7659	0	-29.7659	0
-29.4363	0	-29.4363	0	-29.7421	0	-29.7421	0
-29.4126	0	-29.4126	0	-29.7183	0	-29.7183	0
-29.3888	0	-29.3888	0	-29.6945	0	-29.6945	0
-29.3651	0	-29.3651	0	-29.6706	0	-29.6706	0
-29.3413	0	-29.3413	0	-29.6468	0	-29.6468	0
-29.3176	0	-29.3176	0	-29.623	0	-29.623	0
-29.2939	0	-29.2939	0	-29.5992	0	-29.5992	0
-29.2701	0	-29.2701	0	-29.5754	0	-29.5754	0
-29.2464	0	-29.2464	0	-29.5515	0	-29.5515	0
-29.2226	0	-29.2226	0	-29.5277	0	-29.5277	0
-29.1989	0	-29.1989	0	-29.5039	0	-29.5039	0
-29.1752	0	-29.1752	0	-29.4801	0	-29.4801	0
-29.1514	0	-29.1514	0	-29.4563	0	-29.4563	0
-29.1277	0	-29.1277	0	-29.4325	0	-29.4325	0
-29.1039	0	-29.1039	0	-29.4086	0	-29.4086	0
-29.0802	0	-29.0802	0	-29.3848	0	-29.3848	0
-29.0565	0	-29.0565	0	-29.361	0	-29.361	0
-29.0327	0	-29.0327	0	-29.3372	0	-29.3372	0
-29.009	0	-29.009	0	-29.3134	0	-29.3134	0
-28.9853	0	-28.9853	0	-29.2896	0	-29.2896	0
-28.9615	0	-28.9615	0	-29.2657	0	-29.2657	0
-28.9378	0	-28.9378	0	-29.2419	0	-29.2419	0
-28.914	0	-28.914	0	-29.2181	0	-29.2181	0
-28.8903	0	-28.8903	0	-29.1943	0	-29.1943	0
-28.8666	0	-28.8666	0	-29.1705	0	-29.1705	0
-28.8428	0	-28.8428	0	-29.1466	0	-29.1466	0
-28.8191	0	-28.8191	0	-29.1228	0	-29.1228	0
-28.7953	0	-28.7953	0	-29.099	0	-29.099	0
-28.7716	0	-28.7716	0	-29.0752	0	-29.0752	0
-28.7479	0	-28.7479	0	-29.0514	0	-29.0514	0
-28.7241	0	-28.7241	0	-29.0276	0	-29.0276	0
-28.7004	0	-28.7004	0	-29.0037	0	-29.0037	0
-28.6766	0	-28.6766	0	-28.9799	0	-28.9799	0
-28.6529	0	-28.6529	0	-28.9561	0	-28.9561	0
-28.6292	0	-28.6292	0	-28.9323	0	-28.9323	0
-28.6054	0	-28.6054	0	-28.9085	0	-28.9085	0
-28.5817	0	-28.5817	0	-28.8847	0	-28.8847	0
-28.558	0	-28.558	0	-28.8608	0	-28.8608	0
-28.5342	0	-28.5342	0	-28.837	0	-28.837	0
-28.5105	0	-28.5105	0	-28.8132	0	-28.8132	0
-28.4867	0	-28.4867	0	-28.7894	0	-28.7894	0
-28.463	0	-28.463	0	-28.7656	0	-28.7656	0
-28.4393	0	-28.4393	0	-28.7417	0	-28.7417	0
-28.4155	0	-28.4155	0	-28.7179	0	-28.7179	0
-28.3918	0	-28.3918	0	-28.6941	0	-28.6941	0
-28.368	0	-28.368	0	-28.6703	0	-28.6703	0
-28.3443	0	-28.3443	0	-28.6465	0	-28.6465	0
-28.3206	0	-28.3206	0	-28.6227	0	-28.6227	0
-28.2968	0	-28.2968	0	-28.5988	0	-28.5988	0
-28.2731	0	-28.2731	0	-28.575	0	-28.575	0
-28.2493	0	-28.2493	0	-28.5512	0	-28.5512	0
-28.2256	0	-28.2256	0	-28.5274	0	-28.5274	0
-28.2019	0	-28.2019	0	-28.5036	0	-28.5036	0
-28.1781	0	-28.1781	0	-28.4798	0	-28.4798	0
-28.1544	0	-28.1544	0	-28.4559	0	-28.4559	0
-28.1307	0	-28.1307	0	-28.4321	0	-28.4321	0
-28.1069	0	-28.1069	0	-28.4083	0	-28.4083	0
-28.0832	0	-28.0832	0	-28.3845	0	-28.3845	0
-28.0594	0	-28.0594	0	-28.3607	0	-28.3607	0
-28.0357	0	-28.0357	0	-28.3368	0	-28.3368	0
-28.012	0	-28.012	0	-28.313	0	-28.313	0
-27.9882	0	-27.9882	0	-28.2892	0	-28.2892	0
-27.9645	0	-27.9645	0	-28.2654	0	-28.2654	0
-27.9407	0	-27.9407	0	-28.2416	0	-28.2416	0
-27.917	0	-27.917	0	-28.2178	0	-28.2178	0
-27.8933	0	-27.8933	0	-28.1939	0	-28.1939	0
-27.8695	0	-27.8695	0	-28.1701	0	-28.1701	0
-27.8458	0	-27.8458	0	-28.1463	0	-28.1463	0
-27.822	0	-27.822	0	-28.1225	0	-28.1225	0
-27.7983	0	-27.7983	0	-28.0987	0	-28.0987	0
-27.7746	0	-27.7746	0	-28.0749	0	-28.0749	0
-27.7508	0	-27.7508	0	-28.051	0	-28.051	0
-27.7271	0	-27.7271	0	-28.0272	0	-28.0272	0
-27.7034	0	-27.7034	0	-28.0034	0	-28.0034	0
-27.6796	0	-27.6796	0	-27.9796	0	-27.9796	0
-27.6559	0	-27.6559	0	-27.9558	0	-27.9558	0
-27.6321	0	-27.6321	0	-27.9319	0	-27.9319	0
-27.6084	0	-27.6084	0	-27.9081	0	-27.9081	0
-27.5847	0	-27.5847	0	-27.8843	0	-27.8843	0
-27.5609	0	-27.5609	0	-27.8605	0	-27.8605	0
-27.5372	0	-27.5372	0	-27.8367	0	-27.8367	0
-27.5134	0	-27.5134	0	-27.8129	0	-27.8129	0
-27.4897	0	-27.4897	0	-27.789	0	-27.789	0
-27.466	0	-27.466	0	-27.7652	0	-27.7652	0
-27.4422	0	-27.4422	0	-27.7414	0	-27.7414	0.0001
-27.4185	0	-27.4185	0	-27.7176	0.0001	-27.7176	0.0004
-27.3948	0	-27.3948	0	-27.6938	0.0002	-27.6938	0.001
-27.371	0	-27.371	0	-27.67	0.0003	-27.67	0.0014
-27.3473	0	-27.3473	0	-27.6461	0.0003	-27.6461	0.0013
-27.3235	0	-27.3235	0	-27.6223	0.0002	-27.6223	0.0008
-27.2998	0	-27.2998	0	-27.5985	0	-27.5985	0.0002
-27.2761	0	-27.2761	0	-27.5747	0	-27.5747	0
-27.2523	0	-27.2523	0	-27.5509	0	-27.5509	0
-27.2286	0	-27.2286	0	-27.527	0	-27.527	0
-27.2048	0	-27.2048	0	-27.5032	0	-27.5032	0
-27.1811	0	-27.1811	0	-27.4794	0	-27.4794	0
-27.1574	0	-27.1574	0	-27.4556	0	-27.4556	0
-27.1336	0	-27.1336	0	-27.4318	0	-27.4318	0
-27.1099	0	-27.1099	0	-27.408	0	-27.408	0
-27.0861	0	-27.0861	0	-27.3841	0	-27.3841	0
-27.0624	0	-27.0624	0	-27.3603	0	-27.3603	0
-27.0387	0	-27.0387	0	-27.3365	0	-27.3365	0
-27.0149	0	-27.0149	0	-27.3127	0	-27.3127	0
-26.9912	0	-26.9912	0	-27.2889	0	-27.2889	0
-26.9675	0	-26.9675	0	-27.2651	0	-27.2651	0
-26.9437	0	-26.9437	0	-27.2412	0	-27.2412	0
-26.92	0	-26.92	0	-27.2174	0	-27.2174	0
-26.8962	0	-26.8962	0	-27.1936	0	-27.1936	0
-26.8725	0	-26.8725	0	-27.1698	0	-27.1698	0
-26.8488	0	-26.8488	0	-27.146	0	-27.146	0
-26.825	0	-26.825	0	-27.1221	0	-27.1221	0
-26.8013	0	-26.8013	0	-27.0983	0	-27.0983	0
-26.7775	0	-26.7775	0	-27.0745	0	-27.0745	0
-26.7538	0	-26.7538	0	-27.0507	0	-27.0507	0
-26.7301	0	-26.7301	0	-27.0269	0	-27.0269	0
-26.7063	0	-26.7063	0	-27.0031	0	-27.0031	0
-26.6826	0	-26.6826	0	-26.9792	0	-26.9792	0
-26.6588	0	-26.6588	0	-26.9554	0	-26.9554	0
-26.6351	0	-26.6351	0	-26.9316	0	-26.9316	0
-26.6114	0	-26.6114	0	-26.9078	0	-26.9078	0
-26.5876	0	-26.5876	0	-26.884	0	-26.884	0
-26.5639	0	-26.5639	0	-26.8602	0	-26.8602	0
-26.5402	0	-26.5402	0	-26.8363	0	-26.8363	0
-26.5164	0	-26.5164	0	-26.8125	0	-26.8125	0
-26.4927	0	-26.4927	0	-26.7887	0	-26.7887	0
-26.4689	0	-26.4689	0	-26.7649	0	-26.7649	0
-26.4452	0	-26.4452	0	-26.7411	0	-26.7411	0
-26.4215	0	-26.4215	0	-26.7172	0	-26.7172	0
-26.3977	0	-26.3977	0	-26.6934	0	-26.6934	0
-26.374	0	-26.374	0	-26.6696	0	-26.6696	0
-26.3502	0	-26.3502	0	-26.6458	0	-26.6458	0
-26.3265	0	-26.3265	0	-26.622	0	-26.622	0
-26.3028	0	-26.3028	0	-26.5982	0	-26.5982	0
-26.279	0	-26.279	0	-26.5743	0	-26.5743	0
-26.2553	0	-26.2553	0	-26.5505	0	-26.5505	0
-26.2315	0	-26.2315	0	-26.5267	0	-26.5267	0
-26.2078	0	-26.2078	0	-26.5029	0	-26.5029	0
-26.1841	0	-26.1841	0	-26.4791	0	-26.4791	0
-26.1603	0	-26.1603	0	-26.4553	0	-26.4553	0
-26.1366	0	-26.1366	0	-26.4314	0	-26.4314	0
-26.1129	0	-26.1129	0	-26.4076	0	-26.4076	0
-26.0891	0	-26.0891	0	-26.3838	0	-26.3838	0
-26.0654	0	-26.0654	0	-26.36	0	-26.36	0
-26.0416	0	-26.0416	0	-26.3362	0	-26.3362	0
-26.0179	0	-26.0179	0	-26.3123	0	-26.3123	0
-25.9942	0	-25.9942	0	-26.2885	0	-26.2885	0
-25.9704	0	-25.9704	0	-26.2647	0	-26.2647	0
-25.9467	0	-25.9467	0	-26.2409	0	-26.2409	0
-25.9229	0	-25.9229	0	-26.2171	0	-26.2171	0
-25.8992	0	-25.8992	0	-26.1933	0	-26.1933	0
-25.8755	0	-25.8755	0	-26.1694	0	-26.1694	0
-25.8517	0	-25.8517	0	-26.1456	0	-26.1456	0
-25.828	0	-25.828	0	-26.1218	0	-26.1218	0
-25.8042	0	-25.8042	0	-26.098	0	-26.098	0
-25.7805	0	-25.7805	0	-26.0742	0	-26.0742	0
-25.7568	0	-25.7568	0	-26.0504	0	-26.0504	0
-25.733	0	-25.733	0	-26.0265	0	-26.0265	0
-25.7093	0	-25.7093	0	-26.0027	0	-26.0027	0
-25.6856	0	-25.6856	0	-25.9789	0	-25.9789	0
-25.6618	0	-25.6618	0	-25.9551	0	-25.9551	0
-25.6381	0	-25.6381	0	-25.9313	0	-25.9313	0
-25.6143	0	-25.6143	0	-25.9074	0	-25.9074	0
-25.5906	0	-25.5906	0	-25.8836	0	-25.8836	0
-25.5669	0	-25.5669	0	-25.8598	0	-25.8598	0
-25.5431	0	-25.5431	0	-25.836	0	-25.836	0
-25.5194	0	-25.5194	0	-25.8122	0	-25.8122	0
-25.4956	0	-25.4956	0	-25.7884	0	-25.7884	0
-25.4719	0	-25.4719	0	-25.7645	0	-25.7645	0
-25.4482	0	-25.4482	0	-25.7407	0	-25.7407	0
-25.4244	0	-25.4244	0	-25.7169	0	-25.7169	0
-25.4007	0	-25.4007	0	-25.6931	0	-25.6931	0
-25.3769	0	-25.3769	0	-25.6693	0	-25.6693	0
-25.3532	0	-25.3532	0	-25.6455	0	-25.6455	0
-25.3295	0	-25.3295	0	-25.6216	0	-25.6216	0
-25.3057	0	-25.3057	0	-25.5978	0	-25.5978	0
-25.282	0	-25.282	0	-25.574	0	-25.574	0
-25.2583	0	-25.2583	0	-25.5502	0	-25.5502	0
-25.2345	0	-25.2345	0	-25.5264	0	-25.5264	0
-25.2108	0	-25.2108	0	-25.5025	0	-25.5025	0
-25.187	0	-25.187	0	-25.4787	0	-25.4787	0
-25.1633	0	-25.1633	0	-25.4549	0	-25.4549	0
-25.1396	0	-25.1396	0	-25.4311	0	-25.4311	0
-25.1158	0	-25.1158	0	-25.4073	0	-25.4073	0
-25.0921	0	-25.0921	0	-25.3835	0	-25.3835	0
-25.0683	0	-25.0683	0	-25.3596	0	-25.3596	0
-25.0446	0	-25.0446	0	-25.3358	0	-25.3358	0
-25.0209	0	-25.0209	0	-25.312	0	-25.312	0
-24.9971	0	-24.9971	0	-25.2882	0	-25.2882	0
-24.9734	0	-24.9734	0	-25.2644	0	-25.2644	0
-24.9496	0	-24.9496	0	-25.2406	0	-25.2406	0
-24.9259	0	-24.9259	0	-25.2167	0	-25.2167	0
-24.9022	0	-24.9022	0	-25.1929	0	-25.1929	0
-24.8784	0	-24.8784	0	-25.1691	0	-25.1691	0
-24.8547	0	-24.8547	0	-25.1453	0	-25.1453	0
-24.831	0	-24.831	0	-25.1215	0	-25.1215	0
-24.8072	0	-24.8072	0	-25.0976	0	-25.0976	0
-24.7835	0	-24.7835	0	-25.0738	0	-25.0738	0
-24.7597	0	-24.7597	0	-25.05	0	-25.05	0
-24.736	0	-24.736	0	-25.0262	0	-25.0262	0
-24.7123	0	-24.7123	0	-25.0024	0	-25.0024	0
-24.6885	0	-24.6885	0	-24.9786	0	-24.9786	0
-24.6648	0	-24.6648	0	-24.9547	0	-24.9547	0
-24.641	0	-24.641	0	-24.9309	0	-24.9309	0
-24.6173	0	-24.6173	0	-24.9071	0	-24.9071	0
-24.5936	0	-24.5936	0	-24.8833	0	-24.8833	0
-24.5698	0	-24.5698	0	-24.8595	0	-24.8595	0
-24.5461	0	-24.5461	0	-24.8357	0	-24.8357	0
-24.5223	0	-24.5223	0	-24.8118	0	-24.8118	0
-24.4986	0	-24.4986	0	-24.788	0	-24.788	0
-24.4749	0	-24.4749	0	-24.7642	0	-24.7642	0
-24.4511	0	-24.4511	0	-24.7404	0	-24.7404	0
-24.4274	0	-24.4274	0	-24.7166	0	-24.7166	0
-24.4037	0	-24.4037	0	-24.6927	0	-24.6927	0
-24.3799	0	-24.3799	0	-24.6689	0	-24.6689	0
-24.3562	0	-24.3562	0	-24.6451	0	-24.6451	0
-24.3324	0	-24.3324	0	-24.6213	0	-24.6213	0
-24.3087	0	-24.3087	0	-24.5975	0	-24.5975	0
-24.285	0	-24.285	0	-24.5737	0	-24.5737	0
-24.2612	0	-24.2612	0	-24.5498	0	-24.5498	0
-24.2375	0	-24.2375	0	-24.526	0	-24.526	0
-24.2137	0	-24.2137	0	-24.5022	0	-24.5022	0
-24.19	0	-24.19	0	-24.4784	0	-24.4784	0
-24.1663	0	-24.1663	0	-24.4546	0	-24.4546	0
-24.1425	0	-24.1425	0	-24.4308	0	-24.4308	0
-24.1188	0	-24.1188	0	-24.4069	0	-24.4069	0
-24.095	0	-24.095	0	-24.3831	0	-24.3831	0
-24.0713	0	-24.0713	0	-24.3593	0	-24.3593	0
-24.0476	0	-24.0476	0	-24.3355	0	-24.3355	0
-24.0238	0	-24.0238	0	-24.3117	0	-24.3117	0
-24.0001	0	-24.0001	0	-24.2878	0	-24.2878	0
-23.9764	0	-23.9764	0	-24.264	0	-24.264	0
-23.9526	0	-23.9526	0	-24.2402	0	-24.2402	0
-23.9289	0	-23.9289	0	-24.2164	0	-24.2164	0
-23.9051	0	-23.9051	0	-24.1926	0	-24.1926	0
-23.8814	0	-23.8814	0	-24.1688	0	-24.1688	0
-23.8577	0	-23.8577	0	-24.1449	0	-24.1449	0
-23.8339	0	-23.8339	0	-24.1211	0	-24.1211	0
-23.8102	0	-23.8102	0	-24.0973	0	-24.0973	0
-23.7864	0	-23.7864	0	-24.0735	0	-24.0735	0
-23.7627	0	-23.7627	0	-24.0497	0	-24.0497	0
-23.739	0	-23.739	0	-24.0259	0	-24.0259	0
-23.7152	0	-23.7152	0	-24.002	0	-24.002	0
-23.6915	0	-23.6915	0	-23.9782	0	-23.9782	0
-23.6677	0	-23.6677	0	-23.9544	0	-23.9544	0
-23.644	0	-23.644	0	-23.9306	0	-23.9306	0
-23.6203	0	-23.6203	0	-23.9068	0	-23.9068	0
-23.5965	0	-23.5965	0	-23.8829	0	-23.8829	0
-23.5728	0	-23.5728	0	-23.8591	0	-23.8591	0
-23.5491	0	-23.5491	0	-23.8353	0	-23.8353	0
-23.5253	0	-23.5253	0	-23.8115	0	-23.8115	0
-23.5016	0	-23.5016	0	-23.7877	0	-23.7877	0
-23.4778	0	-23.4778	0	-23.7639	0	-23.7639	0
-23.4541	0	-23.4541	0	-23.74	0	-23.74	0
-23.4304	0	-23.4304	0	-23.7162	0	-23.7162	0
-23.4066	0	-23.4066	0	-23.6924	0	-23.6924	0
-23.3829	0	-23.3829	0	-23.6686	0	-23.6686	0
-23.3591	0	-23.3591	0	-23.6448	0	-23.6448	0
-23.3354	0	-23.3354	0	-23.621	0	-23.621	0
-23.3117	0	-23.3117	0	-23.5971	0	-23.5971	0
-23.2879	0	-23.2879	0	-23.5733	0	-23.5733	0
-23.2642	0	-23.2642	0	-23.5495	0	-23.5495	0
-23.2404	0	-23.2404	0	-23.5257	0	-23.5257	0
-23.2167	0	-23.2167	0	-23.5019	0	-23.5019	0
-23.193	0	-23.193	0	-23.478	0	-23.478	0
-23.1692	0	-23.1692	0	-23.4542	0	-23.4542	0
-23.1455	0	-23.1455	0	-23.4304	0	-23.4304	0
-23.1218	0	-23.1218	0	-23.4066	0	-23.4066	0
-23.098	0	-23.098	0	-23.3828	0	-23.3828	0
-23.0743	0	-23.0743	0	-23.359	0	-23.359	0
-23.0505	0	-23.0505	0	-23.3351	0	-23.3351	0
-23.0268	0	-23.0268	0	-23.3113	0	-23.3113	0
-23.0031	0	-23.0031	0	-23.2875	0	-23.2875	0
-22.9793	0	-22.9793	0	-23.2637	0	-23.2637	0
-22.9556	0	-22.9556	0	-23.2399	0	-23.2399	0
-22.9318	0	-22.9318	0	-23.2161	0	-23.2161	0
-22.9081	0	-22.9081	0	-23.1922	0	-23.1922	0
-22.8844	0	-22.8844	0	-23.1684	0	-23.1684	0
-22.8606	0	-22.8606	0	-23.1446	0	-23.1446	0
-22.8369	0	-22.8369	0	-23.1208	0	-23.1208	0
-22.8131	0	-22.8131	0	-23.097	0	-23.097	0
-22.7894	0	-22.7894	0	-23.0731	0	-23.0731	0
-22.7657	0	-22.7657	0	-23.0493	0	-23.0493	0
-22.7419	0	-22.7419	0	-23.0255	0	-23.0255	0
-22.7182	0	-22.7182	0	-23.0017	0	-23.0017	0.0001
-22.6945	0	-22.6945	0	-22.9779	0.0012	-22.9779	0.0013
-22.6707	0	-22.6707	0	-22.9541	0.0104	-22.9541	0.0113
-22.647	0	-22.647	0	-22.9302	0.0561	-22.9302	0.0611
-22.6232	0	-22.6232	0	-22.9064	0.1943	-22.9064	0.2116
-22.5995	0	-22.5995	0	-22.8826	0.4335	-22.8826	0.4721
-22.5758	0	-22.5758	0	-22.8588	0.6248	-22.8588	0.6806
-22.552	0	-22.552	0	-22.835	0.5817	-22.835	0.6337
-22.5283	0	-22.5283	0	-22.8112	0.35	-22.8112	0.3811
-22.5045	0	-22.5045	0	-22.7873	0.1359	-22.7873	0.148
-22.4808	0	-22.4808	0	-22.7635	0.0341	-22.7635	0.0371
-22.4571	0	-22.4571	0	-22.7397	0.0056	-22.7397	0.0059
-22.4333	0	-22.4333	0	-22.7159	0.0005	-22.7159	0.0007
-22.4096	0	-22.4096	0	-22.6921	0	-22.6921	0
-22.3859	0	-22.3859	0	-22.6682	0	-22.6682	0
-22.3621	0	-22.3621	0	-22.6444	0	-22.6444	0
-22.3384	0	-22.3384	0	-22.6206	0	-22.6206	0
-22.3146	0	-22.3146	0	-22.5968	0	-22.5968	0
-22.2909	0	-22.2909	0	-22.573	0	-22.573	0
-22.2672	0	-22.2672	0	-22.5492	0	-22.5492	0
-22.2434	0	-22.2434	0	-22.5253	0	-22.5253	0
-22.2197	0	-22.2197	0	-22.5015	0	-22.5015	0
-22.1959	0	-22.1959	0	-22.4777	0	-22.4777	0
-22.1722	0	-22.1722	0	-22.4539	0	-22.4539	0
-22.1485	0	-22.1485	0	-22.4301	0	-22.4301	0
-22.1247	0	-22.1247	0	-22.4063	0	-22.4063	0
-22.101	0	-22.101	0	-22.3824	0	-22.3824	0
-22.0772	0	-22.0772	0	-22.3586	0	-22.3586	0
-22.0535	0	-22.0535	0	-22.3348	0	-22.3348	0
-22.0298	0	-22.0298	0	-22.311	0	-22.311	0
-22.006	0	-22.006	0	-22.2872	0	-22.2872	0
-21.9823	0	-21.9823	0	-22.2633	0	-22.2633	0
-21.9586	0	-21.9586	0	-22.2395	0	-22.2395	0
-21.9348	0	-21.9348	0	-22.2157	0	-22.2157	0
-21.9111	0	-21.9111	0	-22.1919	0	-22.1919	0
-21.8873	0	-21.8873	0	-22.1681	0	-22.1681	0
-21.8636	0	-21.8636	0	-22.1443	0	-22.1443	0
-21.8399	0	-21.8399	0	-22.1204	0	-22.1204	0
-21.8161	0	-21.8161	0	-22.0966	0	-22.0966	0
-21.7924	0	-21.7924	0	-22.0728	0	-22.0728	0
-21.7686	0	-21.7686	0	-22.049	0	-22.049	0
-21.7449	0	-21.7449	0	-22.0252	0	-22.0252	0
-21.7212	0	-21.7212	0	-22.0014	0	-22.0014	0
-21.6974	0	-21.6974	0	-21.9775	0	-21.9775	0
-21.6737	0	-21.6737	0	-21.9537	0	-21.9537	0
-21.6499	0	-21.6499	0	-21.9299	0	-21.9299	0
-21.6262	0	-21.6262	0	-21.9061	0	-21.9061	0
-21.6025	0	-21.6025	0	-21.8823	0	-21.8823	0
-21.5787	0	-21.5787	0	-21.8584	0	-21.8584	0
-21.555	0	-21.555	0	-21.8346	0	-21.8346	0
-21.5313	0	-21.5313	0	-21.8108	0	-21.8108	0
-21.5075	0	-21.5075	0	-21.787	0	-21.787	0
-21.4838	0	-21.4838	0	-21.7632	0	-21.7632	0
-21.46	0	-21.46	0	-21.7394	0	-21.7394	0
-21.4363	0	-21.4363	0	-21.7155	0.0002	-21.7155	0.0002
-21.4126	0	-21.4126	0	-21.6917	0.0017	-21.6917	0.0023
-21.3888	0	-21.3888	0	-21.6679	0.0121	-21.6679	0.0167
-21.3651	0	-21.3651	0	-21.6441	0.0567	-21.6441	0.0781
-21.3413	0	-21.3413	0	-21.6203	0.1699	-21.6203	0.2338
-21.3176	0	-21.3176	0	-21.5965	0.3284	-21.5965	0.4523
-21.2939	0	-21.2939	0	-21.5726	0.4106	-21.5726	0.5654
-21.2701	0	-21.2701	0	-21.5488	0.3315	-21.5488	0.4564
-21.2464	0	-21.2464	0	-21.525	0.1729	-21.525	0.2381
-21.2226	0	-21.2226	0	-21.5012	0.0583	-21.5012	0.0802
-21.1989	0	-21.1989	0	-21.4774	0.0127	-21.4774	0.0173
-21.1752	0	-21.1752	0	-21.4535	0.0017	-21.4535	0.0023
-21.1514	0	-21.1514	0	-21.4297	0.0002	-21.4297	0.0002
-21.1277	0	-21.1277	0	-21.4059	0	-21.4059	0
-21.104	0	-21.104	0	-21.3821	0	-21.3821	0
-21.0802	0	-21.0802	0	-21.3583	0	-21.3583	0
-21.0565	0	-21.0565	0	-21.3345	0	-21.3345	0
-21.0327	0	-21.0327	0	-21.3106	0	-21.3106	0
-21.009	0	-21.009	0	-21.2868	0	-21.2868	0
-20.9853	0	-20.9853	0	-21.263	0	-21.263	0
-20.9615	0	-20.9615	0	-21.2392	0	-21.2392	0
-20.9378	0	-20.9378	0	-21.2154	0	-21.2154	0
-20.914	0	-20.914	0	-21.1916	0	-21.1916	0
-20.8903	0	-20.8903	0	-21.1677	0	-21.1677	0
-20.8666	0	-20.8666	0	-21.1439	0	-21.1439	0
-20.8428	0	-20.8428	0	-21.1201	0	-21.1201	0
-20.8191	0	-20.8191	0	-21.0963	0	-21.0963	0
-20.7953	0	-20.7953	0	-21.0725	0	-21.0725	0
-20.7716	0	-20.7716	0	-21.0486	0	-21.0486	0
-20.7479	0.0005	-20.7479	0.0006	-21.0248	0	-21.0248	0
-20.7241	0.0046	-20.7241	0.0062	-21.001	0	-21.001	0
-20.7004	0.0276	-20.7004	0.0382	-20.9772	0	-20.9772	0
-20.6767	0.1093	-20.6767	0.1523	-20.9534	0	-20.9534	0
-20.6529	0.2812	-20.6529	0.3911	-20.9296	0	-20.9296	0
-20.6292	0.4678	-20.6292	0.651	-20.9057	0	-20.9057	0
-20.6054	0.5043	-20.6054	0.7018	-20.8819	0	-20.8819	0
-20.5817	0.3523	-20.5817	0.49	-20.8581	0	-20.8581	0
-20.558	0.1594	-20.558	0.2216	-20.8343	0	-20.8343	0
-20.5342	0.0466	-20.5342	0.0649	-20.8105	0	-20.8105	0
-20.5105	0.0089	-20.5105	0.0123	-20.7867	0	-20.7867	0
-20.4867	0.001	-20.4867	0.0015	-20.7628	0	-20.7628	0
-20.463	0.0001	-20.463	0.0002	-20.739	0	-20.739	0
-20.4393	0.001	-20.4393	0.001	-20.7152	0	-20.7152	0
-20.4155	0.0077	-20.4155	0.0071	-20.6914	0	-20.6914	0
-20.3918	0.0406	-20.3918	0.0375	-20.6676	0	-20.6676	0
-20.368	0.1414	-20.368	0.1312	-20.6437	0	-20.6437	0
-20.3443	0.3358	-20.3443	0.3158	-20.6199	0	-20.6199	0
-20.3206	0.5618	-20.3206	0.5383	-20.5961	0	-20.5961	0
-20.2968	0.6813	-20.2968	0.6671	-20.5723	0	-20.5723	0
-20.2731	0.6042	-20.2731	0.6042	-20.5485	0	-20.5485	0
-20.2494	0.3854	-20.2494	0.3914	-20.5247	0	-20.5247	0
-20.2256	0.1715	-20.2256	0.1758	-20.5008	0	-20.5008	0
-20.2019	0.0516	-20.2019	0.0532	-20.477	0	-20.477	0
-20.1781	0.0103	-20.1781	0.0107	-20.4532	0	-20.4532	0
-20.1544	0.0013	-20.1544	0.0014	-20.4294	0	-20.4294	0
-20.1307	0	-20.1307	0.0001	-20.4056	0	-20.4056	0
-20.1069	0	-20.1069	0	-20.3818	0	-20.3818	0
-20.0832	0	-20.0832	0	-20.3579	0	-20.3579	0
-20.0594	0	-20.0594	0	-20.3341	0	-20.3341	0
-20.0357	0	-20.0357	0	-20.3103	0	-20.3103	0
-20.012	0	-20.012	0	-20.2865	0	-20.2865	0
-19.9882	0	-19.9882	0	-20.2627	0	-20.2627	0
-19.9645	0	-19.9645	0	-20.2388	0	-20.2388	0
-19.9407	0	-19.9407	0	-20.215	0	-20.215	0
-19.917	0	-19.917	0	-20.1912	0	-20.1912	0
-19.8933	0	-19.8933	0	-20.1674	0	-20.1674	0
-19.8695	0	-19.8695	0	-20.1436	0	-20.1436	0
-19.8458	0	-19.8458	0	-20.1198	0	-20.1198	0
-19.8221	0	-19.8221	0	-20.0959	0	-20.0959	0
-19.7983	0	-19.7983	0	-20.0721	0	-20.0721	0
-19.7746	0	-19.7746	0	-20.0483	0	-20.0483	0
-19.7508	0	-19.7508	0	-20.0245	0	-20.0245	0
-19.7271	0	-19.7271	0	-20.0007	0	-20.0007	0
-19.7034	0	-19.7034	0	-19.9769	0	-19.9769	0
-19.6796	0	-19.6796	0	-19.953	0	-19.953	0
-19.6559	0	-19.6559	0	-19.9292	0	-19.9292	0
-19.6321	0	-19.6321	0	-19.9054	0	-19.9054	0
-19.6084	0	-19.6084	0.0001	-19.8816	0	-19.8816	0
-19.5847	0.0001	-19.5847	0.0001	-19.8578	0	-19.8578	0
-19.5609	0.0002	-19.5609	0.0002	-19.8339	0	-19.8339	0
-19.5372	0.0002	-19.5372	0.0002	-19.8101	0	-19.8101	0
-19.5134	0.0002	-19.5134	0.0002	-19.7863	0	-19.7863	0
-19.4897	0.0002	-19.4897	0.0002	-19.7625	0	-19.7625	0
-19.466	0.0002	-19.466	0.0002	-19.7387	0	-19.7387	0
-19.4422	0.0002	-19.4422	0.0002	-19.7149	0	-19.7149	0
-19.4185	0.0002	-19.4185	0.0002	-19.691	0	-19.691	0
-19.3948	0.0002	-19.3948	0.0002	-19.6672	0	-19.6672	0
-19.371	0.0003	-19.371	0.0002	-19.6434	0	-19.6434	0
-19.3473	0.0003	-19.3473	0.0002	-19.6196	0	-19.6196	0
-19.3235	0.0005	-19.3235	0.0003	-19.5958	0	-19.5958	0
-19.2998	0.0006	-19.2998	0.0004	-19.572	0	-19.572	0
-19.2761	0.0007	-19.2761	0.0007	-19.5481	0	-19.5481	0
-19.2523	0.0007	-19.2523	0.0007	-19.5243	0	-19.5243	0
-19.2286	0.0007	-19.2286	0.0006	-19.5005	0	-19.5005	0
-19.2048	0.0006	-19.2048	0.0005	-19.4767	0	-19.4767	0
-19.1811	0.0007	-19.1811	0.0005	-19.4529	0	-19.4529	0
-19.1574	0.0007	-19.1574	0.0005	-19.429	0	-19.429	0
-19.1336	0.0006	-19.1336	0.0004	-19.4052	0	-19.4052	0
-19.1099	0.0005	-19.1099	0.0003	-19.3814	0	-19.3814	0
-19.0861	0.0005	-19.0861	0.0002	-19.3576	0	-19.3576	0
-19.0624	0.0004	-19.0624	0.0002	-19.3338	0	-19.3338	0
-19.0387	0.0004	-19.0387	0.0001	-19.31	0	-19.31	0
-19.0149	0.0004	-19.0149	0.0001	-19.2861	0	-19.2861	0
-18.9912	0.0004	-18.9912	0.0001	-19.2623	0	-19.2623	0
-18.9675	0.0004	-18.9675	0.0002	-19.2385	0	-19.2385	0
-18.9437	0.0003	-18.9437	0.0001	-19.2147	0	-19.2147	0
-18.92	0.0002	-18.92	0.0001	-19.1909	0	-19.1909	0
-18.8962	0.0001	-18.8962	0.0001	-19.1671	0	-19.1671	0
-18.8725	0.0002	-18.8725	0.0001	-19.1432	0	-19.1432	0
-18.8488	0.0004	-18.8488	0.0001	-19.1194	0	-19.1194	0
-18.825	0.0005	-18.825	0.0002	-19.0956	0	-19.0956	0
-18.8013	0.0005	-18.8013	0.0002	-19.0718	0	-19.0718	0
-18.7775	0.0005	-18.7775	0.0002	-19.048	0	-19.048	0
-18.7538	0.0005	-18.7538	0.0003	-19.0241	0	-19.0241	0.0001
-18.7301	0.0005	-18.7301	0.0002	-19.0003	0	-19.0003	0.0001
-18.7063	0.0005	-18.7063	0.0003	-18.9765	0	-18.9765	0.0001
-18.6826	0.0004	-18.6826	0.0004	-18.9527	0	-18.9527	0.0001
-18.6588	0.0005	-18.6588	0.0004	-18.9289	0	-18.9289	0.0001
-18.6351	0.0006	-18.6351	0.0005	-18.9051	0	-18.9051	0.0001
-18.6114	0.0006	-18.6114	0.0005	-18.8812	0	-18.8812	0.0001
-18.5876	0.0006	-18.5876	0.0005	-18.8574	0	-18.8574	0.0001
-18.5639	0.0005	-18.5639	0.0005	-18.8336	0	-18.8336	0.0002
-18.5402	0.0005	-18.5402	0.0006	-18.8098	0	-18.8098	0.0003
-18.5164	0.0006	-18.5164	0.0006	-18.786	0	-18.786	0.0003
-18.4927	0.0006	-18.4927	0.0006	-18.7622	0	-18.7622	0.0003
-18.4689	0.0006	-18.4689	0.0006	-18.7383	0	-18.7383	0.0002
-18.4452	0.0007	-18.4452	0.0006	-18.7145	0	-18.7145	0.0001
-18.4215	0.0008	-18.4215	0.0006	-18.6907	0	-18.6907	0.0001
-18.3977	0.0009	-18.3977	0.0008	-18.6669	0	-18.6669	0
-18.374	0.0012	-18.374	0.0009	-18.6431	0	-18.6431	0
-18.3502	0.0012	-18.3502	0.0009	-18.6192	0	-18.6192	0
-18.3265	0.0009	-18.3265	0.0007	-18.5954	0	-18.5954	0
-18.3028	0.0004	-18.3028	0.0003	-18.5716	0	-18.5716	0
-18.279	0.0003	-18.279	0.0003	-18.5478	0	-18.5478	0
-18.2553	0.0003	-18.2553	0.0004	-18.524	0	-18.524	0
-18.2315	0.0006	-18.2315	0.0009	-18.5002	0	-18.5002	0
-18.2078	0.0011	-18.2078	0.0014	-18.4763	0	-18.4763	0
-18.1841	0.0013	-18.1841	0.0019	-18.4525	0	-18.4525	0
-18.1603	0.0013	-18.1603	0.0021	-18.4287	0	-18.4287	0
-18.1366	0.0013	-18.1366	0.002	-18.4049	0	-18.4049	0
-18.1129	0.0011	-18.1129	0.0015	-18.3811	0	-18.3811	0
-18.0891	0.0009	-18.0891	0.0012	-18.3573	0	-18.3573	0
-18.0654	0.0008	-18.0654	0.0009	-18.3334	0	-18.3334	0
-18.0416	0.0005	-18.0416	0.0005	-18.3096	0	-18.3096	0
-18.0179	0.0002	-18.0179	0.0003	-18.2858	0	-18.2858	0
-17.9942	0	-17.9942	0.0002	-18.262	0	-18.262	0
-17.9704	0	-17.9704	0	-18.2382	0	-18.2382	0
-17.9467	0	-17.9467	0	-18.2143	0	-18.2143	0
-17.9229	0	-17.9229	0	-18.1905	0	-18.1905	0
-17.8992	0	-17.8992	0	-18.1667	0	-18.1667	0
-17.8755	0	-17.8755	0	-18.1429	0	-18.1429	0
-17.8517	0	-17.8517	0	-18.1191	0	-18.1191	0
-17.828	0	-17.828	0	-18.0953	0	-18.0953	0
-17.8042	0	-17.8042	0	-18.0714	0	-18.0714	0
-17.7805	0	-17.7805	0	-18.0476	0	-18.0476	0
-17.7568	0	-17.7568	0	-18.0238	0	-18.0238	0
-17.733	0	-17.733	0	-18	0	-18	0
-17.7093	0	-17.7093	0	-17.9762	0	-17.9762	0
-17.6856	0	-17.6856	0	-17.9524	0	-17.9524	0
-17.6618	0	-17.6618	0	-17.9285	0	-17.9285	0
-17.6381	0	-17.6381	0	-17.9047	0	-17.9047	0
-17.6143	0	-17.6143	0	-17.8809	0	-17.8809	0
-17.5906	0	-17.5906	0	-17.8571	0	-17.8571	0
-17.5669	0	-17.5669	0	-17.8333	0	-17.8333	0
-17.5431	0	-17.5431	0	-17.8094	0	-17.8094	0
-17.5194	0	-17.5194	0	-17.7856	0	-17.7856	0
-17.4956	0	-17.4956	0	-17.7618	0	-17.7618	0
-17.4719	0	-17.4719	0	-17.738	0	-17.738	0
-17.4482	0	-17.4482	0	-17.7142	0	-17.7142	0
-17.4244	0	-17.4244	0	-17.6904	0	-17.6904	0
-17.4007	0	-17.4007	0	-17.6665	0	-17.6665	0
-17.3769	0	-17.3769	0	-17.6427	0	-17.6427	0
-17.3532	0	-17.3532	0	-17.6189	0	-17.6189	0
-17.3295	0	-17.3295	0	-17.5951	0	-17.5951	0
-17.3057	0	-17.3057	0	-17.5713	0	-17.5713	0
-17.282	0	-17.282	0	-17.5475	0	-17.5475	0
-17.2583	0	-17.2583	0	-17.5236	0	-17.5236	0
-17.2345	0	-17.2345	0	-17.4998	0	-17.4998	0
-17.2108	0	-17.2108	0	-17.476	0	-17.476	0
-17.187	0	-17.187	0	-17.4522	0	-17.4522	0
-17.1633	0	-17.1633	0	-17.4284	0	-17.4284	0
-17.1396	0	-17.1396	0	-17.4045	0	-17.4045	0
-17.1158	0	-17.1158	0	-17.3807	0	-17.3807	0
-17.0921	0	-17.0921	0	-17.3569	0	-17.3569	0
-17.0683	0	-17.0683	0	-17.3331	0	-17.3331	0
-17.0446	0	-17.0446	0	-17.3093	0	-17.3093	0
-17.0209	0	-17.0209	0	-17.2855	0	-17.2855	0
-16.9971	0	-16.9971	0	-17.2616	0	-17.2616	0
-16.9734	0	-16.9734	0	-17.2378	0	-17.2378	0
-16.9497	0	-16.9497	0	-17.214	0	-17.214	0
-16.9259	0	-16.9259	0	-17.1902	0	-17.1902	0
-16.9022	0	-16.9022	0	-17.1664	0	-17.1664	0
-16.8784	0	-16.8784	0	-17.1426	0	-17.1426	0
-16.8547	0	-16.8547	0	-17.1187	0	-17.1187	0
-16.831	0	-16.831	0	-17.0949	0	-17.0949	0
-16.8072	0	-16.8072	0	-17.0711	0	-17.0711	0
-16.7835	0	-16.7835	0	-17.0473	0	-17.0473	0
-16.7597	0	-16.7597	0	-17.0235	0	-17.0235	0
-16.736	0	-16.736	0	-16.9996	0	-16.9996	0
-16.7123	0	-16.7123	0	-16.9758	0	-16.9758	0
-16.6885	0	-16.6885	0	-16.952	0	-16.952	0
-16.6648	0	-16.6648	0	-16.9282	0	-16.9282	0
-16.641	0	-16.641	0	-16.9044	0	-16.9044	0
-16.6173	0	-16.6173	0	-16.8806	0	-16.8806	0
-16.5936	0	-16.5936	0	-16.8567	0	-16.8567	0
-16.5698	0	-16.5698	0	-16.8329	0	-16.8329	0
-16.5461	0	-16.5461	0	-16.8091	0	-16.8091	0
-16.5224	0	-16.5224	0	-16.7853	0	-16.7853	0
-16.4986	0	-16.4986	0	-16.7615	0	-16.7615	0
-16.4749	0	-16.4749	0	-16.7377	0	-16.7377	0
-16.4511	0	-16.4511	0	-16.7138	0	-16.7138	0
-16.4274	0	-16.4274	0	-16.69	0	-16.69	0
-16.4037	0	-16.4037	0	-16.6662	0	-16.6662	0
-16.3799	0	-16.3799	0	-16.6424	0	-16.6424	0
-16.3562	0	-16.3562	0	-16.6186	0	-16.6186	0
-16.3324	0	-16.3324	0	-16.5947	0	-16.5947	0
-16.3087	0	-16.3087	0	-16.5709	0	-16.5709	0
-16.285	0	-16.285	0	-16.5471	0	-16.5471	0
-16.2612	0	-16.2612	0	-16.5233	0	-16.5233	0
-16.2375	0	-16.2375	0	-16.4995	0	-16.4995	0
-16.2137	0	-16.2137	0	-16.4757	0	-16.4757	0
-16.19	0	-16.19	0	-16.4518	0	-16.4518	0
-16.1663	0	-16.1663	0	-16.428	0	-16.428	0
-16.1425	0	-16.1425	0	-16.4042	0	-16.4042	0
-16.1188	0	-16.1188	0	-16.3804	0	-16.3804	0
-16.0951	0	-16.0951	0	-16.3566	0	-16.3566	0
-16.0713	0	-16.0713	0	-16.3328	0	-16.3328	0
-16.0476	0	-16.0476	0	-16.3089	0	-16.3089	0
-16.0238	0	-16.0238	0	-16.2851	0	-16.2851	0
-16.0001	0	-16.0001	0	-16.2613	0	-16.2613	0
-15.9764	0	-15.9764	0	-16.2375	0	-16.2375	0
-15.9526	0	-15.9526	0	-16.2137	0	-16.2137	0
-15.9289	0	-15.9289	0	-16.1898	0	-16.1898	0
-15.9051	0	-15.9051	0	-16.166	0	-16.166	0
-15.8814	0	-15.8814	0	-16.1422	0	-16.1422	0
-15.8577	0	-15.8577	0	-16.1184	0	-16.1184	0
-15.8339	0	-15.8339	0	-16.0946	0	-16.0946	0
-15.8102	0	-15.8102	0	-16.0708	0	-16.0708	0
-15.7864	0	-15.7864	0	-16.0469	0	-16.0469	0
-15.7627	0	-15.7627	0	-16.0231	0	-16.0231	0
-15.739	0	-15.739	0	-15.9993	0	-15.9993	0
-15.7152	0	-15.7152	0	-15.9755	0	-15.9755	0
-15.6915	0	-15.6915	0	-15.9517	0	-15.9517	0
-15.6678	0	-15.6678	0	-15.9279	0	-15.9279	0
-15.644	0	-15.644	0	-15.904	0	-15.904	0
-15.6203	0	-15.6203	0	-15.8802	0	-15.8802	0
-15.5965	0	-15.5965	0	-15.8564	0	-15.8564	0
-15.5728	0	-15.5728	0	-15.8326	0	-15.8326	0
-15.5491	0	-15.5491	0	-15.8088	0	-15.8088	0
-15.5253	0	-15.5253	0	-15.7849	0	-15.7849	0
-15.5016	0	-15.5016	0	-15.7611	0	-15.7611	0
-15.4778	0	-15.4778	0	-15.7373	0	-15.7373	0
-15.4541	0	-15.4541	0	-15.7135	0	-15.7135	0
-15.4304	0	-15.4304	0	-15.6897	0	-15.6897	0
-15.4066	0	-15.4066	0	-15.6659	0	-15.6659	0
-15.3829	0	-15.3829	0	-15.642	0	-15.642	0
-15.3591	0	-15.3591	0	-15.6182	0	-15.6182	0
-15.3354	0	-15.3354	0	-15.5944	0	-15.5944	0
-15.3117	0	-15.3117	0	-15.5706	0	-15.5706	0
-15.2879	0	-15.2879	0	-15.5468	0	-15.5468	0
-15.2642	0	-15.2642	0	-15.523	0	-15.523	0
-15.2405	0	-15.2405	0	-15.4991	0	-15.4991	0
-15.2167	0	-15.2167	0	-15.4753	0	-15.4753	0
-15.193	0	-15.193	0	-15.4515	0	-15.4515	0
-15.1692	0	-15.1692	0	-15.4277	0	-15.4277	0
-15.1455	0	-15.1455	0	-15.4039	0	-15.4039	0
-15.1218	0	-15.1218	0	-15.38	0	-15.38	0
-15.098	0	-15.098	0	-15.3562	0	-15.3562	0
-15.0743	0	-15.0743	0	-15.3324	0	-15.3324	0
-15.0505	0	-15.0505	0	-15.3086	0	-15.3086	0
-15.0268	0	-15.0268	0	-15.2848	0	-15.2848	0
-15.0031	0	-15.0031	0	-15.261	0	-15.261	0
-14.9793	0	-14.9793	0	-15.2371	0	-15.2371	0
-14.9556	0	-14.9556	0	-15.2133	0	-15.2133	0
-14.9318	0	-14.9318	0	-15.1895	0	-15.1895	0
-14.9081	0	-14.9081	0	-15.1657	0	-15.1657	0
-14.8844	0	-14.8844	0	-15.1419	0	-15.1419	0
-14.8606	0	-14.8606	0	-15.1181	0	-15.1181	0
-14.8369	0	-14.8369	0	-15.0942	0	-15.0942	0
-14.8132	0	-14.8132	0	-15.0704	0	-15.0704	0
-14.7894	0	-14.7894	0	-15.0466	0	-15.0466	0
-14.7657	0	-14.7657	0	-15.0228	0.0005	-15.0228	0.0007
-14.7419	0	-14.7419	0	-14.999	0.0046	-14.999	0.0088
-14.7182	0	-14.7182	0	-14.9751	0.0335	-14.9751	0.0648
-14.6945	0	-14.6945	0	-14.9513	0.1564	-14.9513	0.3018
-14.6707	0	-14.6707	0	-14.9275	0.4709	-14.9275	0.9078
-14.647	0	-14.647	0	-14.9037	0.9141	-14.9037	1.7624
-14.6232	0	-14.6232	0	-14.8799	1.1462	-14.8799	2.2098
-14.5995	0	-14.5995	0	-14.8561	0.9283	-14.8561	1.79
-14.5758	0	-14.5758	0	-14.8322	0.4859	-14.8322	0.9366
-14.552	0	-14.552	0	-14.8084	0.1641	-14.8084	0.3164
-14.5283	0	-14.5283	0	-14.7846	0.0357	-14.7846	0.069
-14.5045	0	-14.5045	0	-14.7608	0.005	-14.7608	0.0096
-14.4808	0	-14.4808	0	-14.737	0.0005	-14.737	0.0008
[truncated: 1,003 more rows]

## Sheet: Fig. 1d
X axis	Y axis	X axis	Y axis	X axis	Y axis	X axis	Y axis	X axis	Y axis	X axis	Y axis	X axis	Y axis	X axis	Y axis	X axis	Y axis	X axis	Y axis	X axis	Y axis	X axis	Y axis
Mg:TiO2						Ca:TiO2						Sr:TiO2						Ba:TiO2
	TDOS		Mg 3s		Mg 3p		TDOS		Ca 4s		Ca 4p		TDOS		Sr 5s		Sr 5p		TDOS		Ba 6s		Ba 6p
-5.03986	0	-5.03986	0	-5.03986	0	-5.03117	0	-5.03117	0	-5.03117	0	-5.03979	0	-5.03979	0	-5.03979	0	-5.03979	0.3748	-5.03979	0	-5.03979	0
-5.00916	0	-5.00916	0	-5.00916	0	-5.00697	0	-5.00697	0	-5.00697	0	-5.01549	0	-5.01549	0	-5.01549	0	-5.01569	2.3546	-5.01569	0	-5.01569	0.0002
-4.97836	0	-4.97836	0	-4.97836	0	-4.98287	0	-4.98287	0	-4.98287	0	-4.99129	0	-4.99129	0	-4.99129	0	-4.99149	10.2506	-4.99149	0.0002	-4.99149	0.0008
-4.94756	0	-4.94756	0	-4.94756	0	-4.95877	0	-4.95877	0	-4.95877	0	-4.96709	0	-4.96709	0	-4.96709	0	-4.96729	31.003	-4.96729	0.0005	-4.96729	0.0028
-4.91676	0	-4.91676	0	-4.91676	0	-4.93467	0	-4.93467	0	-4.93467	0	-4.94279	0	-4.94279	0	-4.94279	0	-4.94309	65.406	-4.94309	0.0011	-4.94309	0.0063
-4.88606	0	-4.88606	0	-4.88606	0	-4.91047	0	-4.91047	0	-4.91047	0	-4.91859	0	-4.91859	0	-4.91859	0	-4.91889	98.707	-4.91889	0.0016	-4.91889	0.0093
-4.85526	0	-4.85526	0	-4.85526	0	-4.88637	0	-4.88637	0	-4.88637	0	-4.89429	0	-4.89429	0	-4.89429	0	-4.89469	115.516	-4.89469	0.0015	-4.89469	0.0094
-4.82446	0	-4.82446	0	-4.82446	0	-4.86227	0	-4.86227	0	-4.86227	0	-4.87009	0	-4.87009	0	-4.87009	0	-4.87049	121.371	-4.87049	0.0012	-4.87049	0.0072
-4.79366	0	-4.79366	0	-4.79366	0	-4.83817	0	-4.83817	0	-4.83817	0	-4.84589	0.0001	-4.84589	0	-4.84589	0	-4.84629	126.627	-4.84629	0.0012	-4.84629	0.0051
-4.76296	0.0026	-4.76296	0	-4.76296	0	-4.81397	0	-4.81397	0	-4.81397	0	-4.82159	0.0015	-4.82159	0	-4.82159	0	-4.82209	128.039	-4.82209	0.0015	-4.82209	0.0043
-4.73216	0.0689	-4.73216	0	-4.73216	0	-4.78987	0.0001	-4.78987	0	-4.78987	0	-4.79739	0.0233	-4.79739	0	-4.79739	0	-4.79789	124.54	-4.79789	0.0019	-4.79789	0.0043
-4.70136	0.9468	-4.70136	0.0001	-4.70136	0	-4.76577	0.0014	-4.76577	0	-4.76577	0	-4.77309	0.2376	-4.77309	0	-4.77309	0	-4.77369	123.181	-4.77369	0.0023	-4.77369	0.005
-4.67056	6.8342	-4.67056	0.0006	-4.67056	0	-4.74167	0.0224	-4.74167	0	-4.74167	0	-4.74889	1.6374	-4.74889	0	-4.74889	0	-4.74949	125.665	-4.74949	0.0028	-4.74949	0.0062
-4.63976	27.127	-4.63976	0.0024	-4.63976	0	-4.71747	0.2345	-4.71747	0	-4.71747	0	-4.72459	7.7659	-4.72459	0	-4.72459	0.0002	-4.72529	125.347	-4.72529	0.003	-4.72529	0.0075
-4.60906	64.8385	-4.60906	0.0072	-4.60906	0.0003	-4.69337	1.621	-4.69337	0	-4.69337	0	-4.70039	25.8647	-4.70039	0.0001	-4.70039	0.0005	-4.70109	116.512	-4.70109	0.003	-4.70109	0.0084
-4.57826	107.613	-4.57826	0.02	-4.57826	0.0009	-4.66927	7.5082	-4.66927	0.0001	-4.66927	0	-4.67619	61.7236	-4.67619	0.0003	-4.67619	0.0014	-4.67689	102.282	-4.67689	0.0026	-4.67689	0.0091
-4.54746	137.727	-4.54746	0.0456	-4.54746	0.0019	-4.64517	23.8916	-4.64517	0.0003	-4.64517	0.0001	-4.65189	108.122	-4.65189	0.0005	-4.65189	0.0027	-4.65269	88.3979	-4.65269	0.0019	-4.65269	0.0097
-4.51666	140.397	-4.51666	0.0849	-4.51666	0.0022	-4.62107	54.3525	-4.62107	0.0008	-4.62107	0.0005	-4.62769	143.913	-4.62769	0.0006	-4.62769	0.0039	-4.62849	75.6991	-4.62849	0.0012	-4.62849	0.0099
-4.48596	129.931	-4.48596	0.1526	-4.48596	0.0023	-4.59687	93.388	-4.59687	0.0013	-4.59687	0.0011	-4.60339	153.04	-4.60339	0.0006	-4.60339	0.0043	-4.60439	65.2908	-4.60439	0.001	-4.60439	0.0095
-4.45516	127.838	-4.45516	0.2771	-4.45516	0.0024	-4.57277	127.968	-4.57277	0.0019	-4.57277	0.0017	-4.57919	139.793	-4.57919	0.0006	-4.57919	0.0037	-4.58019	59.0662	-4.58019	0.0019	-4.58019	0.009
-4.42436	128.207	-4.42436	0.3969	-4.42436	0.0028	-4.54867	144.974	-4.54867	0.0024	-4.54867	0.0025	-4.55489	122.009	-4.55489	0.0005	-4.55489	0.0028	-4.55599	53.3747	-4.55599	0.0052	-4.55599	0.0107
-4.39356	123.858	-4.39356	0.3561	-4.39356	0.0029	-4.52457	141.118	-4.52457	0.0028	-4.52457	0.0025	-4.53069	113.413	-4.53069	0.0005	-4.53069	0.0024	-4.53179	43.9179	-4.53179	0.0176	-4.53179	0.0262
-4.36276	115.302	-4.36276	0.1952	-4.36276	0.0028	-4.50037	128.557	-4.50037	0.0032	-4.50037	0.0021	-4.50649	114.752	-4.50649	0.0005	-4.50649	0.0025	-4.50759	35.2319	-4.50759	0.063	-4.50759	0.0861
-4.33206	100.417	-4.33206	0.0876	-4.33206	0.0028	-4.47627	120.294	-4.47627	0.0034	-4.47627	0.002	-4.48219	119.004	-4.48219	0.0006	-4.48219	0.0029	-4.48339	37.1348	-4.48339	0.1788	-4.48339	0.2169
-4.30126	75.0553	-4.30126	0.0473	-4.30126	0.0033	-4.45217	116.218	-4.45217	0.0031	-4.45217	0.002	-4.45799	117.492	-4.45799	0.0008	-4.45799	0.0033	-4.45919	50.1082	-4.45919	0.3513	-4.45919	0.3668
-4.27046	49.6855	-4.27046	0.0224	-4.27046	0.0048	-4.42807	113.278	-4.42807	0.0028	-4.42807	0.0019	-4.43369	106.893	-4.43369	0.0009	-4.43369	0.0031	-4.43499	59.7012	-4.43499	0.4592	-4.43499	0.4121
-4.23966	37.289	-4.23966	0.0066	-4.23966	0.0095	-4.40387	112.724	-4.40387	0.0033	-4.40387	0.0019	-4.40949	92.3796	-4.40949	0.001	-4.40949	0.0028	-4.41079	55.3245	-4.41079	0.3949	-4.41079	0.3135
-4.20896	34.5847	-4.20896	0.0017	-4.20896	0.0145	-4.37977	112.57	-4.37977	0.0049	-4.37977	0.0019	-4.38519	77.3102	-4.38519	0.0009	-4.38519	0.0025	-4.38659	45.816	-4.38659	0.2244	-4.38659	0.1741
-4.17816	32.7635	-4.17816	0.004	-4.17816	0.0154	-4.35567	106.584	-4.35567	0.0067	-4.35567	0.002	-4.36099	60.3405	-4.36099	0.0007	-4.36099	0.0023	-4.36239	43.994	-4.36239	0.0897	-4.36239	0.0861
-4.14736	34.9247	-4.14736	0.0143	-4.14736	0.0168	-4.33157	90.0687	-4.33157	0.007	-4.33157	0.0019	-4.33679	42.4327	-4.33679	0.0005	-4.33679	0.0021	-4.33819	51.8378	-4.33819	0.0363	-4.33819	0.0499
-4.11656	42.2088	-4.11656	0.0267	-4.11656	0.0227	-4.30737	66.095	-4.30737	0.0056	-4.30737	0.0017	-4.31249	26.7192	-4.31249	0.0006	-4.31249	0.002	-4.31399	65.292	-4.31399	0.0272	-4.31399	0.0372
-4.08586	42.6761	-4.08586	0.0268	-4.08586	0.0288	-4.28327	44.7177	-4.28327	0.0057	-4.28327	0.0017	-4.28829	18.0792	-4.28829	0.0021	-4.28829	0.004	-4.28979	77.9318	-4.28979	0.027	-4.28979	0.0346
-4.05506	45.1297	-4.05506	0.0237	-4.05506	0.0365	-4.25917	31.6799	-4.25917	0.0159	-4.25917	0.0029	-4.26399	22.1879	-4.26399	0.0066	-4.26399	0.0108	-4.26559	86.5027	-4.26559	0.0245	-4.26559	0.0364
-4.02426	60.1274	-4.02426	0.0321	-4.02426	0.039	-4.23507	28.4042	-4.23507	0.053	-4.23507	0.0071	-4.23979	38.0203	-4.23979	0.0144	-4.23979	0.023	-4.24139	97.2224	-4.24139	0.0202	-4.24139	0.0388
-3.99346	73.3172	-3.99346	0.0371	-3.99346	0.0285	-4.21087	36.69	-4.21087	0.124	-4.21087	0.0157	-4.21559	53.8955	-4.21559	0.0209	-4.21559	0.0331	-4.21719	117.056	-4.21719	0.0171	-4.21719	0.0408
-3.96266	72.167	-3.96266	0.0378	-3.96266	0.0163	-4.18677	49.767	-4.18677	0.1898	-4.18677	0.0251	-4.19129	56.8586	-4.19129	0.0223	-4.19129	0.0343	-4.19299	143.994	-4.19299	0.0163	-4.19299	0.0413
-3.93196	67.3196	-3.93196	0.0546	-3.93196	0.0114	-4.16267	53.9995	-4.16267	0.1898	-4.16267	0.0279	-4.16709	47.4152	-4.16709	0.0239	-4.16709	0.0313	-4.16889	170.272	-4.16889	0.0168	-4.16889	0.0388
-3.90116	80.5036	-3.90116	0.0668	-3.90116	0.011	-4.13857	46.9687	-4.13857	0.1308	-4.13857	0.0239	-4.14279	39.777	-4.14279	0.0365	-4.14279	0.0373	-4.14469	188.336	-4.14469	0.0173	-4.14469	0.0338
-3.87036	115.561	-3.87036	0.0531	-3.87036	0.0098	-4.11437	38.5878	-4.11437	0.0849	-4.11437	0.0217	-4.11859	45.3357	-4.11859	0.0577	-4.11859	0.0572	-4.12049	195.801	-4.12049	0.0184	-4.12049	0.031
-3.83956	152.694	-3.83956	0.0443	-3.83956	0.0093	-4.09027	37.0631	-4.09027	0.091	-4.09027	0.0274	-4.09429	61.1253	-4.09429	0.0689	-4.09429	0.0814	-4.09629	198.861	-4.09629	0.0198	-4.09629	0.0364
-3.80886	179.845	-3.80886	0.0582	-3.80886	0.0127	-4.06617	43.6309	-4.06617	0.1164	-4.06617	0.038	-4.07009	77.7343	-4.07009	0.0598	-4.07009	0.0989	-4.07209	202.789	-4.07209	0.0203	-4.07209	0.0487
-3.77806	211.525	-3.77806	0.0671	-3.77806	0.0172	-4.04207	55.6971	-4.04207	0.1127	-4.04207	0.0459	-4.04589	88.4222	-4.04589	0.0425	-4.04589	0.1026	-4.04789	199.944	-4.04789	0.0218	-4.04789	0.0588
-3.74726	239.873	-3.74726	0.063	-3.74726	0.0208	-4.01787	70.7587	-4.01787	0.0801	-4.01787	0.0505	-4.02159	89.3175	-4.02159	0.0303	-4.02159	0.0866	-4.02369	181.123	-4.02369	0.0286	-4.02369	0.0572
-3.71646	235.35	-3.71646	0.0725	-3.71646	0.0255	-3.99377	83.6016	-3.99377	0.0545	-3.99377	0.051	-3.99739	86.857	-3.99739	0.0228	-3.99739	0.0585	-3.99949	155.203	-3.99949	0.0439	-3.99949	0.047
-3.68576	198.263	-3.68576	0.0816	-3.68576	0.0293	-3.96967	85.33	-3.96967	0.0491	-3.96967	0.0427	-3.97309	96.3093	-3.97309	0.0173	-3.97309	0.0363	-3.97529	141.055	-3.97529	0.0615	-3.97529	0.0404
-3.65496	154.661	-3.65496	0.0686	-3.65496	0.0318	-3.94557	77.0159	-3.94557	0.0476	-3.94557	0.0269	-3.94889	122.281	-3.94889	0.0139	-3.94889	0.0265	-3.95109	143.842	-3.95109	0.0688	-3.95109	0.0426
-3.62416	133.412	-3.62416	0.0527	-3.62416	0.0369	-3.92147	75.4253	-3.92147	0.0405	-3.92147	0.0138	-3.92459	154.587	-3.92459	0.0114	-3.92459	0.0222	-3.92689	152.554	-3.92689	0.063	-3.92689	0.0493
-3.59336	140.482	-3.59336	0.048	-3.59336	0.0413	-3.89727	94.9881	-3.89727	0.0354	-3.89727	0.0078	-3.90039	181.191	-3.90039	0.0084	-3.90039	0.0176	-3.90269	153.775	-3.90269	0.0542	-3.90269	0.0534
-3.56256	151.015	-3.56256	0.0555	-3.56256	0.0397	-3.87317	129.98	-3.87317	0.034	-3.87317	0.006	-3.87619	194.833	-3.87619	0.0064	-3.87619	0.014	-3.87849	142.134	-3.87849	0.0488	-3.87849	0.0506
-3.53186	145.921	-3.53186	0.0673	-3.53186	0.0383	-3.84907	161.576	-3.84907	0.0297	-3.84907	0.0049	-3.85189	196.498	-3.85189	0.0063	-3.85189	0.0132	-3.85429	122.22	-3.85429	0.0472	-3.85429	0.0445
-3.50106	132.923	-3.50106	0.0579	-3.50106	0.0476	-3.82497	182.246	-3.82497	0.0232	-3.82497	0.0047	-3.82769	195.104	-3.82769	0.0069	-3.82769	0.0157	-3.83009	103.913	-3.83009	0.0519	-3.83009	0.0429
-3.47026	126.593	-3.47026	0.03	-3.47026	0.0686	-3.80077	200.622	-3.80077	0.0215	-3.80077	0.0055	-3.80339	195.898	-3.80339	0.0068	-3.80339	0.019	-3.80589	96.4828	-3.80589	0.0615	-3.80589	0.0511
-3.43946	127.086	-3.43946	0.0107	-3.43946	0.0995	-3.77667	219.018	-3.77667	0.0254	-3.77667	0.0077	-3.77919	194.037	-3.77919	0.0062	-3.77919	0.0204	-3.78169	102.04	-3.78169	0.0629	-3.78169	0.0651
-3.40876	127.204	-3.40876	0.0054	-3.40876	0.1245	-3.75257	225.273	-3.75257	0.0298	-3.75257	0.0093	-3.75489	181.617	-3.75489	0.0057	-3.75489	0.0194	-3.75749	113.035	-3.75749	0.0505	-3.75749	0.0798
-3.37796	119.071	-3.37796	0.0054	-3.37796	0.1334	-3.72847	212.923	-3.72847	0.0309	-3.72847	0.0098	-3.73069	160.266	-3.73069	0.0065	-3.73069	0.0174	-3.73339	117.047	-3.73339	0.0378	-3.73339	0.0932
-3.34716	108.024	-3.34716	0.0059	-3.34716	0.1309	-3.70427	188.932	-3.70427	0.0318	-3.70427	0.0092	-3.70649	147.45	-3.70649	0.0092	-3.70649	0.0176	-3.70919	111.529	-3.70919	0.0397	-3.70919	0.1072
-3.31636	101.287	-3.31636	0.006	-3.31636	0.1118	-3.68017	161.239	-3.68017	0.0385	-3.68017	0.0094	-3.68219	155.406	-3.68219	0.0131	-3.68219	0.0201	-3.68499	108.01	-3.68499	0.06	-3.68499	0.1255
-3.28556	88.5739	-3.28556	0.0058	-3.28556	0.0846	-3.65607	138.568	-3.65607	0.0525	-3.65607	0.0107	-3.65799	169.385	-3.65799	0.0154	-3.65799	0.0221	-3.66079	108.806	-3.66079	0.092	-3.66079	0.1399
-3.25486	68.9486	-3.25486	0.0068	-3.25486	0.0666	-3.63197	132.541	-3.63197	0.0675	-3.63197	0.0121	-3.63369	168.243	-3.63369	0.0146	-3.63369	0.022	-3.63659	102.011	-3.63659	0.1226	-3.63659	0.133
-3.22406	54.2391	-3.22406	0.0069	-3.22406	0.0532	-3.60777	144.249	-3.60777	0.072	-3.60777	0.0123	-3.60949	149.264	-3.60949	0.0123	-3.60949	0.0207	-3.61239	86.1282	-3.61239	0.1398	-3.61239	0.1087
-3.19326	49.2601	-3.19326	0.0045	-3.19326	0.0481	-3.58367	159.49	-3.58367	0.0616	-3.58367	0.0121	-3.58529	122.461	-3.58529	0.0113	-3.58529	0.0214	-3.58819	72.2665	-3.58819	0.1382	-3.58819	0.0884
-3.16246	53.4232	-3.16246	0.0038	-3.16246	0.0543	-3.55957	163.094	-3.55957	0.044	-3.55957	0.013	-3.56099	101.233	-3.56099	0.0119	-3.56099	0.0249	-3.56399	65.4737	-3.56399	0.1177	-3.56399	0.0881
-3.13176	61.1672	-3.13176	0.007	-3.13176	0.054	-3.53547	150.357	-3.53547	0.0321	-3.53547	0.0153	-3.53679	95.7538	-3.53679	0.0124	-3.53679	0.0277	-3.53979	63.6373	-3.53979	0.088	-3.53979	0.1096
-3.10096	65.7146	-3.10096	0.0092	-3.10096	0.0459	-3.51127	128.906	-3.51127	0.0328	-3.51127	0.018	-3.51249	103.455	-3.51249	0.0113	-3.51249	0.0278	-3.51559	65.6238	-3.51559	0.0698	-3.51559	0.1431
-3.07016	64.9465	-3.07016	0.0071	-3.07016	0.0391	-3.48717	113.056	-3.48717	0.0435	-3.48717	0.0188	-3.48829	110.741	-3.48829	0.0096	-3.48829	0.0278	-3.49139	68.7442	-3.49139	0.0718	-3.49139	0.1798
-3.03936	60.9235	-3.03936	0.0043	-3.03936	0.0306	-3.46307	110.26	-3.46307	0.0598	-3.46307	0.0182	-3.46399	108.09	-3.46399	0.0089	-3.46399	0.0308	-3.46719	67.8137	-3.46719	0.0768	-3.46719	0.2162
-3.00866	59.6103	-3.00866	0.003	-3.00866	0.0193	-3.43897	114.155	-3.43897	0.0827	-3.43897	0.02	-3.43979	100.852	-3.43979	0.0108	-3.43979	0.0375	-3.44299	61.8363	-3.44299	0.0676	-3.44299	0.2418
-2.97786	65.9952	-2.97786	0.0024	-2.97786	0.0127	-3.41477	114.075	-3.41477	0.1165	-3.41477	0.0263	-3.41559	98.4788	-3.41559	0.0173	-3.41559	0.0483	-3.41879	55.5779	-3.41879	0.0509	-3.41879	0.2467
-2.94706	73.2085	-2.94706	0.0029	-2.94706	0.0104	-3.39067	108.687	-3.39067	0.1661	-3.39067	0.0345	-3.39129	99.8865	-3.39129	0.0298	-3.39129	0.0603	-3.39459	54.6447	-3.39459	0.0452	-3.39459	0.2445
-2.91626	74.0183	-2.91626	0.0049	-2.91626	0.0084	-3.36657	103.957	-3.36657	0.2348	-3.36657	0.0429	-3.36709	97.2734	-3.36709	0.0468	-3.36709	0.0662	-3.37039	60.494	-3.37039	0.0565	-3.37039	0.2568
-2.88546	71.0765	-2.88546	0.0082	-2.88546	0.0077	-3.34247	102.995	-3.34247	0.3056	-3.34247	0.0524	-3.34279	87.6661	-3.34279	0.0626	-3.34279	0.0638	-3.34619	69.4535	-3.34619	0.0698	-3.34619	0.2958
-2.85476	58.9491	-2.85476	0.0099	-2.85476	0.0075	-3.31837	103.365	-3.31837	0.3373	-3.31837	0.0646	-3.31859	74.9031	-3.31859	0.0703	-3.31859	0.0567	-3.32209	76.5836	-3.32209	0.0706	-3.32209	0.3642
-2.82396	39.867	-2.82396	0.0077	-2.82396	0.0058	-3.29417	98.7943	-3.29417	0.3003	-3.29417	0.0794	-3.29429	63.4815	-3.29429	0.0648	-3.29429	0.0542	-3.29789	77.9313	-3.29789	0.0655	-3.29789	0.4384
-2.79316	35.8066	-2.79316	0.0058	-2.79316	0.0038	-3.27007	85.424	-3.27007	0.2088	-3.27007	0.0941	-3.27009	56.4731	-3.27009	0.0476	-3.27009	0.0713	-3.27369	73.4959	-3.27369	0.0707	-3.27369	0.4986
-2.76236	47.2317	-2.76236	0.0061	-2.76236	0.0042	-3.24597	68.8447	-3.24597	0.1101	-3.24597	0.1057	-3.24589	57.434	-3.24589	0.0301	-3.24589	0.1185	-3.24949	69.3906	-3.24949	0.0927	-3.24949	0.5836
-2.73166	57.1783	-2.73166	0.0053	-2.73166	0.0065	-3.22187	57.7027	-3.22187	0.0432	-3.22187	0.1107	-3.22159	65.1411	-3.22159	0.0222	-3.22159	0.1755	-3.22529	69.0833	-3.22529	0.1222	-3.22529	0.7079
-2.70086	59.1573	-2.70086	0.0037	-2.70086	0.0074	-3.19767	52.6367	-3.19767	0.0136	-3.19767	0.1021	-3.19739	69.6213	-3.19739	0.0213	-3.19739	0.1945	-3.20109	70.7622	-3.20109	0.1474	-3.20109	0.814
-2.67006	61.4902	-2.67006	0.0044	-2.67006	0.007	-3.17357	51.4061	-3.17357	0.0081	-3.17357	0.0806	-3.17309	64.2914	-3.17309	0.0203	-3.17309	0.161	-3.17689	74.3365	-3.17689	0.1659	-3.17689	0.8684
-2.63926	80.803	-2.63926	0.0091	-2.63926	0.0104	-3.14947	55.5672	-3.14947	0.0163	-3.14947	0.0602	-3.14889	54.249	-3.14889	0.0177	-3.14889	0.1133	-3.15269	77.9365	-3.15269	0.1665	-3.15269	0.8437
-2.60846	105.657	-2.60846	0.0131	-2.60846	0.0173	-3.12537	62.3349	-3.12537	0.0324	-3.12537	0.0538	-3.12469	48.4207	-3.12469	0.0162	-3.12469	0.083	-3.12849	75.8926	-3.12849	0.1329	-3.12849	0.7077
-2.57776	110.982	-2.57776	0.0124	-2.57776	0.0206	-3.10117	63.2437	-3.10117	0.0482	-3.10117	0.0631	-3.10039	52.7285	-3.10039	0.017	-3.10039	0.0747	-3.10429	67.5786	-3.10429	0.0782	-3.10429	0.5171
-2.54696	106.436	-2.54696	0.0129	-2.54696	0.0183	-3.07707	57.8548	-3.07707	0.0563	-3.07707	0.0839	-3.07619	64.8511	-3.07619	0.0178	-3.07619	0.0815	-3.08009	57.597	-3.08009	0.035	-3.08009	0.3502
-2.51616	101.685	-2.51616	0.0158	-2.51616	0.015	-3.05297	56.3304	-3.05297	0.0542	-3.05297	0.112	-3.05189	75.038	-3.05189	0.0158	-3.05189	0.1012	-3.05589	49.8349	-3.05589	0.0162	-3.05589	0.2162
-2.48536	76.6055	-2.48536	0.0135	-2.48536	0.0108	-3.02887	64.2046	-3.02887	0.0447	-3.02887	0.147	-3.02769	78.7779	-3.02769	0.013	-3.02769	0.1471	-3.03169	47.4042	-3.03169	0.013	-3.03169	0.1222
-2.45466	41.5572	-2.45466	0.0067	-2.45466	0.0062	-3.00467	77.1457	-3.00467	0.0381	-3.00467	0.1992	-3.00339	80.0852	-3.00339	0.0157	-3.00339	0.2445	-3.00749	51.2457	-3.00749	0.0139	-3.00749	0.0827
-2.42386	34.5286	-2.42386	0.0028	-2.42386	0.005	-2.98057	89.9151	-2.98057	0.0415	-2.98057	0.2732	-2.97919	83.1381	-2.97919	0.0262	-2.97919	0.4013	-2.98329	60.3397	-2.98329	0.0148	-2.98329	0.0812
-2.39306	62.4562	-2.39306	0.0032	-2.39306	0.0063	-2.95647	97.5884	-2.95647	0.047	-2.95647	0.3274	-2.95499	86.2473	-2.95499	0.0376	-2.95499	0.5581	-2.95909	74.0606	-2.95909	0.0185	-2.95909	0.0927
-2.36226	104.778	-2.36226	0.0064	-2.36226	0.0066	-2.93237	94.5052	-2.93237	0.0441	-2.93237	0.301	-2.93069	83.1634	-2.93069	0.0405	-2.93069	0.6083	-2.93489	89.1545	-2.93489	0.0274	-2.93489	0.1106
-2.33156	142.888	-2.33156	0.0127	-2.33156	0.0069	-2.90817	81.8794	-2.90817	0.0367	-2.90817	0.2053	-2.90649	72.5993	-2.90649	0.0333	-2.90649	0.509	-2.91069	100.172	-2.91069	0.0367	-2.91069	0.1336
-2.30076	158.465	-2.30076	0.0219	-2.30076	0.009	-2.88407	67.069	-2.88407	0.0332	-2.88407	0.1125	-2.88219	62.9505	-2.88219	0.0229	-2.88219	0.3313	-2.88659	105.126	-2.88659	0.0393	-2.88659	0.1519
-2.26996	149.977	-2.26996	0.0304	-2.26996	0.0112	-2.85997	53.7986	-2.85997	0.0309	-2.85997	0.0626	-2.85799	61.7276	-2.85799	0.0157	-2.85799	0.1788	-2.86239	103.184	-2.86239	0.0337	-2.86239	0.153
-2.23916	138.445	-2.23916	0.0379	-2.23916	0.0145	-2.83587	43.8924	-2.83587	0.0248	-2.83587	0.0424	-2.83369	64.1628	-2.83369	0.0116	-2.83369	0.0929	-2.83819	93.0722	-2.83819	0.0244	-2.83819	0.1384
-2.20836	131.658	-2.20836	0.0437	-2.20836	0.0188	-2.81167	42.546	-2.81167	0.0199	-2.81167	0.0312	-2.80949	60.7134	-2.80949	0.0079	-2.80949	0.0544	-2.81399	79.6015	-2.81399	0.0157	-2.81399	0.1238
-2.17766	119.576	-2.17766	0.0406	-2.17766	0.0218	-2.78757	51.0412	-2.78757	0.0206	-2.78757	0.0227	-2.78529	52.1059	-2.78529	0.005	-2.78529	0.0368	-2.78979	70.4534	-2.78979	0.0095	-2.78979	0.1181
-2.14686	105.024	-2.14686	0.0317	-2.14686	0.023	-2.76347	60.1765	-2.76347	0.0215	-2.76347	0.0174	-2.76099	47.6612	-2.76099	0.0041	-2.76099	0.0313	-2.76559	68.5327	-2.76559	0.0061	-2.76559	0.1192
-2.11606	98.4174	-2.11606	0.0285	-2.11606	0.0228	-2.73937	60.5633	-2.73937	0.0172	-2.73937	0.0144	-2.73679	53.0171	-2.73679	0.0052	-2.73679	0.0332	-2.74139	74.1948	-2.74139	0.005	-2.74139	0.1257
-2.08526	95.9215	-2.08526	0.0316	-2.08526	0.0222	-2.71517	55.2245	-2.71517	0.0113	-2.71517	0.0132	-2.71249	66.7538	-2.71249	0.0075	-2.71249	0.0373	-2.71719	86.208	-2.71719	0.0051	-2.71719	0.1389
-2.05456	91.6609	-2.05456	0.0395	-2.05456	0.0232	-2.69107	54.8197	-2.69107	0.0098	-2.69107	0.0136	-2.68829	83.5647	-2.68829	0.0091	-2.68829	0.0427	-2.69299	100.502	-2.69299	0.0053	-2.69299	0.1539
-2.02376	85.8383	-2.02376	0.046	-2.02376	0.0221	-2.66697	65.2737	-2.66697	0.0152	-2.66697	0.0153	-2.66399	97.8087	-2.66399	0.0087	-2.66399	0.051	-2.66879	114.77	-2.66879	0.0061	-2.66879	0.1565
-1.99296	87.0888	-1.99296	0.0433	-1.99296	0.0202	-2.64287	82.371	-2.64287	0.024	-2.64287	0.0198	-2.63979	106.96	-2.63979	0.007	-2.63979	0.061	-2.64459	129.74	-2.64459	0.0077	-2.64459	0.1394
-1.96216	96.9563	-1.96216	0.0377	-1.96216	0.0244	-2.61877	96.0529	-2.61877	0.0279	-2.61877	0.0266	-2.61559	109.571	-2.61559	0.0057	-2.61559	0.0679	-2.62039	141.758	-2.62039	0.0099	-2.62039	0.1142
-1.93136	103.449	-1.93136	0.0318	-1.93136	0.0328	-2.59457	102.259	-2.59457	0.0239	-2.59457	0.0327	-2.59129	104.129	-2.59129	0.0054	-2.59129	0.0676	-2.59619	142.057	-2.59619	0.0114	-2.59619	0.0926
-1.90066	105.745	-1.90066	0.0227	-1.90066	0.0361	-2.57047	105.424	-2.57047	0.0177	-2.57047	0.0347	-2.56709	91.8837	-2.56709	0.0055	-2.56709	0.0608	-2.57199	128.901	-2.57199	0.0113	-2.57199	0.0766
-1.86986	102.848	-1.86986	0.0168	-1.86986	0.0307	-2.54637	107.061	-2.54637	0.0158	-2.54637	0.0337	-2.54279	75.4112	-2.54279	0.0051	-2.54279	0.052	-2.54779	113.769	-2.54779	0.0109	-2.54779	0.0711
-1.83906	88.6415	-1.83906	0.0161	-1.83906	0.023	-2.52227	101.316	-2.52227	0.0183	-2.52227	0.0318	-2.51859	59.2832	-2.51859	0.0036	-2.51859	0.0436	-2.52359	108.924	-2.52359	0.0125	-2.52359	0.082
-1.80826	75.2728	-1.80826	0.0166	-1.80826	0.0203	-2.49807	84.2929	-2.49807	0.0193	-2.49807	0.0283	-2.49439	51.5046	-2.49439	0.002	-2.49439	0.0362	-2.49939	113.264	-2.49939	0.0151	-2.49939	0.1002
-1.77756	65.3573	-1.77756	0.0143	-1.77756	0.0202	-2.47397	61.9296	-2.47397	0.0147	-2.47397	0.0224	-2.47009	59.3795	-2.47009	0.0013	-2.47009	0.0339	-2.47529	116.744	-2.47529	0.0155	-2.47529	0.1068
-1.74676	53.5176	-1.74676	0.0108	-1.74676	0.0178	-2.44987	46.214	-2.44987	0.0077	-2.44987	0.0165	-2.44589	84.0861	-2.44589	0.0014	-2.44589	0.0396	-2.45109	113.076	-2.45109	0.0131	-2.45109	0.0967
-1.71596	47.699	-1.71596	0.01	-1.71596	0.0149	-2.42577	47.5852	-2.42577	0.0036	-2.42577	0.0146	-2.42159	116.285	-2.42159	0.0018	-2.42159	0.0471	-2.42689	103.089	-2.42689	0.0111	-2.42689	0.0846
-1.68516	47.2043	-1.68516	0.0119	-1.68516	0.0122	-2.40157	68.8281	-2.40157	0.0033	-2.40157	0.0173	-2.39739	141.793	-2.39739	0.0022	-2.39739	0.0484	-2.40269	92.0957	-2.40269	0.0124	-2.40269	0.0864
-1.65446	47.9087	-1.65446	0.0149	-1.65446	0.0096	-2.37747	101.627	-2.37747	0.0049	-2.37747	0.0201	-2.37309	153.503	-2.37309	0.0029	-2.37309	0.0431	-2.37849	86.214	-2.37849	0.0178	-2.37849	0.1027
-1.62366	53.5668	-1.62366	0.0135	-1.62366	0.0093	-2.35337	132.363	-2.35337	0.0067	-2.35337	0.0192	-2.34889	151.798	-2.34889	0.0038	-2.34889	0.0364	-2.35429	87.0041	-2.35429	0.0264	-2.35429	0.1196
-1.59286	56.8309	-1.59286	0.0084	-1.59286	0.0113	-2.32927	151.506	-2.32927	0.0096	-2.32927	0.0164	-2.32469	139.883	-2.32469	0.0045	-2.32469	0.0317	-2.33009	91.5338	-2.33009	0.0342	-2.33009	0.1285
-1.56206	53.8724	-1.56206	0.0061	-1.56206	0.0128	-2.30507	155.447	-2.30507	0.0144	-2.30507	0.0144	-2.30039	125.139	-2.30039	0.005	-2.30039	0.0309	-2.30589	96.989	-2.30589	0.0355	-2.30589	0.1323
-1.53126	55.8481	-1.53126	0.0067	-1.53126	0.0143	-2.28097	146.175	-2.28097	0.02	-2.28097	0.0135	-2.27619	117.801	-2.27619	0.0052	-2.27619	0.0349	-2.28169	98.9848	-2.28169	0.0287	-2.28169	0.1297
-1.50056	64.8254	-1.50056	0.0076	-1.50056	0.0147	-2.25687	132.936	-2.25687	0.0238	-2.25687	0.014	-2.25189	118.248	-2.25189	0.0053	-2.25189	0.0407	-2.25749	92.0774	-2.25749	0.0189	-2.25749	0.1156
-1.46976	75.9597	-1.46976	0.0103	-1.46976	0.0145	-2.23277	125.938	-2.23277	0.024	-2.23277	0.0167	-2.22769	115.216	-2.22769	0.0047	-2.22769	0.0441	-2.23329	77.9943	-2.23329	0.0131	-2.23329	0.0911
-1.43896	86.9069	-1.43896	0.0134	-1.43896	0.017	-2.20857	123.783	-2.20857	0.0212	-2.20857	0.0199	-2.20339	105.228	-2.20339	0.0036	-2.20339	0.0449	-2.20909	67.2164	-2.20909	0.0143	-2.20909	0.0658
-1.40816	93.0065	-1.40816	0.0132	-1.40816	0.0217	-2.18447	116.324	-2.18447	0.0179	-2.18447	0.0215	-2.17919	96.1062	-2.17919	0.0028	-2.17919	0.0455	-2.18489	69.5761	-2.18489	0.0209	-2.18489	0.0535
-1.37746	97.7109	-1.37746	0.0113	-1.37746	0.0231	-2.16037	103.439	-2.16037	0.0154	-2.16037	0.0229	-2.15499	91.0609	-2.15499	0.003	-2.15499	0.0467	-2.16069	82.9502	-2.16069	0.0264	-2.16069	0.0626
-1.34666	105.156	-1.34666	0.0109	-1.34666	0.0214	-2.13627	95.6892	-2.13627	0.0148	-2.13627	0.0258	-2.13069	85.6017	-2.13069	0.0042	-2.13069	0.0472	-2.13649	93.8051	-2.13649	0.0261	-2.13649	0.0862
-1.31586	106.644	-1.31586	0.0109	-1.31586	0.0193	-2.11207	96.173	-2.11207	0.0184	-2.11207	0.0281	-2.10649	79.694	-2.10649	0.0056	-2.10649	0.0469	-2.11229	92.456	-2.11229	0.0216	-2.11229	0.1132
-1.28506	93.3028	-1.28506	0.0098	-1.28506	0.0185	-2.08797	96.1679	-2.08797	0.0248	-2.08797	0.0277	-2.08219	81.4779	-2.08219	0.0073	-2.08219	0.0462	-2.08809	82.5539	-2.08809	0.0173	-2.08809	0.1366
-1.25436	67.9805	-1.25436	0.0075	-1.25436	0.0174	-2.06387	88.2643	-2.06387	0.0276	-2.06387	0.0252	-2.05799	92.9942	-2.05799	0.0095	-2.05799	0.0464	-2.06389	71.632	-2.06389	0.0154	-2.06389	0.144
-1.22356	47.8397	-1.22356	0.0053	-1.22356	0.0129	-2.03977	79.1386	-2.03977	0.0261	-2.03977	0.0224	-2.03369	103.225	-2.03369	0.0115	-2.03369	0.0488	-2.03979	61.6262	-2.03979	0.0153	-2.03979	0.123
-1.19276	47.2172	-1.19276	0.005	-1.19276	0.0112	-2.01567	80.5804	-2.01567	0.0283	-2.01567	0.021	-2.00949	102.166	-2.00949	0.0122	-2.00949	0.0526	-2.01559	51.7479	-2.01559	0.0171	-2.01559	0.087
-1.16196	68.0753	-1.16196	0.0067	-1.16196	0.0137	-1.99147	90.1041	-1.99147	0.0389	-1.99147	0.0225	-1.98529	92.1715	-1.98529	0.0106	-1.98529	0.0547	-1.99139	44.4645	-1.99139	0.0227	-1.99139	0.0633
-1.13116	96.8727	-1.13116	0.0087	-1.13116	0.0148	-1.96737	96.6149	-1.96737	0.0539	-1.96737	0.0287	-1.96099	82.8751	-1.96099	0.0078	-1.96099	0.0541	-1.96719	45.0531	-1.96719	0.0305	-1.96719	0.0645
-1.10046	114.108	-1.10046	0.0089	-1.10046	0.0129	-1.94327	96.6472	-1.94327	0.0638	-1.94327	0.0367	-1.93679	79.2004	-1.93679	0.0057	-1.93679	0.0517	-1.94299	52.7701	-1.94299	0.0327	-1.94299	0.0803
-1.06966	115.879	-1.06966	0.0081	-1.06966	0.012	-1.91917	94.1502	-1.91917	0.0604	-1.91917	0.0408	-1.91249	76.8835	-1.91249	0.0051	-1.91249	0.0475	-1.91879	59.2063	-1.91879	0.0259	-1.91879	0.0903
-1.03886	102.735	-1.03886	0.0089	-1.03886	0.0143	-1.89497	92.7138	-1.89497	0.0472	-1.89497	0.0405	-1.88829	72.4934	-1.88829	0.006	-1.88829	0.0444	-1.89459	60.2508	-1.89459	0.0167	-1.89459	0.088
-1.00806	90.11	-1.00806	0.0112	-1.00806	0.0196	-1.87087	89.7865	-1.87087	0.0359	-1.87087	0.0382	-1.86409	69.8264	-1.86409	0.0094	-1.86409	0.0497	-1.87039	62.2467	-1.87039	0.0123	-1.87039	0.0896
-0.97736	86.5141	-0.97736	0.0105	-0.97736	0.0233	-1.84677	80.2766	-1.84677	0.0344	-1.84677	0.035	-1.83979	70.2872	-1.83979	0.0137	-1.83979	0.0662	-1.84619	71.8944	-1.84619	0.0156	-1.84619	0.1039
-0.94656	87.4755	-0.94656	0.0081	-0.94656	0.0236	-1.82267	68.262	-1.82267	0.0478	-1.82267	0.0343	-1.81559	68.4442	-1.81559	0.0145	-1.81559	0.084	-1.82199	86.1349	-1.82199	0.0301	-1.82199	0.1189
-0.91576	97.8346	-0.91576	0.0079	-0.91576	0.0257	-1.79847	63.4741	-1.79847	0.0749	-1.79847	0.0425	-1.79129	63.2478	-1.79129	0.0107	-1.79129	0.0914	-1.79779	96.3743	-1.79779	0.0602	-1.79779	0.1251
-0.88496	112.14	-0.88496	0.0098	-0.88496	0.0296	-1.77437	65.1927	-1.77437	0.0987	-1.77437	0.056	-1.76709	59.8977	-1.76709	0.0069	-1.76709	0.0842	-1.77359	97.7259	-1.77359	0.0958	-1.77359	0.1223
-0.85416	113.827	-0.85416	0.0142	-0.85416	0.0308	-1.75027	64.3843	-1.75027	0.1063	-1.75027	0.0614	-1.74279	59.2656	-1.74279	0.009	-1.74279	0.0665	-1.74939	91.6372	-1.74939	0.1091	-1.74939	0.11
-0.82346	108.989	-0.82346	0.0194	-0.82346	0.0319	-1.72617	60.927	-1.72617	0.1127	-1.72617	0.0576	-1.71859	59.5606	-1.71859	0.019	-1.71859	0.0485	-1.72519	84.1194	-1.72519	0.0911	-1.72519	0.0928
-0.79266	118.139	-0.79266	0.0193	-0.79266	0.0373	-1.70197	61.7238	-1.70197	0.1293	-1.70197	0.0543	-1.69439	60.1608	-1.69439	0.031	-1.69439	0.0394	-1.70099	81.8657	-1.70099	0.0638	-1.70099	0.0877
-0.76186	133.981	-0.76186	0.0149	-0.76186	0.0447	-1.67787	65.8171	-1.67787	0.1369	-1.67787	0.052	-1.67009	58.2606	-1.67009	0.034	-1.67009	0.0374	-1.67679	85.2442	-1.67679	0.0433	-1.67679	0.1058
-0.73106	131.14	-0.73106	0.011	-0.73106	0.0478	-1.65377	67.2056	-1.65377	0.1207	-1.65377	0.0446	-1.64589	53.1894	-1.64589	0.0248	-1.64589	0.0358	-1.65259	87.5177	-1.65259	0.0282	-1.65259	0.1307
-0.70036	112.678	-0.70036	0.0081	-0.70036	0.0414	-1.62967	62.6129	-1.62967	0.0903	-1.62967	0.0333	-1.62159	51.0769	-1.62159	0.0126	-1.62159	0.0363	-1.62849	83.3081	-1.62849	0.0174	-1.62849	0.1391
-0.66956	104.402	-0.66956	0.0074	-0.66956	0.032	-1.60547	53.5099	-1.60547	0.0575	-1.60547	0.0243	-1.59739	59.181	-1.59739	0.0058	-1.59739	0.0442	-1.60429	73.7505	-1.60429	0.0112	-1.60429	0.1291
-0.63876	117.519	-0.63876	0.0099	-0.63876	0.0312	-1.58137	47.4122	-1.58137	0.0329	-1.58137	0.0217	-1.57309	77.4259	-1.57309	0.0053	-1.57309	0.0545	-1.58009	64.4797	-1.58009	0.01	-1.58009	0.1169
-0.60796	139.504	-0.60796	0.0113	-0.60796	0.0366	-1.55727	50.2029	-1.55727	0.0227	-1.55727	0.0266	-1.54889	95.5778	-1.54889	0.0088	-1.54889	0.0595	-1.55589	59.9812	-1.55589	0.0159	-1.55589	0.1109
-0.57726	149.358	-0.57726	0.0098	-0.57726	0.0383	-1.53317	60.2483	-1.53317	0.0217	-1.53317	0.0339	-1.52469	101.706	-1.52469	0.0131	-1.52469	0.0588	-1.53169	58.8365	-1.53169	0.0286	-1.53169	0.1114
-0.54646	138.199	-0.54646	0.0087	-0.54646	0.033	-1.50897	74.4186	-1.50897	0.0222	-1.50897	0.038	-1.50039	96.0311	-1.50039	0.0151	-1.50039	0.0569	-1.50749	60.1886	-1.50749	0.041	-1.50749	0.1184
-0.51566	118.741	-0.51566	0.0089	-0.51566	0.0243	-1.48487	88.6018	-1.48487	0.0233	-1.48487	0.0377	-1.47619	89.3082	-1.47619	0.0137	-1.47619	0.0546	-1.48329	70.2838	-1.48329	0.0438	-1.48329	0.1351
-0.48486	99.9475	-0.48486	0.0092	-0.48486	0.0164	-1.46077	94.9707	-1.46077	0.0277	-1.46077	0.035	-1.45189	89.5476	-1.45189	0.0119	-1.45189	0.0526	-1.45909	90.8307	-1.45909	0.0363	-1.45909	0.1588
-0.45406	78.3554	-0.45406	0.0083	-0.45406	0.0102	-1.43667	91.691	-1.43667	0.0347	-1.43667	0.0326	-1.42769	95.4325	-1.42769	0.0116	-1.42769	0.0568	-1.43489	110.307	-1.43489	0.0272	-1.43489	0.1736
-0.42336	61.7455	-0.42336	0.0065	-0.42336	0.0071	-1.41247	87.9536	-1.41247	0.0385	-1.41247	0.032	-1.40339	98.8695	-1.40339	0.0108	-1.40339	0.0671	-1.41069	116.025	-1.41069	0.025	-1.41069	0.1656
-0.39256	64.4189	-0.39256	0.0051	-0.39256	0.0087	-1.38837	93.4453	-1.38837	0.0377	-1.38837	0.0343	-1.37919	93.7333	-1.37919	0.0078	-1.37919	0.0721	-1.38649	107.471	-1.38649	0.0376	-1.38649	0.137
-0.36176	74.7164	-0.36176	0.0049	-0.36176	0.0102	-1.36427	104.732	-1.36427	0.0376	-1.36427	0.0383	-1.35499	79.1147	-1.35499	0.0044	-1.35499	0.0638	-1.36229	96.6921	-1.36229	0.0732	-1.36229	0.108
-0.33096	77.2695	-0.33096	0.0046	-0.33096	0.0095	-1.34017	107.563	-1.34017	0.0396	-1.34017	0.0407	-1.33069	58.9241	-1.33069	0.0026	-1.33069	0.0488	-1.33809	95.9232	-1.33809	0.1223	-1.33809	0.1084
-0.30026	84.5781	-0.30026	0.004	-0.30026	0.01	-1.31607	96.7415	-1.31607	0.0426	-1.31607	0.0407	-1.30649	44.1074	-1.30649	0.0035	-1.30649	0.0422	-1.31389	104.045	-1.31389	0.1544	-1.31389	0.1531
-0.26946	101.849	-0.26946	0.0033	-0.26946	0.0114	-1.29187	79.6421	-1.29187	0.0467	-1.29187	0.0413	-1.28219	43.9733	-1.28219	0.0063	-1.28219	0.051	-1.28969	111.931	-1.28969	0.1527	-1.28969	0.2269
-0.23866	112.145	-0.23866	0.0027	-0.23866	0.0105	-1.26777	63.1241	-1.26777	0.0476	-1.26777	0.0426	-1.25799	55.9221	-1.25799	0.0091	-1.25799	0.0685	-1.26549	115.186	-1.26549	0.1294	-1.26549	0.2901
-0.20786	105.925	-0.20786	0.0025	-0.20786	0.0072	-1.24367	50.9179	-1.24367	0.0397	-1.24367	0.0441	-1.23379	71.4713	-1.23379	0.0112	-1.23379	0.0822	-1.24129	112.84	-1.24129	0.0985	-1.24129	0.307
-0.17706	89.9473	-0.17706	0.0021	-0.17706	0.0045	-1.21957	46.3437	-1.21957	0.0283	-1.21957	0.0453	-1.20949	86.8363	-1.20949	0.0142	-1.20949	0.0876	-1.21709	104.3	-1.21709	0.0697	-1.21709	0.271
-0.14636	73.4812	-0.14636	0.0017	-0.14636	0.0034	-1.19537	52.2212	-1.19537	0.0256	-1.19537	0.0442	-1.18529	102.143	-1.18529	0.0185	-1.18529	0.0904	-1.19299	93.3681	-1.19299	0.0584	-1.19299	0.2055
-0.11556	56.2348	-0.11556	0.0017	-0.11556	0.0034	-1.17127	69.2963	-1.17127	0.035	-1.17127	0.043	-1.16099	113.441	-1.16099	0.0213	-1.16099	0.0939	-1.16879	85.3416	-1.16879	0.0671	-1.16879	0.1484
-0.08476	36.7752	-0.08476	0.0015	-0.08476	0.0029	-1.14717	92.5551	-1.14717	0.0481	-1.14717	0.0457	-1.13679	115.532	-1.13679	0.0217	-1.13679	0.0993	-1.14459	80.5959	-1.14459	0.0766	-1.14459	0.1138
-0.05396	29.3696	-0.05396	0.0013	-0.05396	0.0019	-1.12307	112.993	-1.12307	0.0567	-1.12307	0.051	-1.11249	111.386	-1.11249	0.0219	-1.11249	0.1087	-1.12039	80.6745	-1.12039	0.0737	-1.12039	0.0914
-0.02326	35.9638	-0.02326	0.0017	-0.02326	0.002	-1.09887	122.589	-1.09887	0.0575	-1.09887	0.0516	-1.08829	108.351	-1.08829	0.023	-1.08829	0.1159	-1.09619	92.1284	-1.09619	0.0679	-1.09619	0.0845
0.00754	36.4835	0.00754	0.0016	0.00754	0.0024	-1.07477	115.795	-1.07477	0.0491	-1.07477	0.0447	-1.06409	108.933	-1.06409	0.0234	-1.06409	0.115	-1.07199	114.327	-1.07199	0.068	-1.07199	0.0978
0.03834	25.1248	0.03834	0.0008	0.03834	0.0018	-1.05067	97.995	-1.05067	0.0349	-1.05067	0.0332	-1.03979	111.385	-1.03979	0.0208	-1.03979	0.1086	-1.04779	135.434	-1.04779	0.0688	-1.04779	0.1117
0.06914	14.2895	0.06914	0.0002	0.06914	0.0011	-1.02657	86.5007	-1.02657	0.0245	-1.02657	0.0249	-1.01559	114.194	-1.01559	0.0154	-1.01559	0.1029	-1.02359	145.413	-1.02359	0.0627	-1.02359	0.1049
0.09984	9.4577	0.09984	0	0.09984	0.0005	-1.00237	89.5328	-1.00237	0.0222	-1.00237	0.0237	-0.99129	113.137	-0.99129	0.01	-0.99129	0.0948	-0.99939	144.226	-0.99939	0.0493	-0.99939	0.0823
0.13064	5.6064	0.13064	0	0.13064	0.0003	-0.97827	97.8095	-0.97827	0.0233	-0.97827	0.0263	-0.96709	104.952	-0.96709	0.0068	-0.96709	0.0801	-0.97519	137.331	-0.97519	0.0373	-0.97519	0.0631
0.16144	1.9345	0.16144	0	0.16144	0.0001	-0.95417	102.234	-0.95417	0.0242	-0.95417	0.0292	-0.94279	96.252	-0.94279	0.0063	-0.94279	0.0656	-0.95099	129.181	-0.95099	0.0356	-0.95099	0.0563
0.19224	0.3373	0.19224	0	0.19224	0	-0.93007	104.686	-0.93007	0.0255	-0.93007	0.0326	-0.91859	93.0939	-0.91859	0.0075	-0.91859	0.0574	-0.92679	120.266	-0.92679	0.0394	-0.92679	0.0597
0.22304	0.0288	0.22304	0	0.22304	0	-0.90587	108.227	-0.90587	0.027	-0.90587	0.0358	-0.89439	91.0056	-0.89439	0.0084	-0.89439	0.0509	-0.90259	109.328	-0.90259	0.0366	-0.90259	0.0695
0.25374	0.0012	0.25374	0	0.25374	0	-0.88177	109.446	-0.88177	0.0265	-0.88177	0.0356	-0.87009	88.8548	-0.87009	0.0075	-0.87009	0.0446	-0.87839	96.7343	-0.87839	0.0274	-0.87839	0.0864
0.28454	0	0.28454	0	0.28454	0	-0.85767	105.507	-0.85767	0.0228	-0.85767	0.0306	-0.84589	95.0548	-0.84589	0.0064	-0.84589	0.0454	-0.85419	82.8926	-0.85419	0.0259	-0.85419	0.1063
0.31534	0	0.31534	0	0.31534	0	-0.83357	100.512	-0.83357	0.0175	-0.83357	0.0244	-0.82159	111.17	-0.82159	0.0077	-0.82159	0.0572	-0.82999	69.1521	-0.82999	0.0461	-0.82999	0.118
0.34614	0	0.34614	0	0.34614	0	-0.80937	101.386	-0.80937	0.015	-0.80937	0.0217	-0.79739	126.311	-0.79739	0.0113	-0.79739	0.0706	-0.80579	60.1445	-0.80579	0.0873	-0.80579	0.1182
0.37684	0	0.37684	0	0.37684	0	-0.78527	108.881	-0.78527	0.0206	-0.78527	0.0242	-0.77309	129.463	-0.77309	0.0135	-0.77309	0.0706	-0.78159	59.729	-0.78159	0.1268	-0.78159	0.1252
0.40764	0	0.40764	0	0.40764	0	-0.76117	117.039	-0.76117	0.0343	-0.76117	0.0316	-0.74889	121.105	-0.74889	0.0117	-0.74889	0.056	-0.75749	67.7774	-0.75749	0.1424	-0.75749	0.1628
0.43844	0	0.43844	0	0.43844	0	-0.73707	121.33	-0.73707	0.0468	-0.73707	0.0414	-0.72469	113.718	-0.72469	0.0077	-0.72469	0.0412	-0.73329	80.2918	-0.73329	0.1371	-0.73329	0.2376
0.46924	0	0.46924	0	0.46924	0	-0.71297	120.087	-0.71297	0.0474	-0.71297	0.0493	-0.70039	117.291	-0.70039	0.0054	-0.70039	0.0389	-0.70909	90.123	-0.70909	0.1293	-0.70909	0.3318
0.50004	0	0.50004	0	0.50004	0	-0.68877	115.277	-0.68877	0.0362	-0.68877	0.0516	-0.67619	124.508	-0.67619	0.0057	-0.67619	0.0462	-0.68489	92.8747	-0.68489	0.1397	-0.68489	0.4095
0.53074	0	0.53074	0	0.53074	0	-0.66467	113.877	-0.66467	0.0252	-0.66467	0.0494	-0.65189	119.27	-0.65189	0.0067	-0.65189	0.0505	-0.66069	92.8201	-0.66069	0.1868	-0.66069	0.4291
0.56154	0	0.56154	0	0.56154	0	-0.64057	120.172	-0.64057	0.0265	-0.64057	0.0464	-0.62769	101.391	-0.62769	0.0067	-0.62769	0.0493	-0.63649	97.8036	-0.63649	0.2614	-0.63649	0.3856
0.59234	0	0.59234	0	0.59234	0	-0.61647	129.737	-0.61647	0.0406	-0.61647	0.0446	-0.60349	87.0803	-0.60349	0.0073	-0.60349	0.054	-0.61229	109.05	-0.61229	0.3281	-0.61229	0.3174
0.62314	0	0.62314	0	0.62314	0	-0.59227	132.092	-0.59227	0.0553	-0.59227	0.045	-0.57919	83.5728	-0.57919	0.0121	-0.57919	0.0693	-0.58809	116.901	-0.58809	0.3629	-0.58809	0.2578
0.65384	0	0.65384	0	0.65384	0	-0.56817	124.162	-0.56817	0.0585	-0.56817	0.0488	-0.55499	83.3825	-0.55499	0.0209	-0.55499	0.0887	-0.56389	109.161	-0.56389	0.3471	-0.56389	0.2092
0.68464	0	0.68464	0	0.68464	0	-0.54407	114.002	-0.54407	0.055	-0.54407	0.0575	-0.53069	79.6938	-0.53069	0.0288	-0.53069	0.1043	-0.53969	88.4135	-0.53969	0.2739	-0.53969	0.1654
0.71544	0	0.71544	0	0.71544	0	-0.51997	104.263	-0.51997	0.0589	-0.51997	0.0689	-0.50649	74.1026	-0.50649	0.0305	-0.50649	0.1198	-0.51549	71.1178	-0.51549	0.1783	-0.51549	0.1396
0.74624	0	0.74624	0	0.74624	0	-0.49577	92.9888	-0.49577	0.069	-0.49577	0.0847	-0.48219	73.7049	-0.48219	0.0274	-0.48219	0.1448	-0.49129	65.8208	-0.49129	0.1015	-0.49129	0.1522
0.77694	0	0.77694	0	0.77694	0	-0.47167	84.7431	-0.47167	0.0718	-0.47167	0.1119	-0.45799	80.8379	-0.45799	0.0255	-0.45799	0.1715	-0.46709	65.5211	-0.46709	0.0539	-0.46709	0.1959
0.80774	0	0.80774	0	0.80774	0	-0.44757	82.4918	-0.44757	0.0661	-0.44757	0.1442	-0.43379	87.7303	-0.43379	0.0287	-0.43379	0.1738	-0.44289	59.2621	-0.44289	0.0273	-0.44289	0.2192
0.83854	0	0.83854	0	0.83854	0	-0.42347	82.4849	-0.42347	0.0616	-0.42347	0.1564	-0.40949	89.958	-0.40949	0.0362	-0.40949	0.1463	-0.41869	44.7704	-0.41869	0.0133	-0.41869	0.1833
0.86934	0	0.86934	0	0.86934	0	-0.39927	82.6132	-0.39927	0.0592	-0.39927	0.1422	-0.38529	94.727	-0.38529	0.0447	-0.38529	0.1149	-0.39449	32.2621	-0.39449	0.0078	-0.39449	0.1247
0.90014	0	0.90014	0	0.90014	0	-0.37517	85.4225	-0.37517	0.053	-0.37517	0.1226	-0.36099	105.847	-0.36099	0.0488	-0.36099	0.0993	-0.37029	31.7424	-0.37029	0.0102	-0.37029	0.1023
0.93084	0	0.93084	0	0.93084	0	-0.35107	91.7941	-0.35107	0.0417	-0.35107	0.1105	-0.33679	113.784	-0.33679	0.044	-0.33679	0.0928	-0.34619	38.1242	-0.34619	0.0168	-0.34619	0.1101
0.96164	0	0.96164	0	0.96164	0	-0.32697	98.1773	-0.32697	0.0288	-0.32697	0.097	-0.31249	108.555	-0.31249	0.0323	-0.31249	0.0826	-0.32199	38.5264	-0.32199	0.02	-0.32199	0.1024
0.99244	0	0.99244	0	0.99244	0	-0.30277	102.216	-0.30277	0.0179	-0.30277	0.0798	-0.28829	91.8128	-0.28829	0.0196	-0.28829	0.0661	-0.29779	30.1462	-0.29779	0.0157	-0.29779	0.0709
1.02324	0	1.02324	0	1.02324	0	-0.27867	104.488	-0.27867	0.0117	-0.27867	0.073	-0.26409	71.5127	-0.26409	0.0102	-0.26409	0.049	-0.27359	20.2565	-0.27359	0.008	-0.27359	0.0431
1.05394	0	1.05394	0	1.05394	0	-0.25457	106.375	-0.25457	0.0113	-0.25457	0.0845	-0.23979	56.2632	-0.23979	0.0046	-0.23979	0.0404	-0.24939	13.5724	-0.24939	0.0027	-0.24939	0.0311
1.08474	0	1.08474	0	1.08474	0	-0.23047	107.514	-0.23047	0.0144	-0.23047	0.0985	-0.21559	52.6833	-0.21559	0.0018	-0.21559	0.0457	-0.22519	8.8629	-0.22519	0.0006	-0.22519	0.0234
1.11554	0	1.11554	0	1.11554	0	-0.20627	102.936	-0.20627	0.0163	-0.20627	0.0907	-0.19129	56.9226	-0.19129	0.0009	-0.19129	0.0594	-0.20099	4.6907	-0.20099	0.0001	-0.20099	0.0136
1.14634	0	1.14634	0	1.14634	0	-0.18217	89.5452	-0.18217	0.0142	-0.18217	0.0622	-0.16709	56.9331	-0.16709	0.0011	-0.16709	0.0718	-0.17679	1.7469	-0.17679	0	-0.17679	0.0053
1.17704	0	1.17704	0	1.17704	0	-0.15807	72.0137	-0.15807	0.0108	-0.15807	0.0349	-0.14279	48.4931	-0.14279	0.0019	-0.14279	0.0909	-0.15259	0.4313	-0.15259	0	-0.15259	0.0014
1.20784	0	1.20784	0	1.20784	0	-0.13397	56.1215	-0.13397	0.0094	-0.13397	0.0214	-0.11859	41.7359	-0.11859	0.004	-0.11859	0.1564	-0.12839	0.0918	-0.12839	0	-0.12839	0.0016
1.23864	0	1.23864	0	1.23864	0	-0.10977	42.8346	-0.10977	0.0092	-0.10977	0.0166	-0.09439	46.842	-0.09439	0.0075	-0.09439	0.2912	-0.10419	0.2607	-0.10419	0.0004	-0.10419	0.0139
1.26944	0	1.26944	0	1.26944	0	-0.08567	32.2357	-0.08567	0.008	-0.08567	0.0126	-0.07009	57.8367	-0.07009	0.0108	-0.07009	0.4394	-0.07999	1.7388	-0.07999	0.0031	-0.07999	0.0954
1.30024	0	1.30024	0	1.30024	0	-0.06157	28.557	-0.06157	0.0059	-0.06157	0.0089	-0.04589	61.7623	-0.04589	0.0125	-0.04589	0.5156	-0.05579	7.605	-0.05579	0.0145	-0.05579	0.4171
1.33094	0	1.33094	0	1.33094	0	-0.03747	33.5941	-0.03747	0.0051	-0.03747	0.0078	-0.02159	56.1724	-0.02159	0.0125	-0.02159	0.4977	-0.03159	21.2751	-0.03159	0.044	-0.03159	1.1654
1.36174	0	1.36174	0	1.36174	0	-0.01337	39.0063	-0.01337	0.0054	-0.01337	0.0088	0.00261	45.3033	0.00261	0.0107	0.00261	0.4021	-0.00739	38.0923	-0.00739	0.0849	-0.00739	2.0844
1.39254	0	1.39254	0	1.39254	0	0.01083	35.6715	0.01083	0.0047	0.01083	0.0084	0.02681	32.5354	0.02681	0.0073	0.02681	0.2623	0.01681	43.6735	0.01681	0.1044	0.01681	2.3872
1.42334	0	1.42334	0	1.42334	0	0.03493	25.4689	0.03493	0.0028	0.03493	0.006	0.05111	21.3418	0.05111	0.004	0.05111	0.1376	0.04101	32.0677	0.04101	0.0818	0.04101	1.7508
1.45404	0	1.45404	0	1.45404	0	0.05903	16.3259	0.05903	0.0011	0.05903	0.0038	0.07531	13.2045	0.07531	0.0016	0.07531	0.0624	0.06521	15.0753	0.06521	0.0409	0.06521	0.8222
1.48484	0	1.48484	0	1.48484	0	0.08313	11.3571	0.08313	0.0003	0.08313	0.0028	0.09961	7.1559	0.09961	0.0005	0.09961	0.0259	0.08931	4.5344	0.08931	0.013	0.08931	0.247
1.51564	0	1.51564	0	1.51564	0	0.10734	8.029	0.10734	0.0001	0.10734	0.0021	0.12381	2.9564	0.12381	0.0001	0.12381	0.0093	0.11351	0.8718	0.11351	0.0026	0.11351	0.0474
1.54644	0	1.54644	0	1.54644	0	0.13144	4.5126	0.13144	0	0.13144	0.0014	0.14811	0.8436	0.14811	0	0.14811	0.0024	0.13771	0.107	0.13771	0.0003	0.13771	0.0058
1.57724	0	1.57724	0	1.57724	0	0.15554	1.7429	0.15554	0	0.15554	0.0005	0.17231	0.1584	0.17231	0	0.17231	0.0004	0.16191	0.0084	0.16191	0	0.16191	0.0004
1.60794	0	1.60794	0	1.60794	0	0.17964	0.4394	0.17964	0	0.17964	0.0001	0.19651	0.0192	0.19651	0	0.19651	0	0.18611	0.0004	0.18611	0	0.18611	0
1.63874	0	1.63874	0	1.63874	0	0.20384	0.0711	0.20384	0	0.20384	0	0.22081	0.0015	0.22081	0	0.22081	0	0.21031	0	0.21031	0	0.21031	0
1.66954	0	1.66954	0	1.66954	0	0.22794	0.0073	0.22794	0	0.22794	0	0.24501	0.0001	0.24501	0	0.24501	0	0.23451	0	0.23451	0	0.23451	0
1.70034	0	1.70034	0	1.70034	0	0.25204	0.0005	0.25204	0	0.25204	0	0.26931	0	0.26931	0	0.26931	0	0.25871	0	0.25871	0	0.25871	0
1.73104	0	1.73104	0	1.73104	0	0.27614	0	0.27614	0	0.27614	0	0.29351	0	0.29351	0	0.29351	0	0.28291	0	0.28291	0	0.28291	0
1.76184	0	1.76184	0	1.76184	0	0.30034	0	0.30034	0	0.30034	0	0.31781	0	0.31781	0	0.31781	0	0.30711	0	0.30711	0	0.30711	0
1.79264	0	1.79264	0	1.79264	0	0.32444	0	0.32444	0	0.32444	0	0.34201	0	0.34201	0	0.34201	0	0.33131	0	0.33131	0	0.33131	0
1.82344	0	1.82344	0	1.82344	0	0.34854	0	0.34854	0	0.34854	0	0.36621	0	0.36621	0	0.36621	0	0.35551	0	0.35551	0	0.35551	0
1.85414	0	1.85414	0	1.85414	0	0.37264	0	0.37264	0	0.37264	0	0.39051	0	0.39051	0	0.39051	0	0.37971	0	0.37971	0	0.37971	0
1.88494	0	1.88494	0	1.88494	0	0.39684	0	0.39684	0	0.39684	0	0.41471	0	0.41471	0	0.41471	0	0.40391	0	0.40391	0	0.40391	0
1.91574	0	1.91574	0	1.91574	0	0.42094	0	0.42094	0	0.42094	0	0.43901	0	0.43901	0	0.43901	0	0.42811	0	0.42811	0	0.42811	0
1.94654	0	1.94654	0	1.94654	0	0.44504	0	0.44504	0	0.44504	0	0.46321	0	0.46321	0	0.46321	0	0.45231	0	0.45231	0	0.45231	0
1.97734	0	1.97734	0	1.97734	0	0.46914	0	0.46914	0	0.46914	0	0.48751	0	0.48751	0	0.48751	0	0.47651	0	0.47651	0	0.47651	0
2.00804	0	2.00804	0	2.00804	0	0.49334	0	0.49334	0	0.49334	0	0.51171	0	0.51171	0	0.51171	0	0.50061	0	0.50061	0	0.50061	0
2.03884	0	2.03884	0	2.03884	0	0.51744	0	0.51744	0	0.51744	0	0.53591	0	0.53591	0	0.53591	0	0.52481	0	0.52481	0	0.52481	0
2.06964	0	2.06964	0	2.06964	0	0.54154	0	0.54154	0	0.54154	0	0.56021	0	0.56021	0	0.56021	0	0.54901	0	0.54901	0	0.54901	0
2.10044	0	2.10044	0	2.10044	0	0.56564	0	0.56564	0	0.56564	0	0.58441	0	0.58441	0	0.58441	0	0.57321	0	0.57321	0	0.57321	0
2.13114	0	2.13114	0	2.13114	0	0.58974	0	0.58974	0	0.58974	0	0.60871	0	0.60871	0	0.60871	0	0.59741	0	0.59741	0	0.59741	0
2.16194	0	2.16194	0	2.16194	0	0.61394	0	0.61394	0	0.61394	0	0.63291	0	0.63291	0	0.63291	0	0.62161	0	0.62161	0	0.62161	0
2.19274	0	2.19274	0	2.19274	0	0.63804	0	0.63804	0	0.63804	0	0.65711	0	0.65711	0	0.65711	0	0.64581	0	0.64581	0	0.64581	0
2.22354	0	2.22354	0	2.22354	0	0.66214	0	0.66214	0	0.66214	0	0.68141	0	0.68141	0	0.68141	0	0.67001	0	0.67001	0	0.67001	0
2.25434	0	2.25434	0	2.25434	0	0.68624	0	0.68624	0	0.68624	0	0.70561	0	0.70561	0	0.70561	0	0.69421	0	0.69421	0	0.69421	0
2.28504	0	2.28504	0	2.28504	0	0.71044	0	0.71044	0	0.71044	0	0.72991	0	0.72991	0	0.72991	0	0.71841	0	0.71841	0	0.71841	0
2.31584	0	2.31584	0	2.31584	0	0.73454	0	0.73454	0	0.73454	0	0.75411	0	0.75411	0	0.75411	0	0.74261	0	0.74261	0	0.74261	0
2.34664	0.0023	2.34664	0	2.34664	0	0.75864	0	0.75864	0	0.75864	0	0.77841	0	0.77841	0	0.77841	0	0.76681	0	0.76681	0	0.76681	0
2.37744	0.0583	2.37744	0	2.37744	0	0.78274	0	0.78274	0	0.78274	0	0.80261	0	0.80261	0	0.80261	0	0.79101	0	0.79101	0	0.79101	0
2.40814	0.7344	2.40814	0	2.40814	0	0.80694	0	0.80694	0	0.80694	0	0.82681	0	0.82681	0	0.82681	0	0.81521	0	0.81521	0	0.81521	0
2.43894	4.5656	2.43894	0	2.43894	0	0.83104	0	0.83104	0	0.83104	0	0.85111	0	0.85111	0	0.85111	0	0.83941	0	0.83941	0	0.83941	0
2.46974	14.0789	2.46974	0	2.46974	0	0.85514	0	0.85514	0	0.85514	0	0.87531	0	0.87531	0	0.87531	0	0.86361	0	0.86361	0	0.86361	0
2.50054	21.6625	2.50054	0	2.50054	0	0.87924	0	0.87924	0	0.87924	0	0.89961	0	0.89961	0	0.89961	0	0.88781	0	0.88781	0	0.88781	0
2.53124	17.3542	2.53124	0	2.53124	0	0.90344	0	0.90344	0	0.90344	0	0.92381	0	0.92381	0	0.92381	0	0.91201	0	0.91201	0	0.91201	0
2.56204	10.8757	2.56204	0	2.56204	0	0.92754	0	0.92754	0	0.92754	0	0.94811	0	0.94811	0	0.94811	0	0.93611	0	0.93611	0	0.93611	0
2.59284	13.1579	2.59284	0	2.59284	0.0002	0.95164	0	0.95164	0	0.95164	0	0.97231	0	0.97231	0	0.97231	0	0.96031	0	0.96031	0	0.96031	0
2.62364	16.6102	2.62364	0	2.62364	0.0002	0.97574	0	0.97574	0	0.97574	0	0.99651	0	0.99651	0	0.99651	0	0.98451	0	0.98451	0	0.98451	0
2.65444	15.1762	2.65444	0	2.65444	0.0002	0.99994	0	0.99994	0	0.99994	0	1.02081	0	1.02081	0	1.02081	0	1.00871	0	1.00871	0	1.00871	0
2.68514	13.7231	2.68514	0.0001	2.68514	0.0004	1.02403	0	1.02403	0	1.02403	0	1.04501	0	1.04501	0	1.04501	0	1.03291	0	1.03291	0	1.03291	0
2.71594	13.0855	2.71594	0.0001	2.71594	0.0004	1.04813	0	1.04813	0	1.04813	0	1.06931	0	1.06931	0	1.06931	0	1.05711	0	1.05711	0	1.05711	0
2.74674	12.7886	2.74674	0.0001	2.74674	0.0004	1.07223	0	1.07223	0	1.07223	0	1.09351	0	1.09351	0	1.09351	0	1.08131	0	1.08131	0	1.08131	0
2.77754	15.1298	2.77754	0.0001	2.77754	0.0004	1.09643	0	1.09643	0	1.09643	0	1.11781	0	1.11781	0	1.11781	0	1.10551	0	1.10551	0	1.10551	0
2.80824	16.471	2.80824	0.0001	2.80824	0.0004	1.12053	0	1.12053	0	1.12053	0	1.14201	0	1.14201	0	1.14201	0	1.12971	0	1.12971	0	1.12971	0
2.83904	18.3791	2.83904	0.0003	2.83904	0.0006	1.14463	0	1.14463	0	1.14463	0	1.16621	0	1.16621	0	1.16621	0	1.15391	0	1.15391	0	1.15391	0
2.86984	35.7074	2.86984	0.0007	2.86984	0.0014	1.16873	0	1.16873	0	1.16873	0	1.19051	0	1.19051	0	1.19051	0	1.17811	0	1.17811	0	1.17811	0
2.90064	62.4283	2.90064	0.001	2.90064	0.0022	1.19293	0	1.19293	0	1.19293	0	1.21471	0	1.21471	0	1.21471	0	1.20231	0	1.20231	0	1.20231	0
2.93144	72.4881	2.93144	0.001	2.93144	0.0022	1.21703	0	1.21703	0	1.21703	0	1.23901	0	1.23901	0	1.23901	0	1.22651	0	1.22651	0	1.22651	0
2.96214	67.0407	2.96214	0.001	2.96214	0.0017	1.24113	0	1.24113	0	1.24113	0	1.26321	0	1.26321	0	1.26321	0	1.25071	0	1.25071	0	1.25071	0
2.99294	60.19	2.99294	0.0008	2.99294	0.0015	1.26523	0	1.26523	0	1.26523	0	1.28741	0	1.28741	0	1.28741	0	1.27491	0	1.27491	0	1.27491	0
3.02374	55.2956	3.02374	0.0007	3.02374	0.0014	1.28933	0	1.28933	0	1.28933	0	1.31171	0	1.31171	0	1.31171	0	1.29911	0	1.29911	0	1.29911	0
3.05454	59.3852	3.05454	0.001	3.05454	0.0012	1.31353	0	1.31353	0	1.31353	0	1.33591	0	1.33591	0	1.33591	0	1.32331	0	1.32331	0	1.32331	0
3.08524	75.0997	3.08524	0.0019	3.08524	0.0012	1.33763	0	1.33763	0	1.33763	0	1.36021	0	1.36021	0	1.36021	0	1.34741	0	1.34741	0	1.34741	0
3.11604	103.896	3.11604	0.0039	3.11604	0.0017	1.36173	0	1.36173	0	1.36173	0	1.38441	0	1.38441	0	1.38441	0	1.37161	0	1.37161	0	1.37161	0
3.14684	134.924	3.14684	0.0057	3.14684	0.0025	1.38583	0	1.38583	0	1.38583	0	1.40871	0	1.40871	0	1.40871	0	1.39581	0	1.39581	0	1.39581	0
3.17764	152.517	3.17764	0.0055	3.17764	0.0027	1.41003	0	1.41003	0	1.41003	0	1.43291	0	1.43291	0	1.43291	0	1.42001	0	1.42001	0	1.42001	0
3.20834	165.708	3.20834	0.0054	3.20834	0.0029	1.43413	0	1.43413	0	1.43413	0	1.45711	0	1.45711	0	1.45711	0	1.44421	0	1.44421	0	1.44421	0
3.23914	173.121	3.23914	0.0066	3.23914	0.0035	1.45823	0	1.45823	0	1.45823	0	1.48141	0	1.48141	0	1.48141	0	1.46841	0	1.46841	0	1.46841	0
3.26994	164.423	3.26994	0.0069	3.26994	0.0041	1.48233	0	1.48233	0	1.48233	0	1.50561	0	1.50561	0	1.50561	0	1.49261	0	1.49261	0	1.49261	0
3.30074	151.25	3.30074	0.0059	3.30074	0.0045	1.50653	0	1.50653	0	1.50653	0	1.52991	0	1.52991	0	1.52991	0	1.51681	0	1.51681	0	1.51681	0
3.33154	141.181	3.33154	0.0057	3.33154	0.0045	1.53063	0	1.53063	0	1.53063	0	1.55411	0	1.55411	0	1.55411	0	1.54101	0	1.54101	0	1.54101	0
3.36224	124.381	3.36224	0.0068	3.36224	0.0044	1.55473	0	1.55473	0	1.55473	0	1.57841	0	1.57841	0	1.57841	0	1.56521	0	1.56521	0	1.56521	0
3.39304	105.593	3.39304	0.0074	3.39304	0.0043	1.57883	0	1.57883	0	1.57883	0	1.60261	0	1.60261	0	1.60261	0	1.58941	0	1.58941	0	1.58941	0
3.42384	99.9577	3.42384	0.0061	3.42384	0.0049	1.60303	0	1.60303	0	1.60303	0	1.62681	0	1.62681	0	1.62681	0	1.61361	0	1.61361	0	1.61361	0
3.45464	108.631	3.45464	0.0049	3.45464	0.0045	1.62713	0	1.62713	0	1.62713	0	1.65111	0	1.65111	0	1.65111	0	1.63781	0	1.63781	0	1.63781	0
3.48534	121.849	3.48534	0.0053	3.48534	0.0031	1.65123	0	1.65123	0	1.65123	0	1.67531	0	1.67531	0	1.67531	0	1.66201	0	1.66201	0	1.66201	0
3.51614	136.432	3.51614	0.0069	3.51614	0.0024	1.67533	0	1.67533	0	1.67533	0	1.69961	0	1.69961	0	1.69961	0	1.68621	0	1.68621	0	1.68621	0
3.54694	160.859	3.54694	0.0098	3.54694	0.003	1.69953	0	1.69953	0	1.69953	0	1.72381	0	1.72381	0	1.72381	0	1.71041	0	1.71041	0	1.71041	0
3.57774	197.615	3.57774	0.0139	3.57774	0.005	1.72363	0	1.72363	0	1.72363	0	1.74801	0	1.74801	0	1.74801	0	1.73461	0	1.73461	0	1.73461	0
3.60844	227.964	3.60844	0.018	3.60844	0.0067	1.74773	0	1.74773	0	1.74773	0	1.77231	0	1.77231	0	1.77231	0	1.75881	0	1.75881	0	1.75881	0
3.63924	231.975	3.63924	0.0219	3.63924	0.0077	1.77183	0	1.77183	0	1.77183	0	1.79651	0	1.79651	0	1.79651	0	1.78291	0	1.78291	0	1.78291	0
3.67004	210.073	3.67004	0.0284	3.67004	0.0083	1.79603	0	1.79603	0	1.79603	0	1.82081	0	1.82081	0	1.82081	0	1.80711	0	1.80711	0	1.80711	0
3.70084	179.258	3.70084	0.039	3.70084	0.009	1.82013	0	1.82013	0	1.82013	0	1.84501	0	1.84501	0	1.84501	0	1.83131	0	1.83131	0	1.83131	0
3.73164	152.111	3.73164	0.0494	3.73164	0.0104	1.84423	0	1.84423	0	1.84423	0	1.86931	0	1.86931	0	1.86931	0	1.85551	0	1.85551	0	1.85551	0
3.76234	129.011	3.76234	0.0515	3.76234	0.0124	1.86833	0	1.86833	0	1.86833	0	1.89351	0	1.89351	0	1.89351	0	1.87971	0	1.87971	0	1.87971	0
3.79314	106.535	3.79314	0.0427	3.79314	0.014	1.89243	0	1.89243	0	1.89243	0	1.91771	0	1.91771	0	1.91771	0	1.90391	0	1.90391	0	1.90391	0
3.82394	87.2926	3.82394	0.0335	3.82394	0.0143	1.91663	0	1.91663	0	1.91663	0	1.94201	0	1.94201	0	1.94201	0	1.92811	0	1.92811	0	1.92811	0
3.85474	78.1344	3.85474	0.0336	3.85474	0.0158	1.94073	0	1.94073	0	1.94073	0	1.96621	0	1.96621	0	1.96621	0	1.95231	0	1.95231	0	1.95231	0
3.88544	75.3098	3.88544	0.0439	3.88544	0.0179	1.96483	0	1.96483	0	1.96483	0	1.99051	0	1.99051	0	1.99051	0	1.97651	0.0005	1.97651	0	1.97651	0
3.91624	72.516	3.91624	0.0566	3.91624	0.018	1.98893	0	1.98893	0	1.98893	0	2.01471	0	2.01471	0	2.01471	0	2.00071	0.0086	2.00071	0	2.00071	0
3.94704	69.8691	3.94704	0.0597	3.94704	0.0168	2.01313	0	2.01313	0	2.01313	0	2.03901	0	2.03901	0	2.03901	0	2.02491	0.098	2.02491	0	2.02491	0
3.97784	67.7143	3.97784	0.0591	3.97784	0.0167	2.03723	0	2.03723	0	2.03723	0	2.06321	0	2.06321	0	2.06321	0	2.04911	0.7099	2.04911	0	2.04911	0
4.00864	68.8526	4.00864	0.0644	4.00864	0.0196	2.06133	0	2.06133	0	2.06133	0	2.08741	0	2.08741	0	2.08741	0	2.07331	3.2803	2.07331	0	2.07331	0
4.03934	67.5033	4.03934	0.0542	4.03934	0.0212	2.08543	0	2.08543	0	2.08543	0	2.11171	0	2.11171	0	2.11171	0	2.09751	9.6813	2.09751	0	2.09751	0
4.07014	64.4053	4.07014	0.0281	4.07014	0.0201	2.10963	0	2.10963	0	2.10963	0	2.13591	0	2.13591	0	2.13591	0	2.12171	18.2644	2.12171	0	2.12171	0.0002
4.10094	59.9866	4.10094	0.0108	4.10094	0.0186	2.13373	0	2.13373	0	2.13373	0	2.16021	0	2.16021	0	2.16021	0	2.14591	22.0614	2.14591	0	2.14591	0.0002
4.13174	50.6895	4.13174	0.0056	4.13174	0.0137	2.15783	0	2.15783	0	2.15783	0	2.18441	0	2.18441	0	2.18441	0	2.17011	17.2827	2.17011	0	2.17011	0.0002
4.16244	43.3068	4.16244	0.0054	4.16244	0.0077	2.18193	0	2.18193	0	2.18193	0	2.20871	0	2.20871	0	2.20871	0	2.19431	9.9245	2.19431	0	2.19431	0.0002
4.19324	41.5151	4.19324	0.0064	4.19324	0.0039	2.20613	0	2.20613	0	2.20613	0	2.23291	0	2.23291	0	2.23291	0	2.21841	7.8124	2.21841	0	2.21841	0.0004
4.22404	45.2547	4.22404	0.0075	4.22404	0.0028	2.23023	0	2.23023	0	2.23023	0	2.25711	0.0011	2.25711	0	2.25711	0	2.24261	11.6614	2.24261	0	2.24261	0.001
4.25484	43.0565	4.25484	0.0062	4.25484	0.0031	2.25433	0	2.25433	0	2.25433	0	2.28141	0.0171	2.28141	0	2.28141	0	2.26681	16.012	2.26681	0.0001	2.26681	0.0014
4.28554	35.3226	4.28554	0.0032	4.28554	0.0031	2.27843	0	2.27843	0	2.27843	0	2.30561	0.1719	2.30561	0	2.30561	0	2.29101	16.8649	2.29101	0.0001	2.29101	0.0014
4.31634	35.6946	4.31634	0.0017	4.31634	0.0034	2.30263	0.0002	2.30263	0	2.30263	0	2.32991	1.1036	2.32991	0	2.32991	0	2.31521	16.2654	2.31521	0	2.31521	0.0015
4.34714	39.3451	4.34714	0.0019	4.34714	0.0034	2.32673	0.0038	2.32673	0	2.32673	0	2.35411	4.5278	2.35411	0	2.35411	0	2.33941	16.1859	2.33941	0	2.33941	0.0017
4.37794	37.7649	4.37794	0.0024	4.37794	0.0024	2.35083	0.0487	2.35083	0	2.35083	0	2.37831	11.8812	2.37831	0	2.37831	0	2.36361	14.7672	2.36361	0	2.36361	0.0017
4.40874	30.3001	4.40874	0.0019	4.40874	0.0012	2.37493	0.4002	2.37493	0	2.37493	0	2.40261	19.9636	2.40261	0	2.40261	0	2.38781	12.5868	2.38781	0	2.38781	0.0014
4.43944	18.9669	4.43944	0.0009	4.43944	0.0004	2.39913	2.1085	2.39913	0	2.39913	0	2.42681	21.588	2.42681	0	2.42681	0	2.41201	13.4113	2.41201	0	2.41201	0.0014
4.47024	11.3798	4.47024	0.0003	4.47024	0.0001	2.42323	7.1328	2.42323	0	2.42323	0	2.45111	15.6633	2.45111	0	2.45111	0	2.43621	17.1473	2.43621	0	2.43621	0.0016
4.50104	8.0676	4.50104	0.0002	4.50104	0	2.44733	15.5091	2.44733	0	2.44733	0	2.47531	10.0801	2.47531	0	2.47531	0.0002	2.46041	21.5549	2.46041	0	2.46041	0.0023
4.53184	4.2443	4.53184	0.0001	4.53184	0	2.47143	21.7095	2.47143	0	2.47143	0	2.49961	10.8251	2.49961	0	2.49961	0.0002	2.48461	30.1872	2.48461	0.0001	2.48461	0.0035
4.56254	1.1942	4.56254	0	4.56254	0	2.49563	19.7829	2.49563	0	2.49563	0	2.52381	15.0658	2.52381	0	2.52381	0.0004	2.50881	46.4807	2.50881	0.0002	2.50881	0.0052
4.59334	0.1664	4.59334	0	4.59334	0	2.51973	12.8509	2.51973	0	2.51973	0	2.54801	16.8465	2.54801	0	2.54801	0.0004	2.53301	61.7869	2.53301	0.0004	2.53301	0.0064
4.62414	0.0113	4.62414	0	4.62414	0	2.54383	9.4774	2.54383	0	2.54383	0.0002	2.57231	15.6811	2.57231	0	2.57231	0.0004	2.55721	63.7544	2.55721	0.0007	2.55721	0.0058
4.65494	0.0004	4.65494	0	4.65494	0	2.56793	12.3382	2.56793	0.0001	2.56793	0.0002	2.59651	14.7725	2.59651	0	2.59651	0.0004	2.58141	55.3156	2.58141	0.0011	2.58141	0.0046
4.68574	0	4.68574	0	4.68574	0	2.59203	16.3558	2.59203	0.0001	2.59203	0.0004	2.62081	14.3272	2.62081	0	2.62081	0.0006	2.60561	50.5625	2.60561	0.0012	2.60561	0.0048
4.71644	0	4.71644	0	4.71644	0	2.61623	16.8425	2.61623	0.0001	2.61623	0.0004	2.64501	13.2472	2.64501	0	2.64501	0.0006	2.62971	56.0432	2.62971	0.0011	2.62971	0.0062
4.74724	0	4.74724	0	4.74724	0	2.64033	15.1098	2.64033	0	2.64033	0.0002	2.66931	13.2004	2.66931	0	2.66931	0.0006	2.65391	69.4399	2.65391	0.0009	2.65391	0.0073
4.77804	0	4.77804	0	4.77804	0	2.66443	13.9318	2.66443	0	2.66443	0.0004	2.69351	15.3571	2.69351	0	2.69351	0.0006	2.67811	86.8123	2.67811	0.0012	2.67811	0.0068
4.80884	0	4.80884	0	4.80884	0	2.68853	13.3314	2.68853	0.0001	2.68853	0.0004	2.71771	16.9592	2.71771	0	2.71771	0.0006	2.70231	102.481	2.70231	0.0023	2.70231	0.006
4.83954	0	4.83954	0	4.83954	0	2.71273	13.0969	2.71273	0.0001	2.71273	0.0004	2.74201	18.219	2.74201	0	2.74201	0.0008	2.72651	111.613	2.72651	0.0037	2.72651	0.0053
4.87034	0	4.87034	0	4.87034	0	2.73683	14.3748	2.73683	0.0001	2.73683	0.0004	2.76621	27.075	2.76621	0	2.76621	0.0012	2.75071	116.82	2.75071	0.0049	2.75071	0.005
4.90114	0	4.90114	0	4.90114	0	2.76093	16.412	2.76093	0.0001	2.76093	0.0004	2.79051	47.2073	2.79051	0.0001	2.79051	0.0022	2.77491	126.437	2.77491	0.0054	2.77491	0.0046
4.93194	0	4.93194	0	4.93194	0	2.78503	16.4923	2.78503	0.0001	2.78503	0.0004	2.81471	66.7474	2.81471	0.0001	2.81471	0.003	2.79911	142.3	2.79911	0.0054	2.79911	0.0046
4.96264	0	4.96264	0	4.96264	0	2.80923	17.7657	2.80923	0.0002	2.80923	0.0004	2.83901	71.0946	2.83901	0.0001	2.83901	0.0031	2.82331	154.83	2.82331	0.0047	2.82331	0.0044
4.99344	0	4.99344	0	4.99344	0	2.83333	29.4358	2.83333	0.0004	2.83333	0.0008	2.86321	63.3075	2.86321	0.0002	2.86321	0.0029	2.84751	156.219	2.84751	0.0035	2.84751	0.0047
5.02424	0	5.02424	0	5.02424	0	2.85743	52.0645	2.85743	0.0007	2.85743	0.0014	2.88741	57.6498	2.88741	0.0002	2.88741	0.0033	2.87171	149.386	2.87171	0.0023	2.87171	0.0047
5.05504	0	5.05504	0	5.05504	0	2.88153	70.4382	2.88153	0.0009	2.88153	0.002	2.91171	60.2593	2.91171	0.0001	2.91171	0.0037	2.89591	140.508	2.89591	0.0015	2.89591	0.005
						2.90573	71.9185	2.90573	0.0009	2.90573	0.002	2.93591	67.628	2.93591	0.0001	2.93591	0.0035	2.92011	133.043	2.92011	0.0015	2.92011	0.0057
						2.92983	63.4081	2.92983	0.0008	2.92983	0.0016	2.96021	75.8579	2.96021	0.0002	2.96021	0.0031	2.94431	127.176	2.94431	0.002	2.94431	0.0066
						2.95393	58.1054	2.95393	0.0006	2.95393	0.0017	2.98441	86.9205	2.98441	0.0004	2.98441	0.0023	2.96851	119.698	2.96851	0.0031	2.96851	0.0069
						2.97803	59.5098	2.97803	0.0004	2.97803	0.0017	3.00861	104.593	3.00861	0.0006	3.00861	0.002	2.99271	111.511	2.99271	0.0044	2.99271	0.0067
						3.00223	64.9762	3.00223	0.0005	3.00223	0.0017	3.03291	125.582	3.03291	0.0009	3.03291	0.0022	3.01691	112.915	3.01691	0.006	3.01691	0.0072
						3.02633	72.2047	3.02633	0.0007	3.02633	0.0012	3.05711	143.693	3.05711	0.001	3.05711	0.0026	3.04111	129.445	3.04111	0.0076	3.04111	0.0089
						3.05043	82.4228	3.05043	0.0014	3.05043	0.001	3.08141	157.364	3.08141	0.001	3.08141	0.003	3.06521	148.099	3.06521	0.0078	3.06521	0.0101
						3.07453	99.3872	3.07453	0.0027	3.07453	0.0011	3.10561	165.685	3.10561	0.0008	3.10561	0.0034	3.08941	153.233	3.08941	0.0064	3.08941	0.0094
						3.09873	121.443	3.09873	0.004	3.09873	0.0011	3.12991	165.448	3.12991	0.0006	3.12991	0.0036	3.11361	147.244	3.11361	0.0044	3.11361	0.0076
						3.12283	141.259	3.12283	0.0044	3.12283	0.0013	3.15411	156.516	3.15411	0.0005	3.15411	0.0038	3.13781	142.174	3.13781	0.003	3.13781	0.0061
						3.14693	154.371	3.14693	0.0038	3.14693	0.0015	3.17831	144.388	3.17831	0.0005	3.17831	0.0036	3.16201	144.09	3.16201	0.0024	3.16201	0.0058
						3.17103	160.573	3.17103	0.0028	3.17103	0.0017	3.20261	134.749	3.20261	0.0006	3.20261	0.0035	3.18621	151.811	3.18621	0.0024	3.18621	0.0064
						3.19513	161.238	3.19513	0.002	3.19513	0.0019	3.22681	126.501	3.22681	0.0008	3.22681	0.0035	3.21041	159.918	3.21041	0.0029	3.21041	0.0069
						3.21933	158.686	3.21933	0.0019	3.21933	0.0021	3.25111	115.884	3.25111	0.001	3.25111	0.0031	3.23461	164.558	3.23461	0.0039	3.23461	0.0076
						3.24343	154.443	3.24343	0.0025	3.24343	0.0023	3.27531	107.911	3.27531	0.0012	3.27531	0.0032	3.25881	167.207	3.25881	0.0051	3.25881	0.0089
						3.26753	149.44	3.26753	0.0035	3.26753	0.0023	3.29961	110.385	3.29961	0.0015	3.29961	0.0037	3.28301	168.784	3.28301	0.0057	3.28301	0.0104
						3.29163	143.063	3.29163	0.0042	3.29163	0.0023	3.32381	121.302	3.32381	0.0015	3.32381	0.0044	3.30721	166.033	3.30721	0.0058	3.30721	0.0112
						3.31583	131.56	3.31583	0.0045	3.31583	0.0021	3.34801	134.136	3.34801	0.0011	3.34801	0.0048	3.33141	156.477	3.33141	0.0057	3.33141	0.0115
						3.33993	116.02	3.33993	0.0048	3.33993	0.0021	3.37231	144.192	3.37231	0.0007	3.37231	0.0044	3.35561	143.182	3.35561	0.0063	3.35561	0.0112
						3.36403	105.779	3.36403	0.0051	3.36403	0.0024	3.39651	148.844	3.39651	0.0005	3.39651	0.004	3.37981	131.122	3.37981	0.0075	3.37981	0.011
						3.38813	108.158	3.38813	0.0049	3.38813	0.003	3.42081	153.156	3.42081	0.0005	3.42081	0.0035	3.40401	119.494	3.40401	0.0086	3.40401	0.011
						3.41233	121.176	3.41233	0.0043	3.41233	0.0031	3.44501	165.166	3.44501	0.0006	3.44501	0.0033	3.42821	106.32	3.42821	0.0087	3.42821	0.0112
						3.43643	135.734	3.43643	0.0037	3.43643	0.0028	3.46931	182.179	3.46931	0.0008	3.46931	0.0035	3.45241	95.6173	3.45241	0.0079	3.45241	0.0124
						3.46053	145.844	3.46053	0.0033	3.46053	0.0021	3.49351	193.53	3.49351	0.0009	3.49351	0.0039	3.47651	90.0989	3.47651	0.0072	3.47651	0.0137
						3.48463	157.571	3.48463	0.0031	3.48463	0.0016	3.51771	194.428	3.51771	0.001	3.51771	0.0046	3.50071	86.4281	3.50071	0.0078	3.50071	0.0142
						3.50883	179.578	3.50883	0.0032	3.50883	0.0015	3.54201	189.009	3.54201	0.0011	3.54201	0.0052	3.52491	81.1887	3.52491	0.0095	3.52491	0.0135
						3.53293	205.862	3.53293	0.0034	3.53293	0.0019	3.56621	182.365	3.56621	0.0013	3.56621	0.0057	3.54911	74.1852	3.54911	0.0106	3.54911	0.013
						3.55703	219.727	3.55703	0.0035	3.55703	0.0023	3.59051	174.477	3.59051	0.0016	3.59051	0.0063	3.57331	67.9026	3.57331	0.01	3.57331	0.0137
						3.58113	215.705	3.58113	0.0036	3.58113	0.0028	3.61471	161.612	3.61471	0.0018	3.61471	0.0072	3.59751	64.732	3.59751	0.0084	3.59751	0.0149
						3.60533	202.949	3.60533	0.0041	3.60533	0.0032	3.63891	142.945	3.63891	0.002	3.63891	0.0073	3.62171	64.6943	3.62171	0.0072	3.62171	0.0164
						3.62943	188.185	3.62943	0.0049	3.62943	0.0039	3.66321	123.495	3.66321	0.002	3.66321	0.0071	3.64591	67.1158	3.64591	0.0067	3.64591	0.0172
						3.65353	171.076	3.65353	0.0055	3.65353	0.0046	3.68741	107.641	3.68741	0.0019	3.68741	0.0063	3.67011	70.3239	3.67011	0.0071	3.67011	0.0165
						3.67763	151.708	3.67763	0.0055	3.67763	0.005	3.71171	94.2554	3.71171	0.0018	3.71171	0.0056	3.69431	73.1088	3.69431	0.0081	3.69431	0.0141
						3.70183	132.805	3.70183	0.0058	3.70183	0.0054	3.73591	82.7735	3.73591	0.0016	3.73591	0.0053	3.71851	75.612	3.71851	0.009	3.71851	0.012
						3.72593	116.43	3.72593	0.0068	3.72593	0.0055	3.76021	76.9714	3.76021	0.0016	3.76021	0.0063	3.74271	74.735	3.74271	0.0087	3.74271	0.0111
						3.75003	100.29	3.75003	0.0076	3.75003	0.0053	3.78441	78.316	3.78441	0.0019	3.78441	0.0085	3.76691	68.4234	3.76691	0.0075	3.76691	0.0105
						3.77413	81.8346	3.77413	0.0077	3.77413	0.0045	3.80861	82.8895	3.80861	0.0023	3.80861	0.0114	3.79111	60.9747	3.79111	0.0078	3.79111	0.0105
						3.79833	66.2888	3.79833	0.0083	3.79833	0.004	3.83291	85.453	3.83291	0.003	3.83291	0.0138	3.81531	56.1244	3.81531	0.0115	3.81531	0.0107
						3.82243	61.2437	3.82243	0.0114	3.82243	0.0046	3.85711	82.0144	3.85711	0.0034	3.85711	0.0138	3.83951	54.197	3.83951	0.0183	3.83951	0.0111
						3.84653	65.6229	3.84653	0.0172	3.84653	0.0063	3.88141	73.6686	3.88141	0.0035	3.88141	0.0114	3.86371	54.0532	3.86371	0.0266	3.86371	0.0121
						3.87063	70.9136	3.87063	0.023	3.87063	0.0079	3.90561	65.8984	3.90561	0.0038	3.90561	0.0082	3.88791	52.6568	3.88791	0.0324	3.88791	0.0134
						3.89473	70.2049	3.89473	0.0251	3.89473	0.0079	3.92991	61.8529	3.92991	0.0046	3.92991	0.0069	3.91201	50.0352	3.91201	0.0325	3.91201	0.0148
						3.91893	66.3121	3.91893	0.0244	3.91893	0.0072	3.95411	62.2298	3.95411	0.0054	3.95411	0.008	3.93621	50.9425	3.93621	0.0287	3.93621	0.017
						3.94303	68.0028	3.94303	0.0247	3.94303	0.0072	3.97831	66.0182	3.97831	0.0055	3.97831	0.0107	3.96041	54.7801	3.96041	0.0253	3.96041	0.0205
						3.96713	74.0894	3.96713	0.0251	3.96713	0.0079	4.00261	68.3675	4.00261	0.0049	4.00261	0.0127	3.98461	54.7992	3.98461	0.0247	3.98461	0.0217
						3.99123	74.3531	3.99123	0.0246	3.99123	0.008	4.02681	66.1591	4.02681	0.0037	4.02681	0.0128	4.00881	51.1784	4.00881	0.0299	4.00881	0.0194
						4.01543	68.6123	4.01543	0.0272	4.01543	0.0083	4.05111	60.6055	4.05111	0.0027	4.05111	0.0119	4.03301	48.2135	4.03301	0.0394	4.03301	0.0161
						4.03953	66.1614	4.03953	0.0354	4.03953	0.0106	4.07531	52.229	4.07531	0.0024	4.07531	0.01	4.05721	42.3739	4.05721	0.0421	4.05721	0.0129
						4.06363	67.6704	4.06363	0.0441	4.06363	0.0138	4.09961	43.3071	4.09961	0.0028	4.09961	0.0079	4.08141	29.6481	4.08141	0.0312	4.08141	0.009
						4.08773	65.5301	4.08773	0.0473	4.08773	0.0155	4.12381	37.403	4.12381	0.0037	4.12381	0.006	4.10561	15.0166	4.10561	0.0153	4.10561	0.0049
						4.11193	59.5331	4.11193	0.0451	4.11193	0.0138	4.14801	34.7601	4.14801	0.0045	4.14801	0.0058	4.12981	5.2778	4.12981	0.0049	4.12981	0.0019
						4.13603	56.9444	4.13603	0.0409	4.13603	0.0111	4.17231	35.7084	4.17231	0.0051	4.17231	0.0075	4.15401	1.2582	4.15401	0.001	4.15401	0.0004
						4.16013	59.8193	4.16013	0.0348	4.16013	0.0093	4.19651	40.0767	4.19651	0.0056	4.19651	0.0102	4.17821	0.2002	4.17821	0.0001	4.17821	0
						4.18423	62.6179	4.18423	0.0268	4.18423	0.0077	4.22081	43.6835	4.22081	0.0055	4.22081	0.0129	4.20241	0.021	4.20241	0	4.20241	0
						4.20843	58.9493	4.20843	0.0212	4.20843	0.006	4.24501	43.1215	4.24501	0.0047	4.24501	0.0148	4.22661	0.0014	4.22661	0	4.22661	0
						4.23253	49.2983	4.23253	0.0225	4.23253	0.0047	4.26921	38.5468	4.26921	0.0037	4.26921	0.0157	4.25081	0.0001	4.25081	0	4.25081	0
						4.25663	40.4531	4.25663	0.0289	4.25663	0.0048	4.29351	31.1177	4.29351	0.0031	4.29351	0.0145	4.27501	0	4.27501	0	4.27501	0
						4.28073	34.7073	4.28073	0.0326	4.28073	0.0057	4.31771	24.2497	4.31771	0.0036	4.31771	0.0114	4.29921	0	4.29921	0	4.29921	0
						4.30493	30.5138	4.30493	0.0305	4.30493	0.007	4.34201	22.6317	4.34201	0.006	4.34201	0.0096	4.32341	0	4.32341	0	4.32341	0
						4.32903	30.5171	4.32903	0.0294	4.32903	0.0094	4.36621	23.6926	4.36621	0.0085	4.36621	0.0091	4.34751	0	4.34751	0	4.34751	0
						4.35313	35.8605	4.35313	0.0336	4.35313	0.0126	4.39051	19.9153	4.39051	0.0083	4.39051	0.0074	4.37171	0	4.37171	0	4.37171	0
						4.37723	39.6241	4.37723	0.0368	4.37723	0.0135	4.41471	11.3477	4.41471	0.0052	4.41471	0.0041	4.39591	0	4.39591	0	4.39591	0
						4.40143	34.4968	4.40143	0.0315	4.40143	0.0109	4.43891	4.1917	4.43891	0.0021	4.43891	0.0015	4.42011	0	4.42011	0	4.42011	0
						4.42553	22.0696	4.42553	0.0196	4.42553	0.0063	4.46321	0.9936	4.46321	0.0005	4.46321	0.0004	4.44431	0	4.44431	0	4.44431	0
						4.44963	10.0278	4.44963	0.0086	4.44963	0.0026	4.48741	0.1507	4.48741	0.0001	4.48741	0	4.46851	0	4.46851	0	4.46851	0
						4.47373	3.1529	4.47373	0.0026	4.47373	0.0009	4.51171	0.0146	4.51171	0	4.51171	0	4.49271	0	4.49271	0	4.49271	0
						4.49793	0.6714	4.49793	0.0005	4.49793	0.0002	4.53591	0.0009	4.53591	0	4.53591	0	4.51691	0	4.51691	0	4.51691	0
						4.52203	0.0953	4.52203	0.0001	4.52203	0	4.56021	0	4.56021	0	4.56021	0	4.54111	0	4.54111	0	4.54111	0
						4.54613	0.0089	4.54613	0	4.54613	0	4.58441	0	4.58441	0	4.58441	0	4.56531	0	4.56531	0	4.56531	0
						4.57023	0.0005	4.57023	0	4.57023	0	4.60861	0	4.60861	0	4.60861	0	4.58951	0	4.58951	0	4.58951	0
						4.59433	0	4.59433	0	4.59433	0	4.63291	0	4.63291	0	4.63291	0	4.61371	0	4.61371	0	4.61371	0
						4.61853	0	4.61853	0	4.61853	0	4.65711	0	4.65711	0	4.65711	0	4.63791	0	4.63791	0	4.63791	0
						4.64263	0	4.64263	0	4.64263	0	4.68141	0	4.68141	0	4.68141	0	4.66211	0	4.66211	0	4.66211	0
						4.66673	0	4.66673	0	4.66673	0	4.70561	0	4.70561	0	4.70561	0	4.68631	0	4.68631	0	4.68631	0
						4.69083	0	4.69083	0	4.69083	0	4.72991	0	4.72991	0	4.72991	0	4.71051	0	4.71051	0	4.71051	0
						4.71503	0	4.71503	0	4.71503	0	4.75411	0	4.75411	0	4.75411	0	4.73471	0	4.73471	0	4.73471	0
						4.73913	0	4.73913	0	4.73913	0	4.77831	0	4.77831	0	4.77831	0	4.75881	0	4.75881	0	4.75881	0
						4.76323	0	4.76323	0	4.76323	0	4.80261	0	4.80261	0	4.80261	0	4.78301	0	4.78301	0	4.78301	0
						4.78733	0	4.78733	0	4.78733	0	4.82681	0	4.82681	0	4.82681	0	4.80721	0	4.80721	0	4.80721	0
						4.81153	0	4.81153	0	4.81153	0	4.85111	0	4.85111	0	4.85111	0	4.83141	0	4.83141	0	4.83141	0
						4.83563	0	4.83563	0	4.83563	0	4.87531	0	4.87531	0	4.87531	0	4.85561	0	4.85561	0	4.85561	0
						4.85973	0	4.85973	0	4.85973	0	4.89951	0	4.89951	0	4.89951	0	4.87981	0	4.87981	0	4.87981	0
						4.88383	0	4.88383	0	4.88383	0	4.92381	0	4.92381	0	4.92381	0	4.90401	0	4.90401	0	4.90401	0
						4.90803	0	4.90803	0	4.90803	0	4.94801	0	4.94801	0	4.94801	0	4.92821	0	4.92821	0	4.92821	0
						4.93213	0	4.93213	0	4.93213	0	4.97231	0	4.97231	0	4.97231	0	4.95241	0	4.95241	0	4.95241	0
						4.95623	0	4.95623	0	4.95623	0	4.99651	0	4.99651	0	4.99651	0	4.97661	0	4.97661	0	4.97661	0
						4.98033	0	4.98033	0	4.98033	0	5.02081	0	5.02081	0	5.02081	0	5.00081	0	5.00081	0	5.00081	0
						5.00453	0	5.00453	0	5.00453	0	5.04501	0	5.04501	0	5.04501	0	5.02501	0	5.02501	0	5.02501	0
						5.02863	0	5.02863	0	5.02863	0

## Sheet: Fig. 2b
X axis	Y axis	X axis	Y axis	X axis	Y axis	X axis	Y axis	X axis	Y axis	X axis	Y axis
	JCPDS #21-1272		TiO2		Mg:TiO2		Ca:TiO2		Sr:TiO2		Ba:TiO2
25.281	100	5	48.4448	4.94	38.5037	4.9	43.7387	4.85	44.9838	4.8	37.1424
25.281	0	5.02	47.124	4.96	37.4231	4.92	45.7955	4.87	45.9547	4.82	40.1831
25.281	--	5.04	48.317	4.98	38.803	4.94	44.8276	4.89	44.6412	4.84	37.78
36.946	10	5.06	47.5927	5	36.9244	4.96	45.8963	4.91	42.4519	4.86	36.6193
36.946	0	5.08	46.2292	5.02	38.2544	4.98	46.3601	4.93	42.4329	4.88	36.5212
36.946	--	5.1	47.2305	5.04	37.8055	5	45.0494	4.95	43.537	4.9	36.6519
37.8	20	5.12	47.6566	5.06	37.3732	5.02	46.0778	4.97	43.8987	4.92	37.3713
37.8	0	5.14	47.124	5.08	36.1762	5.04	46.0173	4.99	42.5852	4.94	37.6001
37.8	--	5.16	44.5036	5.1	37.3234	5.06	43.7991	5.01	43.5941	4.96	37.6001
38.575	10	5.18	44.8445	5.12	38.7531	5.08	44.1218	5.03	41.995	4.98	37.126
38.575	0	5.2	45.5049	5.14	37.3732	5.1	44.6058	5.05	43.023	5	35.5403
38.575	--	5.22	46.4423	5.16	36.6251	5.12	44.7873	5.07	43.6703	5.02	36.1942
48.049	35	5.24	46.2718	5.18	35.9767	5.14	45.3317	5.09	43.6132	5.04	37.5511
48.049	0	5.26	45.7818	5.2	36.0432	5.16	44.8881	5.11	41.8618	5.06	35.8019
48.049	--	5.28	46.0588	5.22	38.2377	5.18	44.5251	5.13	41.8618	5.08	36.325
53.89	20	5.3	46.3144	5.24	35.345	5.2	45.2309	5.15	43.2515	5.1	35.3114
53.89	0	5.32	45.2279	5.26	36.1596	5.22	45.6342	5.17	43.1373	5.12	35.8836
53.89	--	5.34	46.2505	5.28	35.4281	5.24	46.8643	5.19	42.1093	5.14	37.6001
55.06	20	5.36	45.3558	5.3	36.9244	5.26	45.3115	5.21	42.4519	5.16	35.2133
55.06	0	5.38	45.1001	5.32	36.3259	5.28	45.2511	5.23	41.7666	5.18	35.0826
55.06	--	5.4	44.9936	5.34	35.2286	5.3	42.2666	5.25	40.948	5.2	36.3087
62.119	4	5.42	44.8232	5.36	35.4946	5.32	43.0732	5.27	41.4049	5.22	35.3114
62.119	0	5.44	42.9271	5.38	33.882	5.34	43.8798	5.29	40.929	5.24	35.573
62.119	--	5.46	44.5036	5.4	36.1097	5.36	44.1218	5.31	40.8338	5.26	34.2979
62.688	14	5.48	43.9497	5.42	35.3616	5.38	42.9925	5.33	40.1485	5.28	35.0008
62.688	0	5.5	44.4397	5.44	34.4306	5.4	44.3638	5.35	41.8047	5.3	33.5785
62.688	--	5.52	43.758	5.46	34.8628	5.42	42.6094	5.37	39.882	5.32	34.1344
68.76	6	5.54	42.565	5.48	34.7963	5.44	42.5691	5.39	39.6726	5.34	33.7093
68.76	0	5.56	43.6941	5.5	34.0981	5.46	41.3591	5.41	41.8428	5.36	34.7556
68.76	--	5.58	44.0988	5.52	35.6775	5.48	42.7909	5.43	40.929	5.38	35.0989
70.309	6	5.6	44.1202	5.54	34.3308	5.5	40.5929	5.45	39.3299	5.4	33.8728
70.309	0	5.62	43.1189	5.56	34.3807	5.52	41.0768	5.47	39.8629	5.42	33.6439
70.309	--	5.64	43.5876	5.58	34.8961	5.54	42.5691	5.49	41.5762	5.44	34.1507
74.029	2	5.66	43.0976	5.6	33.1837	5.56	41.5003	5.51	39.2347	5.46	32.7775
74.029	0	5.68	42.9058	5.62	34.2311	5.58	41.0567	5.53	39.1205	5.48	33.0881
74.029	--	5.7	42.5011	5.64	35.5611	5.6	41.6415	5.55	38.6065	5.5	32.9083
75.029	10	5.72	41.2441	5.66	35.5943	5.62	42.1859	5.57	39.9772	5.52	34.445
75.029	0	5.74	42.0963	5.68	33.9485	5.64	43.5773	5.59	38.8349	5.54	33.3333
75.029	--	5.76	41.6702	5.7	33.9983	5.66	40.2702	5.61	39.4632	5.56	33.6276
76.017	4	5.78	40.9672	5.72	33.7323	5.68	40.2702	5.63	37.1407	5.58	33.0554
76.017	0	5.8	41.1802	5.74	33.1837	5.7	41.5003	5.65	37.0645	5.6	34.494
76.017	--	5.82	43.055	5.76	33.3666	5.72	40.6534	5.67	39.5583	5.62	33.1045
80.725	2	5.84	40.5411	5.78	32.5021	5.74	39.5443	5.69	37.3501	5.64	33.3497
80.725	0	5.86	40.1576	5.8	32.2527	5.76	41.1172	5.71	37.5404	5.66	33.2679
80.725	--	5.88	40.9885	5.82	33.2835	5.78	40.1492	5.73	36.0746	5.68	32.3525
		5.9	42.1602	5.84	33.6326	5.8	39.2418	5.75	37.7879	5.7	32.4832
		5.92	42.1176	5.86	32.4522	5.82	39.141	5.77	37.5785	5.72	32.8102
		5.94	39.5185	5.88	33.6991	5.84	40.0081	5.79	38.4161	5.74	33.1372
		5.96	40.9672	5.9	33.1671	5.86	37.8302	5.81	37.0645	5.76	31.4697
		5.98	40.2003	5.92	32.0366	5.88	38.536	5.83	37.2168	5.78	32.4669
		6	40.6263	5.94	31.7539	5.9	39.8266	5.85	36.2269	5.8	31.6005
		6.02	40.3281	5.96	32.419	5.92	38.7578	5.87	35.8652	5.82	31.813
		6.04	38.1764	5.98	31.2885	5.94	40.2501	5.89	36.2079	5.84	32.5977
		6.06	40.2003	6	31.621	5.96	37.6689	5.91	35.7129	5.86	31.2081
		6.08	38.8581	6.02	31.5212	5.98	38.6771	5.93	36.4363	5.88	31.4697
		6.1	39.7316	6.04	31.4048	6	39.0603	5.95	35.3703	5.9	31.4043
		6.12	40.115	6.06	32.4855	6.02	38.4957	5.97	35.9985	5.92	32.8919
		6.14	39.7529	6.08	32.419	6.04	38.9796	5.99	34.4565	5.94	30.685
		6.16	38.5812	6.1	32.0698	6.06	39.2821	6.01	34.6659	5.96	29.7041
		6.18	40.882	6.12	30.6234	6.08	38.0319	6.03	35.3893	5.98	30.4561
		6.2	39.0712	6.14	32.0366	6.1	36.9026	6.05	36.1508	6	30.3907
		6.22	38.4533	6.16	30.9559	6.12	38.1932	6.07	34.9324	6.02	30.7177
		6.24	38.709	6.18	30.6234	6.14	36.6001	6.09	35.1989	6.04	30.734
		6.26	37.7716	6.2	29.8587	6.16	37.7899	6.11	34.9134	6.06	30.2109
		6.28	38.8368	6.22	32.1031	6.18	37.5277	6.13	34.6849	6.08	30.2763
		6.3	40.1363	6.24	30.4073	6.2	37.7495	6.15	35.1989	6.1	30.734
		6.32	37.7077	6.26	29.9917	6.22	37.1244	6.17	34.9515	6.12	30.7994
		6.34	38.1764	6.28	30.4738	6.24	35.8137	6.19	34.8753	6.14	30.4398
		6.36	38.7516	6.3	30.4073	6.26	37.3462	6.21	35.1418	6.16	30.6359
		6.38	37.5373	6.32	30.0582	6.28	35.1482	6.23	35.8652	6.18	28.7723
		6.4	36.4934	6.34	30.1247	6.3	37.8907	6.25	35.6177	6.2	30.9302
		6.42	36.8343	6.36	30.9227	6.32	36.217	6.27	33.8092	6.22	29.0992
		6.44	37.6651	6.38	29.9584	6.34	35.4305	6.29	33.7521	6.24	30.3907
		6.46	36.7277	6.4	30.6068	6.36	35.5919	6.31	33.2762	6.26	30.5869
		6.48	36.8343	6.42	30.3076	6.38	36.3581	6.33	34.2281	6.28	30.2272
		6.5	38.4107	6.44	29.9418	6.4	35.6523	6.35	33.3524	6.3	29.982
		6.52	38.3042	6.46	30.0914	6.42	36.9631	6.37	33.3714	6.32	29.0338
		6.54	36.323	6.48	30.9393	6.44	35.612	6.39	34.0758	6.34	29.0665
		6.56	36.1099	6.5	30.0416	6.46	35.8338	6.41	33.8473	6.36	29.9657
		6.58	35.2365	6.52	30.7398	6.48	34.9264	6.43	32.8764	6.38	28.5271
		6.6	37.1964	6.54	29.5761	6.5	35.37	6.45	31.6391	6.4	28.9357
		6.62	35.3004	6.56	28.3458	6.52	35.5314	6.47	34.1519	6.42	28.7723
		6.64	36.6212	6.58	27.98	6.54	35.8137	6.49	33.2572	6.44	29.7041
		6.66	35.6199	6.6	29.1604	6.56	33.7165	6.51	33.1239	6.46	28.6415
		6.68	35.066	6.62	27.9468	6.58	35.9145	6.53	33.7712	6.48	28.7723
		6.7	36.1525	6.64	28.3624	6.6	35.4507	6.55	32.0008	6.5	28.805
		6.72	36.1525	6.66	29.3599	6.62	34.2811	6.57	31.7342	6.52	27.5625
		6.74	34.9595	6.68	28.9609	6.64	34.8457	6.59	33.3904	6.54	26.9577
		6.76	35.7478	6.7	28.9776	6.66	31.7604	6.61	32.8003	6.56	28.4126
		6.78	35.4069	6.72	28.4123	6.68	34.5029	6.63	32.4196	6.58	28.8377
		6.8	34.2565	6.74	28.3624	6.7	34.9869	6.65	31.5439	6.6	28.053
		6.82	34.2991	6.76	28.0133	6.72	33.898	6.67	33.0097	6.62	29.4262
		6.84	36.1525	6.78	27.8969	6.74	35.1079	6.69	30.9918	6.64	27.4971
		6.86	35.7478	6.8	27.1322	6.76	33.6761	6.71	31.5248	6.66	27.399
		6.88	35.2791	6.82	27.1654	6.78	34.0795	6.73	32.0388	6.68	28.2818
		6.9	34.4269	6.84	28.2793	6.8	33.5551	6.75	31.8485	6.7	27.0394
		6.92	35.1513	6.86	27.3483	6.82	33.1317	6.77	31.62	6.72	28.2655
		6.94	34.9808	6.88	27.7307	6.84	34.0996	6.79	32.0769	6.74	26.9086
		6.96	36.2165	6.9	28.0133	6.86	33.0107	6.81	30.6682	6.76	26.6307
		6.98	34.5547	6.92	26.8662	6.88	35.1079	6.83	30.1732	6.78	26.4182
		7	34.9169	6.94	26.4173	6.9	33.6963	6.85	30.3065	6.8	27.0231
		7.02	33.2765	6.96	28.5619	6.92	33.6157	6.87	31.0489	6.82	27.2029
		7.04	34.2565	6.98	26.6667	6.94	33.293	6.89	30.4778	6.84	29.4262
		7.06	34.9808	7	27.315	6.96	33.2527	6.91	31.7533	6.86	26.7124
		7.08	34.0008	7.02	27.5312	6.98	34.0593	6.93	30.2875	6.88	26.598
		7.1	33.4683	7.04	27.4813	7	33.1317	6.95	30.8395	6.9	26.7288
		7.12	33.1487	7.06	27.1155	7.02	33.1115	6.97	29.6212	6.92	26.0749
		7.14	33.4683	7.08	27.3649	7.04	33.1115	6.99	32.2863	6.94	25.4536
		7.16	34.7891	7.1	26.4007	7.06	31.9621	7.01	31.087	6.96	26.4672
		7.18	32.9357	7.12	26.1513	7.08	30.3085	7.03	30.8586	6.98	25.3556
		7.2	33.0635	7.14	26.4339	7.1	31.7604	7.05	28.8597	7	25.2084
		7.22	31.5722	7.16	25.5029	7.12	33.0107	7.07	28.6122	7.02	27.2192
		7.24	31.5296	7.18	26.9992	7.14	32.1234	7.09	30.7443	7.04	25.9277
		7.26	32.3605	7.2	27.315	7.16	32.4461	7.11	30.1542	7.06	25.6171
		7.28	32.8505	7.22	25.4032	7.18	30.9538	7.13	29.6212	7.08	25.9768
		7.3	31.2314	7.24	25.6692	7.2	31.1151	7.15	27.6223	7.1	25.4046
		7.32	31.6361	7.26	24.655	7.22	30.1674	7.17	29.031	7.12	25.5191
		7.34	32.19	7.28	24.1563	7.24	30.0867	7.19	29.0881	7.14	24.9305
		7.36	30.2301	7.3	25.5362	7.26	31.1353	7.21	28.3076	7.16	25.0286
		7.38	30.8905	7.32	25.2203	7.28	29.9859	7.23	28.8978	7.18	25.2084
		7.4	32.0835	7.34	25.3865	7.3	30.8328	7.25	29.2214	7.2	24.9632
		7.42	30.081	7.36	26.2012	7.32	30.4497	7.27	28.7455	7.22	25.1104
		7.44	31.7214	7.38	25.7523	7.34	31.1353	7.29	27.2035	7.24	23.5246
		7.46	30.7414	7.4	24.5719	7.36	30.7723	7.31	27.9459	7.26	24.5055
		7.48	30.1023	7.42	24.8379	7.38	30.2682	7.33	28.2125	7.28	26.222
		7.5	30.081	7.44	24.6883	7.4	30.0262	7.35	28.7645	7.3	24.5218
		7.52	32.0622	7.46	24.4057	7.42	30.4295	7.37	28.1553	7.32	24.6853
		7.54	31.6148	7.48	24.4888	7.44	29.3204	7.39	28.1173	7.34	24.3584
		7.56	30.6988	7.5	24.522	7.46	30.6312	7.41	26.2897	7.36	24.6036
		7.58	30.7627	7.52	24.9377	7.48	28.7356	7.43	26.442	7.38	25.3065
		7.6	30.1449	7.54	25.3699	7.5	29.9052	7.45	28.1173	7.4	23.1322
		7.62	30.017	7.56	24.2726	7.52	30.8127	7.47	26.3849	7.42	23.9006
		7.64	29.591	7.58	24.522	7.54	29.0179	7.49	27.7936	7.44	23.3284
		7.66	31.2314	7.6	25.2203	7.56	28.4332	7.51	28.5551	7.46	23.8025
		7.68	29.9744	7.62	24.4888	7.58	29.1994	7.53	28.7455	7.48	23.8516
		7.7	30.4644	7.64	23.7905	7.6	28.6146	7.55	26.0042	7.5	22.9851
		7.72	28.7388	7.66	24.2726	7.62	29.4414	7.57	26.3659	7.52	23.3938
		7.74	28.8879	7.68	24.0399	7.64	29.2599	7.59	26.4801	7.54	24.0641
		7.76	30.2514	7.7	24.3392	7.66	29.2599	7.61	26.7657	7.56	23.4265
		7.78	28.2914	7.72	23.7573	7.68	27.0216	7.63	26.6324	7.58	22.462
		7.8	28.9519	7.74	23.2585	7.7	29.0381	7.65	27.3177	7.6	23.3611
		7.82	28.8027	7.76	24.256	7.72	29.8447	7.67	26.5372	7.62	23.7044
		7.84	28.4832	7.78	23.1421	7.74	28.4936	7.69	25.8709	7.64	23.0505
		7.86	29.314	7.8	23.1421	7.76	28.2718	7.71	25.8329	7.66	23.4429
		7.88	28.8453	7.82	22.7598	7.78	28.8768	7.73	27.8698	7.68	23.6554
		7.9	28.3767	7.84	23.1754	7.8	28.2315	7.75	25.928	7.7	23.7862
		7.92	28.5684	7.86	23.0756	7.82	27.4249	7.77	27.0131	7.72	22.7889
		7.94	29.3353	7.88	23.1255	7.84	28.534	7.79	25.7948	7.74	23.263
		7.96	28.4406	7.9	23.2752	7.86	27.2636	7.81	26.9941	7.76	22.5928
		7.98	27.9719	7.92	22.1779	7.88	27.7879	7.83	26.1755	7.78	22.1841
		8	27.6949	7.94	23.5578	7.9	27.929	7.85	25.1666	7.8	22.6909
		8.02	27.8441	7.96	22.66	7.92	27.7072	7.87	24.9191	7.82	22.7236
		8.04	27.8014	7.98	22.5603	7.94	28.0097	7.89	24.5955	7.84	22.6745
		8.06	26.6937	8	21.7124	7.96	25.5293	7.91	24.9762	7.86	21.383
		8.08	26.6937	8.02	22.5603	7.98	25.9528	7.93	25.2808	7.88	21.5629
		8.1	28.2914	8.04	22.66	8	27.5055	7.95	25.5283	7.9	22.4783
		8.12	27.2049	8.06	22.0615	8.02	28.3122	7.97	24.4051	7.92	22.0206
		8.14	27.4393	8.08	20.4156	8.04	26.215	7.99	24.0244	7.94	22.6909
		8.16	27.141	8.1	21.4464	8.06	25.7915	8.01	23.6627	7.96	22.1514
		8.18	26.3741	8.12	20.9476	8.08	27.687	8.03	25.395	7.98	22.1023
		8.2	26.715	8.14	21.5628	8.1	26.2755	8.05	24.4432	8	21.3503
		8.22	25.3728	8.16	22.0449	8.12	25.368	8.07	23.4533	8.02	22.5437
		8.24	26.0758	8.18	22.5436	8.14	26.4771	8.09	23.7007	8.04	21.1378
		8.26	26.7789	8.2	21.1305	8.16	25.9125	8.11	23.9673	8.06	21.1378
		8.28	26.8428	8.22	21.9784	8.18	26.2553	8.13	24.2338	8.08	22.0206
		8.3	26.3102	8.24	21.7789	8.2	24.3597	8.15	24.5955	8.1	21.2032
		8.32	25.6711	8.26	20.7647	8.22	26.6384	8.17	23.6817	8.12	20.8436
		8.34	26.1184	8.28	21.4796	8.24	24.9445	8.19	23.6627	8.14	20.7455
		8.36	26.4593	8.3	21.3134	8.26	26.0536	8.21	23.0535	8.16	20.2223
		8.38	25.2663	8.32	20.3159	8.28	24.8437	8.23	23.815	8.18	21.0234
		8.4	25.0746	8.34	21.596	8.3	25.8318	8.25	23.9482	8.2	20.5656
		8.42	25.6924	8.36	21.064	8.32	25.4487	8.27	23.5865	8.22	19.9771
		8.44	26.7576	8.38	21.0141	8.34	25.7512	8.29	23.1677	8.24	19.6502
		8.46	25.9693	8.4	20.9809	8.36	24.5009	8.31	22.806	8.26	20.5493
		8.48	25.6924	8.42	19.6343	8.38	25.3882	8.33	20.9975	8.28	20.7128
		8.5	25.9693	8.44	19.7839	8.4	24.6017	8.35	22.292	8.3	21.0397
		8.52	25.948	8.46	20.5486	8.42	25.1462	8.37	22.4824	8.32	21.759
		8.54	25.6498	8.48	19.7007	8.44	25.3479	8.39	22.3111	8.34	20.8108
		8.56	25.2876	8.5	19.3516	8.46	25.2067	8.41	22.9202	8.36	20.4349
		8.58	25.2663	8.52	20.9809	8.48	25.489	8.43	22.1778	8.38	20.9743
		8.6	24.9467	8.54	20.665	8.5	24.1783	8.45	23.2248	8.4	20.3695
		8.62	25.6498	8.56	20.0831	8.52	25.1664	8.47	23.9102	8.42	20.7945
		8.64	24.4141	8.58	19.468	8.54	22.6457	8.49	22.6918	8.44	19.2741
		8.66	24.265	8.6	20.7647	8.56	24.2186	8.51	22.0636	8.46	19.6502
		8.68	24.9894	8.62	19.6176	8.58	24.5211	8.53	21.6067	8.48	18.8818
		8.7	25.6498	8.64	18.537	8.6	24.9445	8.55	22.4633	8.5	19.6502
		8.72	23.7324	8.66	18.8362	8.62	23.5128	8.57	21.8161	8.52	19.503
		8.74	25.3302	8.68	19.9335	8.64	23.8355	8.59	21.1118	8.54	18.8328
		8.76	25.1598	8.7	19.335	8.66	23.3112	8.61	21.1308	8.56	19.9771
		8.78	22.9229	8.72	20.3491	8.68	23.412	8.63	21.9303	8.58	20.0916
		8.8	24.4354	8.74	19.9668	8.7	24.4202	8.65	21.4163	8.6	18.8001
		8.82	23.4342	8.76	19.8504	8.72	22.6054	8.67	21.8923	8.62	19.454
		8.84	23.5833	8.78	19.0357	8.74	23.3716	8.69	21.0546	8.64	19.5684
		8.86	24.0733	8.8	19.4348	8.76	24.3597	8.71	21.264	8.66	19.7809
		8.88	24.2437	8.82	19.6176	8.78	24.4001	8.73	20.1599	8.68	19.6665
		8.9	23.5407	8.84	18.67	8.8	22.9078	8.75	21.1689	8.7	18.8164
		8.92	23.9455	8.86	19.202	8.82	24.2186	8.77	20.5597	8.72	18.8982
		8.94	23.8816	8.88	19.335	8.84	23.4321	8.79	21.245	8.74	19.2741
		8.96	22.2199	8.9	18.9194	8.86	23.7145	8.81	20.198	8.76	18.8001
		8.98	23.1572	8.92	18.1214	8.88	22.1819	8.83	20.3503	8.78	19.6828
		9	23.7963	8.94	18.5536	8.9	22.5852	8.85	20.0647	8.8	18.1952
		9.02	24.2863	8.96	19.0025	8.92	22.8675	8.87	19.7982	8.82	18.2279
		9.04	23.7111	8.98	17.8554	8.94	22.8675	8.89	21.1308	8.84	19.3722
		9.06	24.6272	9	18.2045	8.96	23.2708	8.91	21.3973	8.86	19.2088
		9.08	24.4141	9.02	17.9717	8.98	23.2103	8.93	20.6168	8.88	18.9635
		9.1	22.6246	9.04	17.8387	9	22.6054	8.95	21.4734	8.9	18.7674
		9.12	22.0281	9.06	19.0856	9.02	23.291	8.97	21.0166	8.92	18.2606
		9.14	23.072	9.08	17.8387	9.04	22.807	8.99	20.9214	8.94	19.0616
		9.16	22.8164	9.1	19.3184	9.06	21.9197	9.01	20.7691	8.96	18.326
		9.18	23.9455	9.12	17.7224	9.08	22.323	9.03	20.3883	8.98	18.4241
		9.2	22.0068	9.14	17.4065	9.1	21.5971	9.05	21.0927	9	18.6039
		9.22	22.6033	9.16	18.2045	9.12	21.0728	9.07	20.712	9.02	18.3096
		9.24	23.5407	9.18	16.7914	9.14	22.3029	9.09	21.7209	9.04	18.6039
		9.26	22.859	9.2	16.5087	9.16	21.7383	9.11	20.5216	9.06	19.1107
		9.28	20.9842	9.22	16.3258	9.18	22.8473	9.13	19.4175	9.08	18.0808
		9.3	21.1547	9.24	16.7248	9.2	22.565	9.15	20.6739	9.1	17.95
		9.32	22.9868	9.26	18.537	9.22	22.4239	9.17	20.4264	9.12	17.999
		9.34	22.3903	9.28	17.4231	9.24	22.6457	9.19	19.4175	9.14	18.2606
		9.36	22.3264	9.3	18.1214	9.26	22.4642	9.21	20.0267	9.16	18.7347
		9.38	21.8577	9.32	17.0241	9.28	21.2543	9.23	20.2551	9.18	18.4731
		9.4	21.9003	9.34	18.4871	9.3	21.6173	9.25	20.3312	9.2	17.623
		9.42	21.5381	9.36	16.808	9.32	20.9518	9.27	18.9416	9.22	17.6557
		9.44	22.4755	9.38	17.4896	9.34	21.1938	9.29	16.7714	9.24	17.8028
		9.46	21.4529	9.4	17.2901	9.36	21.5568	9.31	19.2842	9.26	17.5086
		9.48	21.4103	9.42	16.675	9.38	21.6979	9.33	19.3794	9.28	18.2115
		9.5	21.0055	9.44	16.276	9.4	21.4156	9.35	19.4175	9.3	17.9009
		9.52	20.2599	9.46	17.3566	9.42	23.1095	9.37	20.6929	9.32	17.8682
		9.54	20.409	9.48	16.7082	9.44	21.7181	9.39	20.8262	9.34	17.0345
		9.56	21.7512	9.5	16.1097	9.46	21.1535	9.41	19.6459	9.36	17.0835
		9.58	20.7073	9.52	17.9884	9.48	20.9115	9.43	18.161	9.38	17.0835
		9.6	20.9203	9.54	17.0574	9.5	20.8308	9.45	18.7893	9.4	17.6067
		9.62	21.8151	9.56	16.9077	9.52	19.3386	9.47	18.656	9.42	17.8682
		9.64	20.6221	9.58	15.8604	9.54	19.4596	9.49	18.9987	9.44	16.7893
		9.66	20.6221	9.6	16.276	9.56	20.851	9.51	17.9326	9.46	17.198
		9.68	21.7086	9.62	17.2735	9.58	21.2341	9.53	19.3413	9.48	17.0508
		9.7	21.5381	9.64	16.5253	9.6	20.1049	9.55	19.3223	9.5	17.1653
		9.72	21.0694	9.66	17.074	9.62	20.4275	9.57	18.2943	9.52	17.247
		9.74	20.3451	9.68	16.5752	9.64	20.0242	9.59	18.7322	9.54	17.4922
		9.76	20.7499	9.7	17.2569	9.66	20.5283	9.61	18.2562	9.56	16.6258
		9.78	20.9416	9.72	16.5253	9.68	19.7419	9.63	19.2271	9.58	16.4623
		9.8	22.6672	9.74	16.3591	9.7	21.0526	9.65	18.8273	9.6	16.6748
		9.82	20.5369	9.76	16.2261	9.72	21.214	9.67	18.3324	9.62	16.4623
		9.84	21.0268	9.78	16.0765	9.74	19.6814	9.69	17.8184	9.64	16.871
		9.86	19.9403	9.8	16.9576	9.76	19.9839	9.71	17.7994	9.66	15.9719
		9.88	20.0469	9.82	16.2427	9.78	18.8748	9.73	18.5418	9.68	16.446
		9.9	19.5356	9.84	16.0931	9.8	20.3468	9.75	18.7131	9.7	16.9528
		9.92	20.6008	9.86	16.2926	9.82	21.1333	9.77	19.4746	9.72	16.7893
		9.94	20.4303	9.88	16.1762	9.84	20.851	9.79	17.7042	9.74	16.7729
		9.96	21.5807	9.9	16.5087	9.86	19.3991	9.81	19.1319	9.76	16.4296
		9.98	20.2386	9.92	15.2951	9.88	19.2579	9.83	17.5519	9.78	16.0209
		10	19.706	9.94	15.7939	9.9	20.8308	9.85	18.3514	9.8	16.6258
		10.02	20.4303	9.96	15.744	9.92	19.6612	9.87	17.2663	9.82	16.7402
		10.04	20.4516	9.98	15.4946	9.94	18.4916	9.89	18.1991	9.84	15.4488
		10.06	20.0682	10	15.3284	9.96	20.4477	9.91	18.3324	9.86	16.2661
		10.08	20.0043	10.02	15.3284	9.98	20.2863	9.93	16.8856	9.88	16.3969
		10.1	20.409	10.04	15.4115	10	20.1855	9.95	18.4466	9.9	16.6585
		10.12	20.8777	10.06	16.4256	10.02	18.5521	9.97	17.9897	9.92	15.3343
		10.14	19.8764	10.08	15.4281	10.04	20.4678	9.99	18.0278	9.94	16.1027
		10.16	19.8764	10.1	15.5445	10.06	19.3991	10.01	17.5519	9.96	15.5795
		10.18	19.3225	10.12	16.0931	10.08	18.0682	10.03	17.1902	9.98	14.566
		10.2	17.533	10.14	15.5944	10.1	20.5485	10.05	17.5519	10	15.5959
		10.22	18.4491	10.16	16.7248	10.12	19.8629	10.07	16.9998	10.02	15.8901
		10.24	19.7273	10.18	15.4281	10.14	19.2579	10.09	17.0569	10.04	14.7785
		10.26	19.1734	10.2	16.0931	10.16	19.0563	10.11	16.562	10.06	16.4787
		10.28	18.5982	10.22	15.1621	10.18	19.6007	10.13	17.8565	10.08	15.6449
		10.3	19.6421	10.24	15.5112	10.2	19.4394	10.15	17.3805	10.1	16.4623
		10.32	19.3651	10.26	15.0457	10.22	18.048	10.17	17.3996	10.12	16.07
		10.34	19.003	10.28	15.4613	10.24	19.2781	10.19	17.609	10.14	15.4651
		10.36	19.493	10.3	16.1097	10.26	19.0563	10.21	17.7613	10.16	15.5305
		10.38	19.1947	10.32	16.3258	10.28	19.4394	10.23	16.8666	10.18	15.6122
		10.4	19.4504	10.34	16.01	10.3	17.8665	10.25	17.6471	10.2	15.743
		10.42	18.7473	10.36	14.9293	10.32	18.411	10.27	17.2282	10.22	14.8112
		10.44	18.023	10.38	15.9102	10.34	19.2982	10.29	17.3234	10.24	15.1218
		10.46	19.3438	10.4	15.3948	10.36	18.6126	10.31	16.1622	10.26	15.9719
		10.48	18.7047	10.42	15.3616	10.38	19.4394	10.33	16.7143	10.28	15.3997
		10.5	19.1947	10.44	15.7939	10.4	19.1974	10.35	16.3335	10.3	15.743
		10.52	18.4917	10.46	14.9626	10.42	20.2863	10.37	15.5721	10.32	15.5795
		10.54	19.216	10.48	14.9293	10.44	18.6933	10.39	18.0468	10.34	14.5496
		10.56	18.8113	10.5	14.2145	10.46	17.7858	10.41	17.7994	10.36	14.7948
		10.58	18.4704	10.52	14.015	10.48	18.9353	10.43	16.8475	10.38	15.7267
		10.6	17.5969	10.54	15.478	10.5	18.7538	10.45	16.4097	10.4	14.2717
		10.62	18.5769	10.56	13.35	10.52	19.1369	10.47	16.7333	10.42	15.8738
		10.64	18.4278	10.58	14.4971	10.54	18.6126	10.49	16.9237	10.44	15.1872
		10.66	19.5143	10.6	15.0125	10.56	18.8143	10.51	16.4668	10.46	15.3997
		10.68	18.4065	10.62	15.0291	10.58	18.653	10.53	17.628	10.48	15.8738
		10.7	20.0256	10.64	14.2477	10.6	18.1488	10.55	16.6572	10.5	14.7131
		10.72	18.6408	10.66	15.1288	10.62	18.9958	10.57	15.9528	10.52	15.2526
		10.74	20.0682	10.68	14.813	10.64	18.8344	10.59	17.6661	10.54	15.2362
		10.76	17.8739	10.7	14.2477	10.66	18.0883	10.61	17.4948	10.56	15.3507
		10.78	18.9604	10.72	15.212	10.68	19.2176	10.63	16.9046	10.58	15.2853
		10.8	20.1108	10.74	15.5112	10.7	19.2377	10.65	16.7904	10.6	14.4679
		10.82	18.6834	10.76	14.8961	10.72	18.0682	10.67	16.3906	10.62	14.239
		10.84	18.7047	10.78	14.5636	10.74	17.685	10.69	16.4097	10.64	15.7103
		10.86	19.7486	10.8	14.1978	10.76	18.0682	10.71	15.8386	10.66	15.743
		10.88	18.8965	10.82	14.2643	10.78	18.5723	10.73	16.7714	10.68	14.6967
		10.9	17.6822	10.84	14.7298	10.8	18.9554	10.75	17.4757	10.7	14.8112
		10.92	18.3426	10.86	14.2145	10.82	18.9151	10.77	16.7904	10.72	15.0891
		10.94	17.3626	10.88	14.5802	10.84	18.2093	10.79	16.8856	10.74	14.5496
		10.96	17.5543	10.9	14.8795	10.86	17.7253	10.81	17.4186	10.76	14.5987
		10.98	18.3213	10.92	15.4946	10.88	18.0077	10.83	16.6572	10.78	15.2199
		11	18.3426	10.94	15.4613	10.9	17.1809	10.85	16.7714	10.8	15.1708
		11.02	17.043	10.96	14.8296	10.92	18.2093	10.87	16.5429	10.82	15.6286
		11.04	18.023	10.98	13.7656	10.94	17.9068	10.89	16.1622	10.84	14.2553
		11.06	19.706	11	14.1147	10.96	18.0278	10.91	15.4578	10.86	14.239
		11.08	17.4478	11.02	14.0981	10.98	18.5118	10.93	16.1432	10.88	14.9583
		11.1	18.236	11.04	14.8296	11	18.9151	10.95	17.5328	10.9	14.7621
		11.12	17.5756	11.06	13.6991	11.02	17.564	10.97	16.7523	10.92	14.7294
		11.14	18.7473	11.08	14.0482	11.04	17.6447	10.99	15.4578	10.94	14.4515
		11.16	18.5769	11.1	14.4805	11.06	17.4027	11.01	15.5721	10.96	14.1409
		11.18	17.9378	11.12	14.3142	11.08	17.7253	11.03	15.7243	10.98	14.4679
		11.2	18.3213	11.14	14.7963	11.1	18.1287	11.05	16.4668	11	14.1573
		11.22	18.5769	11.16	14.2145	11.12	18.3303	11.07	15.8386	11.02	13.6341
		11.24	18.7899	11.18	13.6991	11.14	17.3624	11.09	15.7434	11.04	14.0755
		11.26	17.8952	11.2	14.015	11.16	17.8262	11.11	14.9629	11.06	15.2035
		11.28	18.3852	11.22	13.9318	11.18	18.6328	11.13	16.3906	11.08	14.1736
		11.3	17.5117	11.24	13.4663	11.2	18.6933	11.15	15.2865	11.1	14.5496
		11.32	17.1496	11.26	13.2502	11.22	16.2936	11.17	15.2675	11.12	14.7458
		11.34	18.2147	11.28	14.5303	11.24	17.9068	11.19	16.3526	11.14	13.4543
		11.36	17.3413	11.3	13.9152	11.26	17.7858	11.21	15.2675	11.16	14.664
		11.38	18.513	11.32	13.7656	11.28	17.806	11.23	15.0961	11.18	14.6967
		11.4	17.4052	11.34	13.8487	11.3	18.3505	11.25	16.9617	11.2	13.6832
		11.42	19.0456	11.36	13.8653	11.32	17.4027	11.27	16.9617	11.22	14.5006
		11.44	17.9165	11.38	14.5968	11.34	18.4311	11.29	15.4007	11.24	14.664
		11.46	17.32	11.4	14.1147	11.36	18.2295	11.31	16.9237	11.26	14.3698
		11.48	17.7248	11.42	14.2976	11.38	17.564	11.33	17.095	11.28	14.1409
		11.5	16.8939	11.44	13.35	11.4	17.4027	11.35	14.9438	11.3	14.1409
		11.52	18.1295	11.46	13.9817	11.42	16.8381	11.37	15.3055	11.32	14.1409
		11.54	18.3426	11.48	14.6467	11.44	17.6245	11.39	15.8576	11.34	13.4543
		11.56	17.7035	11.5	13.6991	11.46	17.5035	11.41	15.9528	11.36	14.942
		11.58	18.3213	11.52	13.6492	11.48	16.7776	11.43	15.0581	11.38	14.3371
		11.6	17.8526	11.54	13.4996	11.5	18.653	11.45	15.8576	11.4	13.9121
		11.62	17.4691	11.56	13.5993	11.52	18.0077	11.47	15.2104	11.42	14.7131
		11.64	16.4039	11.58	13.2668	11.54	18.3908	11.49	15.0581	11.44	14.19
		11.66	17.5543	11.6	13.2668	11.56	17.2414	11.51	15.8957	11.46	14.1409
		11.68	18.3426	11.62	13.6991	11.58	17.0196	11.53	14.9248	11.48	13.487
		11.7	17.7461	11.64	13.084	11.6	16.4751	11.55	15.5721	11.5	13.6832
		11.72	16.2761	11.66	13.4497	11.62	18.1488	11.57	15.4959	11.52	12.7677
		11.74	16.2761	11.68	14.414	11.64	16.8381	11.59	14.8487	11.54	14.0265
		11.76	17.2561	11.7	12.7182	11.66	16.6566	11.61	14.3727	11.56	13.6832
		11.78	17.4691	11.72	13.5661	11.68	17.5237	11.63	15.0009	11.58	13.6341
		11.8	16.7661	11.74	14.1313	11.7	17.8867	11.65	14.7535	11.6	13.5197
		11.82	17.2774	11.76	12.9177	11.72	18.0077	11.67	15.6101	11.62	13.5851
		11.84	18.1934	11.78	13.9651	11.74	17.5439	11.69	16.0861	11.64	14.7948
		11.86	18.6834	11.8	13.8986	11.76	17.2212	11.71	16.0099	11.66	13.9611
		11.88	17.2135	11.82	13.9152	11.78	17.8262	11.73	15.2104	11.68	14.19
		11.9	18.236	11.84	12.8678	11.8	16.8179	11.75	15.0009	11.7	13.863
		11.92	17.5756	11.86	13.6326	11.82	17.685	11.77	15.4007	11.72	13.8794
		11.94	16.5104	11.88	13.4996	11.84	18.048	11.79	14.8677	11.74	14.2227
		11.96	17.3626	11.9	14.7963	11.86	17.1204	11.81	15.2675	11.76	13.8467
		11.98	18.8752	11.92	13.5661	11.88	17.4229	11.83	13.7255	11.78	14.2227
		12	18.5343	11.94	13.9152	11.9	17.5842	11.85	14.2776	11.8	13.0946
		12.02	17.2987	11.96	12.951	11.92	17.3825	11.87	15.2484	11.82	12.8494
		12.04	17.3413	11.98	13.5495	11.94	17.322	11.89	14.5631	11.84	12.9639
		12.06	17.3839	12	12.6517	11.96	18.6328	11.91	14.9819	11.86	13.8794
		12.08	17.3626	12.02	13.1671	11.98	17.4834	11.93	14.7916	11.88	14.3044
		12.1	16.6809	12.04	13.1338	12	16.3541	11.95	16.4097	11.9	14.2063
		12.12	17.7248	12.06	13.5661	12.02	17.2817	11.97	16.3145	11.92	12.8331
		12.14	17.7035	12.08	13.4996	12.04	16.6767	11.99	15.9909	11.94	13.4543
		12.16	17.4904	12.1	13.4165	12.06	16.7776	12.01	15.8957	11.96	12.9148
		12.18	17.1496	12.12	12.9842	12.08	17.2414	12.03	14.7916	11.98	13.9121
		12.2	17.1922	12.14	13.5827	12.1	16.5356	12.05	14.0301	12	14.1082
		12.22	17.2987	12.16	13.1505	12.12	17.0397	12.07	16.0861	12.02	14.7294
		12.24	17.4478	12.18	12.8678	12.14	16.5356	12.09	14.4108	12.04	14.0428
		12.26	16.5956	12.2	12.2859	12.16	17.1809	12.11	14.2395	12.06	14.1246
		12.28	17.3626	12.22	12.8678	12.18	17.4834	12.13	15.6292	12.08	13.8467
		12.3	17.1922	12.24	13.2835	12.2	17.1002	12.15	14.4679	12.1	13.3072
		12.32	16.1483	12.26	13.6658	12.22	16.7372	12.17	15.7243	12.12	13.2254
		12.34	16.7235	12.28	13.4331	12.24	16.9389	12.19	15.0771	12.14	13.1273
		12.36	17.2135	12.3	13.749	12.26	17.2414	12.21	14.9438	12.16	13.2908
		12.38	16.2122	12.32	12.9676	12.28	16.9792	12.23	13.5161	12.18	13.0293
		12.4	17.107	12.34	12.6517	12.3	16.4751	12.25	14.3537	12.2	14.2063
		12.42	15.9139	12.36	13.1006	12.32	16.8582	12.27	14.506	12.22	13.6178
		12.44	17.6822	12.38	12.9676	12.34	16.4348	12.29	14.525	12.24	13.5033
		12.46	16.6383	12.4	12.8845	12.36	16.1323	12.31	15.3436	12.26	14.5987
		12.48	16.2974	12.42	12.9676	12.38	16.7372	12.33	14.2776	12.28	12.7514
		12.5	17.4265	12.44	12.818	12.4	16.7977	12.35	14.2776	12.3	13.8957
		12.52	15.4239	12.46	12.7847	12.42	17.3019	12.37	15.6101	12.32	13.7322
		12.54	16.9365	12.48	13.0175	12.44	16.8582	12.39	15.0771	12.34	14.1082
		12.56	16.4891	12.5	12.3192	12.46	16.092	12.41	14.6202	12.36	13.8303
		12.58	15.5305	12.52	12.8678	12.48	15.2652	12.43	14.9058	12.38	12.9148
		12.6	16.83	12.54	13.8321	12.5	17.2817	12.45	15.0771	12.4	13.2254
		12.62	17.2561	12.56	13.6492	12.52	16.8582	12.47	14.2204	12.42	14.2553
		12.64	15.8713	12.58	12.8845	12.54	15.8298	12.49	15.2865	12.44	13.6014
		12.66	16.0844	12.6	12.7681	12.56	16.0113	12.51	14.9819	12.46	12.9312
		12.68	16.4039	12.62	11.9535	12.58	15.7693	12.53	14.8487	12.48	13.0129
		12.7	16.8087	12.64	13.5993	12.6	16.8381	12.55	14.1062	12.5	13.6014
		12.72	16.127	12.66	12.9011	12.62	16.7574	12.57	15.039	12.52	12.8658
		12.74	15.3174	12.68	12.7847	12.64	16.7776	12.59	13.6874	12.54	12.3917
		12.76	16.34	12.7	12.8512	12.66	15.9105	12.61	14.6773	12.56	13.8957
		12.78	16.7661	12.72	12.7348	12.68	15.971	12.63	14.011	12.58	13.487
		12.8	16.7448	12.74	13.3998	12.7	16.1121	12.65	14.7535	12.6	13.0456
		12.82	16.553	12.76	13.2835	12.72	16.2129	12.67	13.992	12.62	12.5225
		12.84	16.4039	12.78	13.0673	12.74	16.0113	12.69	14.6393	12.64	13.6014
		12.86	17.1496	12.8	11.8371	12.76	16.0718	12.71	14.6583	12.66	13.9121
		12.88	15.9992	12.82	12.951	12.78	15.3862	12.73	14.9438	12.68	13.4707
		12.9	16.0844	12.84	12.4023	12.8	16.8381	12.75	14.5441	12.7	12.3263
		12.92	16.0631	12.86	12.6351	12.82	16.3138	12.77	13.973	12.72	12.8494
		12.94	15.9778	12.88	13.2003	12.84	17.4632	12.79	14.3537	12.74	11.9503
		12.96	16.2548	12.9	11.6875	12.86	16.9994	12.81	14.2776	12.76	11.9993
		12.98	16.1483	12.92	13.5993	12.88	16.4146	12.83	14.3156	12.78	12.1301
		13	17.2135	12.94	13.4497	12.9	17.1607	12.85	14.4679	12.8	12.8167
		13.02	16.8726	12.96	13.084	12.92	16.1121	12.87	14.3347	12.82	13.6341
		13.04	16.8939	12.98	12.7348	12.94	15.7088	12.89	13.6493	12.84	12.784
		13.06	16.5317	13	12.2693	12.96	16.6364	12.91	14.8106	12.86	13.3726
		13.08	17.0856	13.02	12.5353	12.98	15.9911	12.93	13.0211	12.88	13.5033
		13.1	16.2122	13.04	12.1197	13	16.3743	12.95	14.1253	12.9	12.9802
		13.12	16.3187	13.06	12.6018	13.02	16.3743	12.97	14.5631	12.92	13.2908
		13.14	17.4052	13.08	12.1031	13.04	16.9591	12.99	14.4108	12.94	12.5061
		13.16	16.6809	13.1	12.3358	13.06	16.8986	13.01	14.6202	12.96	12.5879
		13.18	17.2135	13.12	13.3333	13.08	16.1323	13.03	14.2966	12.98	13.5197
		13.2	16.7448	13.14	12.3192	13.1	16.3541	13.05	14.2395	13	13.9284
		13.22	16.2761	13.16	12.2028	13.12	15.9911	13.07	14.1633	13.02	12.4898
		13.24	16.6596	13.18	12.5852	13.14	15.729	13.09	12.431	13.04	12.8985
		13.26	16.4465	13.2	12.9011	13.16	16.5558	13.11	14.4679	13.06	14.0755
		13.28	15.4026	13.22	12.1862	13.18	15.7491	13.13	14.0491	13.08	12.7187
		13.3	15.5092	13.24	12.4522	13.2	15.3458	13.15	13.5922	13.1	12.735
		13.32	16.0844	13.26	13.2336	13.22	15.85	13.17	14.1062	13.12	13.5524
		13.34	16.1909	13.28	12.3192	13.24	16.0718	13.19	13.497	13.14	13.7159
		13.36	16.0205	13.3	13.0175	13.26	17.1607	13.21	14.3156	13.16	13.0129
		13.38	16.7022	13.32	12.1197	13.28	16.8381	13.23	13.9159	13.18	13.487
		13.4	16.3826	13.34	12.3857	13.3	15.8096	13.25	13.7065	13.2	13.111
		13.42	15.85	13.36	12.2693	13.32	15.0837	13.27	13.0402	13.22	12.6206
		13.44	16.3613	13.38	12.8512	13.34	17.0196	13.29	14.8867	13.24	13.4053
		13.46	15.8713	13.4	12.2527	13.36	16.0718	13.31	14.1253	13.26	13.6014
		13.48	16.2974	13.42	13.0008	13.38	16.6969	13.33	13.7826	13.28	13.111
		13.5	16.0205	13.44	11.8038	13.4	16.8582	13.35	14.525	13.3	13.111
		13.52	15.9352	13.46	11.5711	13.42	16.2734	13.37	14.0491	13.32	14.4025
		13.54	16.4039	13.48	11.8371	13.44	15.7895	13.39	14.5441	13.34	13.7976
		13.56	16.6383	13.5	12.685	13.46	16.092	13.41	15.0771	13.36	12.2773
		13.58	16.0418	13.52	13.1006	13.48	16.0718	13.43	14.9248	13.38	13.0293
		13.6	15.1896	13.54	12.2028	13.5	15.85	13.45	13.8778	13.4	12.8821
		13.62	15.5092	13.56	12.4023	13.52	15.608	13.47	13.992	13.42	12.7187
		13.64	15.8287	13.58	12.2028	13.54	15.85	13.49	15.6672	13.44	13.062
		13.66	15.4452	13.6	12.685	13.56	15.4265	13.51	14.487	13.46	12.6533
		13.68	15.7861	13.62	11.8537	13.58	16.0113	13.53	13.8778	13.48	12.8331
		13.7	14.934	13.64	12.8346	13.6	16.2734	13.55	15.0009	13.5	13.3562
		13.72	16.9365	13.66	12.7016	13.62	15.9105	13.57	14.8867	13.52	12.7023
		13.74	15.8074	13.68	12.0366	13.64	15.9508	13.59	13.8397	13.54	13.3235
		13.76	15.9992	13.7	12.7348	13.66	16.0315	13.61	14.5631	13.56	13.1273
		13.78	16.34	13.72	11.8204	13.68	16.0516	13.63	14.0491	13.58	13.0946
		13.8	16.4678	13.74	12.6018	13.7	17.0397	13.65	14.5441	13.6	12.3427
		13.82	15.2961	13.76	12.5187	13.72	15.9508	13.67	13.8207	13.62	13.2418
		13.84	16.5743	13.78	12.4855	13.74	16.4549	13.69	14.1824	13.64	13.8957
		13.86	16.5743	13.8	12.0864	13.76	16.2331	13.71	14.3918	13.66	13.5197
		13.88	15.6796	13.82	11.9368	13.78	15.5677	13.73	14.2204	13.68	13.6341
		13.9	15.9139	13.84	12.0698	13.8	15.2248	13.75	13.6684	13.7	13.0456
		13.92	16.0844	13.86	12.1197	13.82	16.1121	13.77	13.6303	13.72	13.0293
		13.94	16.1057	13.88	12.8512	13.84	15.4265	13.79	13.992	13.74	12.8494
		13.96	16.553	13.9	12.153	13.86	16.7776	13.81	13.2305	13.76	13.1927
		13.98	16.4465	13.92	12.0366	13.88	16.9792	13.83	13.1354	13.78	13.6668
		14	16.1057	13.94	13.1172	13.9	15.7088	13.85	15.0009	13.8	12.8494
		14.02	16.1696	13.96	12.7182	13.92	16.4549	13.87	14.2204	13.82	12.31
		14.04	15.8926	13.98	12.2195	13.94	15.5677	13.89	14.1062	13.84	12.6206
		14.06	16.1483	14	12.7515	13.96	16.5154	13.91	13.8016	13.86	12.2609
		14.08	16.3613	14.02	11.9036	13.98	15.7491	13.93	12.2216	13.88	13.1927
		14.1	15.7222	14.04	12.1862	14	15.7491	13.95	13.1354	13.9	12.4898
		14.12	15.7648	14.06	12.1862	14.02	16.1726	13.97	13.8968	13.92	13.1437
		14.14	16.5104	14.08	12.1197	14.04	16.7776	13.99	14.2966	13.94	12.8494
		14.16	16.9578	14.1	12.6018	14.06	16.2734	14.01	14.0872	13.96	12.4407
		14.18	16.0205	14.12	13.0175	14.08	15.5475	14.03	14.2395	13.98	13.863
		14.2	16.0418	14.14	12.5353	14.1	16.2331	14.05	14.487	14	12.8658
		14.22	16.8939	14.16	12.4855	14.12	15.5878	14.07	13.0592	14.02	12.3427
		14.24	15.85	14.18	13.35	14.14	14.7812	14.09	13.2686	14.04	11.7868
		14.26	16.1483	14.2	13.1172	14.16	16.3138	14.11	13.9349	14.06	12.5879
		14.28	16.0205	14.22	12.2028	14.18	16.1525	14.13	13.8397	14.08	13.111
		14.3	15.8926	14.24	11.3716	14.2	15.4063	14.15	13.6874	14.1	12.6696
		14.32	15.7435	14.26	11.9036	14.22	15.5878	14.17	13.8588	14.12	12.5388
		14.34	17.0217	14.28	12.2693	14.24	15.003	14.19	14.1253	14.14	12.9475
		14.36	16.0418	14.3	12.3524	14.26	17.2817	14.21	14.4489	14.16	12.5879
		14.38	16.83	14.32	11.3716	14.28	15.971	14.23	14.2585	14.18	13.2254
		14.4	15.8287	14.34	11.2219	14.3	16.2331	14.25	14.8867	14.2	12.4407
		14.42	14.7209	14.36	12.5852	14.32	16.2331	14.27	13.2496	14.22	12.9312
		14.44	16.5317	14.38	12.4356	14.34	14.9829	14.29	13.8207	14.24	12.6206
		14.46	16.83	14.4	12.8346	14.36	16.1525	14.31	14.4489	14.26	12.9802
		14.48	16.4465	14.42	11.9202	14.38	14.9425	14.33	13.8397	14.28	13.0129
		14.5	16.2122	14.44	13.8986	14.4	15.366	14.35	13.0402	14.3	12.6369
		14.52	16.4465	14.46	12.8013	14.42	16.092	14.37	14.1824	14.32	12.8167
		14.54	15.4026	14.48	12.7348	14.44	16.092	14.39	14.7154	14.34	12.0157
		14.56	17.4052	14.5	12.0698	14.46	16.0718	14.41	13.7065	14.36	12.8494
		14.58	16.2761	14.52	12.153	14.48	16.2331	14.43	13.8778	14.38	12.5061
		14.6	16.4252	14.54	12.7348	14.5	16.3541	14.45	13.3257	14.4	12.8985
		14.62	16.127	14.56	12.419	14.52	15.9306	14.47	13.0211	14.42	12.8985
		14.64	17.2987	14.58	11.4713	14.54	15.487	14.49	14.3537	14.44	13.0293
		14.66	17.0004	14.6	11.9701	14.56	15.2853	14.51	14.4489	14.46	13.0293
		14.68	16.2761	14.62	11.621	14.58	16.4751	14.53	13.5732	14.48	11.656
		14.7	16.6809	14.64	11.4879	14.6	15.7088	14.55	13.5351	14.5	12.8985
		14.72	17.0004	14.66	11.9535	14.62	15.7491	14.57	13.4019	14.52	12.8821
		14.74	15.5092	14.68	11.1887	14.64	15.85	14.59	12.1074	14.54	12.6042
		14.76	15.8926	14.7	12.9177	14.66	15.8701	14.61	13.8968	14.56	13.0783
		14.78	16.2335	14.72	12.6351	14.68	15.5878	14.63	14.2395	14.58	12.2282
		14.8	16.4678	14.74	12.6018	14.7	15.2652	14.65	13.8207	14.6	12.0811
		14.82	15.637	14.76	12.7515	14.72	15.4265	14.67	13.478	14.62	12.9148
		14.84	16.4252	14.78	11.2219	14.74	15.487	14.69	13.7065	14.64	12.8494
		14.86	16.2548	14.8	11.8204	14.76	15.971	14.71	13.8968	14.66	11.8359
		14.88	15.7222	14.82	12.1862	14.78	15.9911	14.73	12.8879	14.68	12.0974
		14.9	16.5317	14.84	11.5711	14.8	15.5072	14.75	14.0681	14.7	11.4926
		14.92	15.7435	14.86	11.6376	14.82	15.6483	14.77	14.0301	14.72	12.4734
		14.94	16.1057	14.88	11.7539	14.84	15.5475	14.79	13.7826	14.74	12.8658
		14.96	15.4239	14.9	11.8038	14.86	17.1002	14.81	15.1342	14.76	12.686
		14.98	16.4252	14.92	11.9202	14.88	17.1607	14.83	13.2305	14.78	13.2908
		15	14.7209	14.94	11.887	14.9	15.971	14.85	15.039	14.8	13.3726
		15.02	15.3387	14.96	12.4855	14.92	16.2129	14.87	13.5542	14.82	12.0484
		15.04	15.8926	14.98	11.1721	14.94	15.366	14.89	13.7636	14.84	12.8494
		15.06	15.9992	15	12.3857	14.96	15.3257	14.91	14.5631	14.86	12.2119
		15.08	16.1909	15.02	12.0864	14.98	15.9306	14.93	12.964	14.88	14.0428
		15.1	16.127	15.04	12.2527	15	14.6401	14.95	13.5732	14.9	13.1601
		15.12	16.4465	15.06	12.4522	15.02	16.0113	14.97	13.8207	14.92	12.359
		15.14	15.2535	15.08	11.6875	15.04	15.4668	14.99	13.973	14.94	12.0811
		15.16	15.7648	15.1	11.0224	15.06	16.0718	15.01	14.3347	14.96	12.0484
		15.18	15.0831	15.12	12.4356	15.08	16.3743	15.03	13.4019	14.98	12.3917
		15.2	15.6157	15.14	11.887	15.1	15.7491	15.05	13.478	15	13.0293
		15.22	15.1044	15.16	12.4522	15.12	15.2652	15.07	13.973	15.02	12.6206
		15.24	15.7648	15.18	10.9061	15.14	15.0635	15.09	13.6493	15.04	11.8032
		15.26	15.7009	15.2	12.0532	15.16	15.5072	15.11	14.1062	15.06	13.4216
		15.28	14.9766	15.22	11.9535	15.18	15.5273	15.13	13.1734	15.08	13.5033
		15.3	14.7848	15.24	12.4356	15.2	15.245	15.15	14.3347	15.1	12.1955
		15.32	14.9766	15.26	11.621	15.22	14.9627	15.17	13.5351	15.12	12.5388
		15.34	17.2561	15.28	11.8038	15.24	15.9911	15.19	13.8588	15.14	11.8522
		15.36	15.5731	15.3	11.8371	15.26	15.5878	15.21	14.1443	15.16	12.8167
		15.38	16.6596	15.32	11.8038	15.28	15.3862	15.23	13.973	15.18	12.2609
		15.4	15.9352	15.34	11.5711	15.3	14.2771	15.25	13.497	15.2	12.1792
		15.42	15.9139	15.36	12.3691	15.32	14.6602	15.27	13.5542	15.22	12.359
		15.44	15.8287	15.38	11.9202	15.34	16.2533	15.29	14.1633	15.24	11.8849
		15.46	14.9126	15.4	11.2718	15.36	16.3944	15.31	12.7356	15.26	11.4926
		15.48	15.85	15.42	12.2527	15.38	15.124	15.33	13.478	15.28	11.5743
		15.5	16.0205	15.44	10.9227	15.4	15.2652	15.35	14.2204	15.3	11.4926
		15.52	15.4026	15.46	11.8537	15.42	16.1323	15.37	13.1925	15.32	12.0484
		15.54	15.7861	15.48	11.5378	15.44	15.5273	15.39	13.4399	15.34	12.9312
		15.56	16.617	15.5	10.7232	15.46	15.5072	15.41	14.3537	15.36	12.4407
		15.58	14.934	15.52	11.6875	15.48	15.4063	15.43	14.1633	15.38	12.3263
		15.6	16.1057	15.54	12.1031	15.5	14.8014	15.45	14.2014	15.4	13.0456
		15.62	15.4026	15.56	11.8537	15.52	16.0113	15.47	13.497	15.42	11.8032
		15.64	17.107	15.58	11.7041	15.54	15.85	15.49	12.5833	15.44	12.3917
		15.66	16.4039	15.6	11.8703	15.56	14.9022	15.51	13.0973	15.46	11.6233
		15.68	15.0192	15.62	11.0224	15.58	15.6483	15.53	12.8688	15.48	11.5907
		15.7	15.0192	15.64	12.6683	15.6	15.8701	15.55	13.5161	15.5	13.0783
		15.72	15.7435	15.66	11.4879	15.62	14.3577	15.57	12.3929	15.52	11.7214
		15.74	16.1909	15.68	11.7373	15.64	15.4063	15.59	13.2496	15.54	12.8167
		15.76	15.3387	15.7	11.5544	15.66	14.6602	15.61	13.0021	15.56	12.1628
		15.78	15.4239	15.72	11.7872	15.68	15.1845	15.63	12.8688	15.58	11.8849
		15.8	15.2322	15.74	11.8371	15.7	16.5759	15.65	13.3448	15.6	11.983
		15.82	16.1057	15.76	11.5046	15.72	15.3862	15.67	12.7356	15.62	12.3263
		15.84	15.4665	15.78	10.6733	15.74	16.1525	15.69	13.9159	15.64	12.408
		15.86	15.2322	15.8	11.0224	15.76	15.8701	15.71	13.9159	15.66	11.9993
		15.88	15.2535	15.82	10.3574	15.78	15.6281	15.73	13.7826	15.68	12.2936
		15.9	15.6583	15.84	11.8537	15.8	15.0232	15.75	13.3257	15.7	12.3917
		15.92	16.6809	15.86	11.1721	15.82	14.761	15.77	12.5262	15.72	11.9339
		15.94	16.3613	15.88	11.4381	15.84	15.1644	15.79	13.1163	15.74	12.032
		15.96	15.2961	15.9	12.3192	15.86	14.6602	15.81	13.5732	15.76	12.0484
		15.98	15.4026	15.92	11.4879	15.88	15.124	15.83	13.6113	15.78	11.6724
		16	15.9778	15.94	10.9726	15.9	14.6401	15.85	13.459	15.8	11.9176
		16.02	15.8287	15.96	11.5378	15.92	15.5677	15.87	12.6404	15.82	11.2637
		16.04	15.3174	15.98	11.2219	15.94	15.366	15.89	14.0301	15.84	11.3618
		16.06	15.0618	16	11.5544	15.96	15.7491	15.91	12.431	15.86	11.4108
		16.08	16.6596	16.02	10.8229	15.98	14.0552	15.93	12.8688	15.88	11.4926
		16.1	15.0405	16.04	11.2386	16	15.366	15.95	12.1835	15.9	12.2936
		16.12	15.5305	16.06	10.7731	16.02	14.4182	15.97	12.431	15.92	11.8522
		16.14	15.8926	16.08	11.7872	16.04	15.3862	15.99	12.6023	15.94	11.6233
		16.16	14.4653	16.1	10.3408	16.06	14.3174	16.01	13.0973	15.96	11.8032
		16.18	15.147	16.12	10.8728	16.08	14.4787	16.03	12.431	15.98	10.7242
		16.2	16.4039	16.14	11.4879	16.1	14.5795	16.05	12.964	16	11.2473
		16.22	15.8074	16.16	10.7066	16.12	14.7812	16.07	14.0681	16.02	11.2473
		16.24	15.2961	16.18	10.8396	16.14	15.5677	16.09	13.4019	16.04	11.0185
		16.26	16.1057	16.2	11.9036	16.16	15.3862	16.11	13.5922	16.06	11.0021
		16.28	14.9553	16.22	11.5046	16.18	15.8096	16.13	12.8498	16.08	11.4599
		16.3	15.8287	16.24	10.7897	16.2	15.1442	16.15	12.2216	16.1	11.6233
		16.32	16.1696	16.26	10.6401	16.22	14.7207	16.17	12.945	16.12	12.0157
		16.34	14.8701	16.28	12.0532	16.24	13.6116	16.19	13.4399	16.14	11.5089
		16.36	16.3613	16.3	11.2718	16.26	14.7409	16.21	12.5071	16.16	11.0839
		16.38	15.4239	16.32	12.1031	16.28	15.3458	16.23	13.1734	16.18	10.5771
		16.4	15.0405	16.34	11.5877	16.3	15.0232	16.25	13.497	16.2	11.2473
		16.42	15.2109	16.36	10.8063	16.32	15.366	16.27	12.3739	16.22	11.3945
		16.44	14.8274	16.38	11.7041	16.34	14.6199	16.29	12.6975	16.24	11.6397
		16.46	14.3162	16.4	11.1388	16.36	15.1845	16.31	12.6975	16.26	11.3781
		16.48	14.7209	16.42	11.3716	16.38	15.3257	16.33	12.3358	16.28	11.3454
		16.5	14.9979	16.44	11.7041	16.4	14.2972	16.35	13.4209	16.3	11.3127
		16.52	15.0831	16.46	11.5212	16.42	14.6602	16.37	12.3929	16.32	11.2964
		16.54	14.9126	16.48	10.8728	16.44	15.5677	16.39	13.2496	16.34	11.7214
		16.56	14.2309	16.5	10.3741	16.46	14.3174	16.41	13.0973	16.36	11.7378
		16.58	14.934	16.52	10.0914	16.48	14.6602	16.43	13.1163	16.38	10.6261
		16.6	14.9126	16.54	10.9393	16.5	14.7005	16.45	12.3739	16.4	11.182
		16.62	15.5305	16.56	11.4547	16.52	14.3779	16.47	12.8879	16.42	11.28
		16.64	14.7635	16.58	11.4713	16.54	15.2248	16.49	12.431	16.44	10.8386
		16.66	16.1483	16.6	11.2884	16.56	15.1038	16.51	12.6214	16.46	11.2147
		16.68	15.2322	16.62	11.0224	16.58	15.366	16.53	12.7356	16.48	10.8713
		16.7	15.8074	16.64	11.355	16.6	15.5878	16.55	12.3168	16.5	11.0348
		16.72	15.4879	16.66	11.0224	16.62	15.1644	16.57	12.6975	16.52	11.3454
		16.74	14.934	16.68	11.5212	16.64	15.0232	16.59	12.6404	16.54	11.0185
		16.76	15.6157	16.7	11.3716	16.66	14.9627	16.61	11.898	16.56	11.1493
		16.78	14.6144	16.72	10.7564	16.68	15.2248	16.63	12.2597	16.58	10.7896
		16.8	16.0418	16.74	10.9393	16.7	14.9829	16.65	12.3549	16.6	12.0157
		16.82	15.4239	16.76	10.7731	16.72	15.7693	16.67	12.8498	16.62	10.5771
		16.84	14.7422	16.78	10.0249	16.74	14.6401	16.69	11.8599	16.64	11.6887
		16.86	14.5718	16.8	11.3716	16.76	15.5878	16.71	13.0021	16.66	11.0348
		16.88	15.1257	16.82	11.0058	16.78	15.4668	16.73	12.2406	16.68	11.1656
		16.9	14.5931	16.84	10.3907	16.8	15.0434	16.75	11.7457	16.7	11.3781
		16.92	15.4026	16.86	10.3408	16.82	15.4668	16.77	11.917	16.72	11.1166
		16.94	16.1483	16.88	10.7897	16.84	14.4787	16.79	11.9551	16.74	12.2282
		16.96	15.0405	16.9	10.9892	16.86	14.5997	16.81	11.936	16.76	11.5416
		16.98	15.7222	16.92	10.4572	16.88	14.7812	16.83	11.2507	16.78	11.5743
		17	14.934	16.94	9.85869	16.9	14.8619	16.85	12.1835	16.8	10.5771
		17.02	14.8061	16.96	10.3907	16.92	14.5997	16.87	12.5262	16.82	11.0348
		17.04	15.2748	16.98	10.7564	16.94	14.6401	16.89	12.2026	16.84	10.9858
		17.06	15.2748	17	10.9393	16.96	15.1442	16.91	12.0883	16.86	10.4626
		17.08	14.0818	17.02	10.1413	16.98	14.4787	16.93	12.3358	16.88	11.0348
		17.1	13.954	17.04	11.0391	17	14.8215	16.95	11.6124	16.9	10.0376
		17.12	15.0192	17.06	10.6567	17.02	15.1845	16.97	11.2888	16.92	11.0185
		17.14	14.6996	17.08	10.5071	17.04	13.9141	16.99	12.3168	16.94	10.5607
		17.16	14.3801	17.1	10.3408	17.06	14.8215	17.01	12.8879	16.96	10.7569
		17.18	14.2948	17.12	10.2577	17.08	14.0956	17.03	11.8218	16.98	9.79238
		17.2	14.6996	17.14	10.2078	17.1	14.7207	17.05	12.6214	17	10.6425
		17.22	14.167	17.16	10.0416	17.12	14.6199	17.07	12.0122	17.02	10.8386
		17.24	14.1883	17.18	10.2577	17.14	15.124	17.09	12.926	17.04	11.0839
		17.26	13.5918	17.2	10.5736	17.16	13.6721	17.11	12.1454	17.06	10.0213
		17.28	14.8701	17.22	10.3741	17.18	13.6721	17.13	11.8599	17.08	10.1684
		17.3	14.6783	17.24	11.0058	17.2	13.9141	17.15	12.1645	17.1	10.1357
		17.32	14.6783	17.26	10.3076	17.22	13.6519	17.17	13.0021	17.12	10.6261
		17.34	15.147	17.28	9.74231	17.24	13.6519	17.19	11.6695	17.14	10.9694
		17.36	16.1909	17.3	10.8728	17.26	14.0956	17.21	12.1835	17.16	11.2147
		17.38	15.2109	17.32	10.1247	17.28	13.4301	17.23	10.8319	17.18	10.5607
		17.4	13.8475	17.34	10.4073	17.3	13.0268	17.25	11.8599	17.2	10.6261
		17.42	15.5731	17.36	9.14381	17.32	13.6519	17.27	11.3269	17.22	9.89047
		17.44	15.9352	17.38	10.7731	17.34	13.1881	17.29	11.6505	17.24	10.1193
		17.46	14.3588	17.4	9.94181	17.36	13.9343	17.31	11.5934	17.26	10.8386
		17.48	14.5718	17.42	9.47631	17.38	14.2569	17.33	12.3739	17.28	10.3482
		17.5	14.6357	17.44	10.0416	17.4	14.761	17.35	11.3459	17.3	10.6425
		17.52	13.7196	17.46	9.47631	17.42	14.7207	17.37	11.384	17.32	9.80873
		17.54	13.464	17.48	9.57606	17.44	13.7326	17.39	10.6796	17.34	10.152
		17.56	14.5079	17.5	9.62594	17.46	14.5594	17.41	11.917	17.36	10.5607
		17.58	15.1896	17.52	10.1413	17.48	13.8536	17.43	11.384	17.38	10.7079
		17.6	14.3162	17.54	10.3076	17.5	14.3779	17.45	11.2317	17.4	9.80873
		17.62	14.6996	17.56	9.97506	17.52	13.6318	17.47	11.1936	17.42	10.2992
		17.64	14.3162	17.58	9.12718	17.54	14.4182	17.49	11.3078	17.44	9.84143
		17.66	14.3375	17.6	10.0748	17.56	13.5511	17.51	10.6415	17.46	10.3155
		17.68	14.3801	17.62	9.87531	17.58	13.2688	17.53	11.4792	17.48	10.4299
		17.7	14.6357	17.64	9.75894	17.6	13.9141	17.55	10.7367	17.5	9.6289
		17.72	14.7848	17.66	9.37656	17.62	12.9058	17.57	11.6695	17.52	9.23655
		17.74	15.0618	17.68	10.3076	17.64	13.3898	17.59	11.3078	17.54	10.3319
		17.76	14.3375	17.7	10.1081	17.66	13.9746	17.61	11.6505	17.56	10.2828
		17.78	14.2096	17.72	9.75894	17.68	14.0552	17.63	10.5464	17.58	11.0512
		17.8	14.1883	17.74	10.4239	17.7	14.2166	17.65	10.6606	17.6	9.74334
		17.82	14.2309	17.76	9.67581	17.72	13.4906	17.67	10.7748	17.62	9.98856
		17.84	13.8688	17.78	10.3242	17.74	13.5713	17.69	11.0032	17.64	10.1357
		17.86	14.2096	17.8	10.3574	17.76	13.3696	17.71	10.6225	17.66	10.6915
		17.88	13.2083	17.82	10.1413	17.78	12.0992	17.73	11.3459	17.68	10.054
		17.9	14.0818	17.84	9.26018	17.8	12.9865	17.75	11.4792	17.7	9.69429
		17.92	13.9114	17.86	10.5071	17.82	13.0873	17.77	10.9842	17.72	9.40003
		17.94	14.0605	17.88	10.0582	17.84	14.5191	17.79	11.2317	17.74	9.67795
		17.96	13.3788	17.9	10.5902	17.86	14.0351	17.81	11.403	17.76	9.61256
		17.98	15.0192	17.92	9.79219	17.88	13.2486	17.83	10.9461	17.78	10.0866
		18	14.444	17.94	9.42643	17.9	13.9343	17.85	11.3459	17.8	8.97499
		18.02	14.6783	17.96	9.39318	17.92	14.0956	17.87	10.87	17.82	9.93951
		18.04	14.6144	17.98	9.55944	17.94	13.3495	17.89	10.8319	17.84	9.46542
		18.06	13.1657	18	9.77556	17.96	13.3293	17.91	11.0984	17.86	10.2665
		18.08	13.8901	18.02	9.92519	17.98	13.8939	17.93	11.1936	17.88	9.90682
		18.1	14.3375	18.04	9.82544	18	13.9141	17.95	11.6314	17.9	10.0213
		18.12	14.2735	18.06	9.26018	18.02	14.0754	17.97	11.6886	17.92	9.72699
		18.14	14.0818	18.08	9.01081	18.04	13.7729	17.99	10.356	17.94	8.72977
		18.16	13.4427	18.1	9.01081	18.06	13.4705	18.01	10.2798	17.96	9.05673
		18.18	13.6557	18.12	9.77556	18.08	13.2688	18.03	11.4411	17.98	9.44908
		18.2	13.2083	18.14	9.90856	18.1	14.6401	18.05	10.1847	18	9.79238
		18.22	14.5292	18.16	9.77556	18.12	13.2688	18.07	9.91814	18.02	10.2174
		18.24	14.0179	18.18	9.49293	18.14	12.8252	18.09	11.0984	18.04	9.64525
		18.26	13.1231	18.2	9.09393	18.16	14.2367	18.11	10.908	18.06	9.38368
		18.28	13.9327	18.22	9.09393	18.18	14.5795	18.13	10.7177	18.08	10.0049
		18.3	14.2735	18.24	9.69244	18.2	14.1158	18.15	10.2608	18.1	9.61256
		18.32	14.8701	18.26	9.40981	18.22	12.8453	18.17	10.2798	18.12	9.54716
		18.34	14.4866	18.28	9.16043	18.24	13.3495	18.19	11.2507	18.14	8.86055
		18.36	14.4227	18.3	9.52618	18.26	13.5511	18.21	10.2037	18.16	9.46542
		18.38	14.5718	18.32	9.35993	18.28	12.6437	18.23	10.6415	18.18	9.48177
		18.4	13.8049	18.34	9.65919	18.3	13.3293	18.25	10.9652	18.2	9.15481
		18.42	12.4414	18.36	8.99418	18.32	13.0268	18.27	10.8319	18.22	9.00768
		18.44	13.6983	18.38	8.96093	18.34	13.4906	18.29	10.7748	18.24	10.103
		18.46	14.1883	18.4	9.75894	18.36	13.7528	18.31	10.2037	18.26	9.48177
		18.48	12.6971	18.42	9.60931	18.38	13.6318	18.33	10.8129	18.28	9.30195
		18.5	13.5066	18.44	9.75894	18.4	13.5108	18.35	11.1365	18.3	9.90682
		18.52	13.4001	18.46	10.1413	18.42	12.6034	18.37	10.2989	18.32	9.54716
		18.54	13.187	18.48	9.40981	18.44	13.5713	18.39	9.89911	18.34	10.7406
		18.56	12.974	18.5	9.72569	18.46	12.5025	18.41	10.5273	18.36	9.46542
		18.58	13.8475	18.52	9.21031	18.48	13.3091	18.43	10.908	18.38	10.0049
		18.6	13.4214	18.54	9.02743	18.5	12.0589	18.45	11.5172	18.4	8.35377
		18.62	13.6344	18.56	9.12718	18.52	13.0268	18.47	10.5273	18.42	9.12212
		18.64	12.7184	18.58	8.1463	18.54	13.2285	18.49	10.356	18.44	9.89047
		18.66	14.9126	18.6	9.50956	18.56	12.7848	18.51	10.5844	18.46	8.92594
		18.68	13.7835	18.62	9.11056	18.58	13.4906	18.53	10.6035	18.48	9.85777
		18.7	13.8262	18.64	8.17955	18.6	12.563	18.55	11.1936	18.5	9.33464
		18.72	13.2296	18.66	8.7448	18.62	14.3174	18.57	10.5273	18.52	9.40003
		18.74	14.5505	18.68	9.29343	18.64	13.4705	18.59	10.908	18.54	9.41638
		18.76	14.0818	18.7	9.29343	18.66	13.1075	18.61	10.6987	18.56	9.13847
		18.78	14.2735	18.72	8.64505	18.68	13.6721	18.63	9.99429	18.58	9.30195
		18.8	14.0605	18.74	9.47631	18.7	13.4301	18.65	10.889	18.6	10.2011
		18.82	13.5705	18.76	9.11056	18.72	13.4705	18.67	9.70874	18.62	9.08942
		18.84	14.2522	18.78	8.71155	18.74	13.9746	18.69	10.2608	18.64	9.80873
		18.86	13.1018	18.8	9.31006	18.76	13.9948	18.71	9.99429	18.66	9.74334
		18.88	14.444	18.82	8.56193	18.78	12.8252	18.73	10.5273	18.68	9.41638
		18.9	13.2083	18.84	9.21031	18.8	12.2807	18.75	10.2418	18.7	8.86055
		18.92	13.4427	18.86	9.26018	18.82	13.5713	18.77	10.5844	18.72	9.30195
		18.94	13.8901	18.88	8.84456	18.84	13.3696	18.79	10.6606	18.74	8.97499
		18.96	12.8462	18.9	9.02743	18.86	13.2688	18.81	10.0704	18.76	8.37012
		18.98	12.9101	18.92	8.86118	18.88	13.6519	18.83	10.356	18.78	9.56351
		19	13.4214	18.94	8.81131	18.9	13.4906	18.85	9.88007	18.8	9.43273
		19.02	13.5492	18.96	9.27681	18.92	12.6437	18.87	10.1085	18.82	9.07308
		19.04	14.2096	18.98	8.66168	18.94	13.4906	18.89	10.375	18.84	8.58264
		19.06	13.7835	19	9.14381	18.96	13.2486	18.91	9.99429	18.86	8.74612
		19.08	12.4201	19.02	8.86118	18.98	12.9058	18.93	9.1186	18.88	9.59621
		19.1	13.251	19.04	8.57855	19	13.4705	18.95	9.19475	18.9	9.41638
		19.12	13.2296	19.06	8.49543	19.02	13.289	18.97	10.9271	18.92	8.97499
		19.14	12.9953	19.08	8.99418	19.04	11.9581	18.99	10.2608	18.94	8.9096
		19.16	13.1657	19.1	8.92768	19.06	13.9746	19.01	10.87	18.96	9.23655
		19.18	12.8249	19.12	8.36243	19.08	13.2083	19.03	9.78489	18.98	9.64525
		19.2	12.9314	19.14	8.19618	19.1	12.442	19.05	9.57548	19	8.68073
		19.22	12.8036	19.16	8.76143	19.12	12.4824	19.07	10.6796	19.02	9.48177
		19.24	13.954	19.18	8.6783	19.14	13.8738	19.09	10.356	19.04	8.56629
		19.26	12.761	19.2	8.97756	19.16	12.4219	19.11	10.889	19.06	8.77881
		19.28	12.4414	19.22	9.09393	19.18	13.2083	19.13	10.4892	19.08	9.2529
		19.3	12.484	19.24	9.07731	19.2	13.6721	19.15	10.0704	19.1	8.81151
		19.32	12.8888	19.26	8.52868	19.22	13.41	19.17	9.46126	19.12	8.8442
		19.34	13.3362	19.28	8.1463	19.24	12.4219	19.19	9.99429	19.14	8.48455
		19.36	12.9527	19.3	8.62843	19.26	12.9058	19.21	9.38511	19.16	8.81151
		19.38	12.7184	19.32	8.49543	19.28	13.3495	19.23	10.2798	19.18	8.86055
		19.4	13.4214	19.34	8.0798	19.3	13.1478	19.25	9.70874	19.2	8.61533
		19.42	13.6344	19.36	8.59518	19.32	13.2083	19.27	9.95622	19.22	8.81151
		19.44	13.5066	19.38	8.0798	19.34	12.5227	19.29	10.0704	19.24	8.37012
		19.46	13.251	19.4	7.64755	19.36	13.168	19.31	10.2798	19.26	8.89325
		19.48	13.2936	19.42	8.24605	19.38	13.2083	19.33	9.34704	19.28	8.95864
		19.5	12.5905	19.44	8.46218	19.4	12.8453	19.35	9.82296	19.3	8.59899
		19.52	13.5492	19.46	7.98005	19.42	13.7528	19.37	9.61355	19.32	9.13847
		19.54	13.6344	19.48	8.19618	19.44	12.684	19.39	8.90919	19.34	9.6289
		19.56	13.251	19.5	8.31255	19.46	12.5227	19.41	9.76585	19.36	8.48455
		19.58	12.0153	19.52	8.29593	19.48	13.531	19.43	9.842	19.38	9.35099
		19.6	12.6118	19.54	7.8803	19.5	12.8252	19.45	8.56653	19.4	8.95864
		19.62	12.8249	19.56	8.91106	19.52	13.2083	19.47	9.91814	19.42	8.66438
		19.64	12.7823	19.58	8.94431	19.54	12.8252	19.49	9.91814	19.44	8.63168
		19.66	13.3149	19.6	9.17706	19.56	11.9581	19.51	10.1275	19.46	8.38646
		19.68	12.3349	19.62	8.29593	19.58	12.6638	19.53	9.06149	19.48	7.99411
		19.7	13.7622	19.64	8.17955	19.6	13.1075	19.55	9.40415	19.5	8.89325
		19.72	13.464	19.66	8.06318	19.62	12.0387	19.57	9.76585	19.52	8.82786
		19.74	13.4427	19.68	8.09643	19.64	11.8976	19.59	9.6897	19.54	8.28838
		19.76	12.484	19.7	7.3483	19.66	12.442	19.61	9.1186	19.56	8.20664
		19.78	12.974	19.72	8.96093	19.68	13.0067	19.63	9.89911	19.58	8.51725
		19.8	13.1657	19.74	8.04655	19.7	13.41	19.65	10.1656	19.6	8.61533
		19.82	14.0392	19.76	7.73067	19.72	12.926	19.67	9.76585	19.62	8.32107
		19.84	12.9953	19.78	7.8138	19.74	12.3009	19.69	9.99429	19.64	8.82786
		19.86	11.8662	19.8	8.24605	19.76	12.3412	19.71	9.67066	19.66	8.28838
		19.88	13.9327	19.82	7.98005	19.78	12.0992	19.73	9.13764	19.68	8.33742
		19.9	13.3575	19.84	7.7473	19.8	12.2807	19.75	9.76585	19.7	8.27203
		19.92	13.5066	19.86	7.69742	19.82	12.3009	19.77	9.55644	19.72	8.86055
		19.94	12.5266	19.88	7.71405	19.84	13.0268	19.79	10.5083	19.74	8.02681
		19.96	12.7823	19.9	8.16293	19.86	13.0873	19.81	9.28993	19.76	8.04316
		19.98	12.271	19.92	7.96343	19.88	11.9379	19.83	9.27089	19.78	7.91238
		20	13.3362	19.94	7.7473	19.9	13.2285	19.85	9.40415	19.8	8.17394
		20.02	12.5479	19.96	8.4123	19.92	13.0268	19.87	8.85208	19.82	8.30472
		20.04	12.4201	19.98	8.81131	19.94	12.2404	19.89	9.59452	19.84	8.54994
		20.06	12.761	20	8.09643	19.96	12.6034	19.91	9.88007	19.86	8.56629
		20.08	12.6118	20.02	8.2793	19.98	12.9462	19.93	8.94727	19.88	8.86055
		20.1	12.4414	20.04	7.58105	20	12.3614	19.95	9.25186	19.9	8.92594
		20.12	13.251	20.06	8.49543	20.02	11.9379	19.97	9.23282	19.92	8.79516
		20.14	13.2936	20.08	8.39568	20.04	11.9581	19.99	9.6897	19.94	9.10577
		20.16	13.5492	20.1	7.9468	20.06	13.531	20.01	9.91814	19.96	8.61533
		20.18	14.167	20.12	8.46218	20.08	13.2285	20.03	9.19475	19.98	9.35099
		20.2	13.0166	20.14	8.17955	20.1	12.2	20.05	9.328	20	9.18751
		20.22	11.994	20.16	7.79717	20.12	12.3009	20.07	8.52846	20.02	8.61533
		20.24	12.9101	20.18	8.1463	20.14	13.4301	20.09	9.74681	20.04	7.79794
		20.26	13.1444	20.2	8.0798	20.16	11.5346	20.11	9.19475	20.06	7.89603
		20.28	12.484	20.22	8.4788	20.18	12.9058	20.13	9.1186	20.08	8.92594
		20.3	12.3562	20.24	8.4123	20.2	12.8453	20.15	9.15667	20.1	8.28838
		20.32	13.2083	20.26	7.01579	20.22	12.4219	20.17	8.62364	20.12	8.27203
		20.34	13.8688	20.28	8.0133	20.24	11.9379	20.19	10.3179	20.14	8.54994
		20.36	11.8236	20.3	7.91355	20.26	12.442	20.21	9.328	20.16	8.45186
		20.38	12.4627	20.32	8.02993	20.28	11.9782	20.23	10.356	20.18	8.58264
		20.4	13.1231	20.34	8.09643	20.3	12.684	20.25	10.0133	20.2	9.23655
		20.42	13.0166	20.36	7.91355	20.32	13.5108	20.27	8.62364	20.22	8.35377
		20.44	14.1883	20.38	7.8138	20.34	12.5025	20.29	9.34704	20.24	8.17394
		20.46	12.7397	20.4	8.0133	20.36	12.1194	20.31	9.46126	20.26	7.87968
		20.48	13.4001	20.42	7.93017	20.38	12.684	20.33	8.69979	20.28	8.41916
		20.5	12.5266	20.44	7.78055	20.4	12.1799	20.35	8.9663	20.3	7.61811
		20.52	12.0579	20.46	7.99667	20.42	13.5511	20.37	9.57548	20.32	8.95864
		20.54	12.974	20.48	8.22943	20.44	13.2285	20.39	8.31906	20.34	8.95864
		20.56	12.6332	20.5	8.37905	20.46	12.7848	20.41	9.00438	20.36	8.23933
		20.58	13.4214	20.52	8.06318	20.48	12.1194	20.43	9.36608	20.38	9.17116
		20.6	13.1657	20.54	8.17955	20.5	11.8169	20.45	9.17571	20.4	8.38646
		20.62	12.5479	20.56	8.16293	20.52	12.6437	20.47	10.0324	20.42	8.28838
		20.64	13.8049	20.58	7.8803	20.54	13.3696	20.49	9.53741	20.44	8.9096
		20.66	13.1657	20.6	7.9468	20.56	11.3733	20.51	9.70874	20.46	8.72977
		20.68	13.2723	20.62	7.99667	20.58	11.4942	20.53	9.23282	20.48	8.01046
		20.7	12.3988	20.64	8.0133	20.6	12.4219	20.55	8.58557	20.5	7.89603
		20.72	13.1444	20.66	8.0133	20.62	13.168	20.57	9.34704	20.52	7.99411
		20.74	13.464	20.68	7.6808	20.64	12.7647	20.59	9.40415	20.54	8.20664
		20.76	14.2735	20.7	7.98005	20.66	13.2688	20.61	9.17571	20.56	8.01046
		20.78	13.0166	20.72	7.59767	20.68	12.6235	20.63	9.17571	20.58	8.30472
		20.8	12.4414	20.74	8.36243	20.7	13.6923	20.65	8.79497	20.6	7.96142
		20.82	12.5266	20.76	8.02993	20.72	12.4824	20.67	8.37617	20.62	7.94507
		20.84	11.7384	20.78	8.2128	20.74	12.0992	20.69	9.19475	20.64	8.79516
		20.86	12.0579	20.8	8.42893	20.76	13.7528	20.71	9.78489	20.66	8.33742
		20.88	12.3988	20.82	8.29593	20.78	12.8655	20.73	9.08053	20.68	8.41916
		20.9	12.5266	20.84	7.63092	20.8	12.7243	20.75	8.89016	20.7	8.20664
		20.92	11.6958	20.86	7.66417	20.82	12.7647	20.77	9.17571	20.72	7.84698
		20.94	12.2497	20.88	7.29842	20.84	12.7647	20.79	8.87112	20.74	8.40281
		20.96	12.3136	20.9	7.33167	20.86	12.7647	20.81	9.08053	20.76	8.02681
		20.98	12.9527	20.92	7.8803	20.88	12.926	20.83	8.94727	20.78	7.87968
		21	11.6958	20.94	7.91355	20.9	11.6959	20.85	9.44222	20.8	8.33742
		21.02	12.9101	20.96	7.64755	20.92	12.4017	20.87	9.70874	20.82	7.58542
		21.04	12.7184	20.98	7.39817	20.94	12.4219	20.89	8.66172	20.84	8.41916
		21.06	12.7184	21	7.69742	20.96	12.2	20.91	9.67066	20.86	7.52003
		21.08	12.5692	21.02	7.7473	20.98	12.6638	20.93	9.42319	20.88	8.10855
		21.1	12.6332	21.04	7.18204	21	12.1597	20.95	9.09956	20.9	8.02681
		21.12	13.0592	21.06	7.29842	21.02	12.442	20.97	8.77594	20.92	8.10855
		21.14	11.5253	21.08	7.99667	21.04	11.8774	20.99	9.04245	20.94	7.89603
		21.16	12.2923	21.1	6.94929	21.06	13.9343	21.01	9.15667	20.96	8.72977
		21.18	11.7171	21.12	7.49792	21.08	12.2807	21.03	9.57548	20.98	8.0922
		21.2	12.6118	21.14	7.49792	21.1	12.5227	21.05	9.27089	21	8.32107
		21.22	12.3349	21.16	8.26268	21.12	12.8252	21.07	9.34704	21.02	7.87968
		21.24	11.6958	21.18	7.96343	21.14	12.6437	21.09	8.98534	21.04	7.40559
		21.26	12.2923	21.2	7.14879	21.16	11.8371	21.11	9.34704	21.06	8.8442
		21.28	12.4627	21.22	8.02993	21.18	12.9865	21.13	9.00438	21.08	8.15759
		21.3	12.2284	21.24	7.73067	21.2	12.4824	21.15	8.79497	21.1	7.27481
		21.32	12.1219	21.26	8.06318	21.22	12.9865	21.17	8.64268	21.12	7.53637
		21.34	12.3562	21.28	7.6808	21.24	12.8857	21.19	9.78489	21.14	7.68351
		21.36	12.3775	21.3	8.37905	21.26	12.0791	21.21	9.38511	21.16	8.30472
		21.38	12.8249	21.32	7.69742	21.28	12.3412	21.23	9.15667	21.18	7.86333
		21.4	14.1031	21.34	7.6143	21.3	12.5227	21.25	9.42319	21.2	7.68351
		21.42	12.7823	21.36	7.66417	21.32	13.2285	21.27	9.328	21.22	7.79794
		21.44	12.8675	21.38	7.6808	21.34	12.4017	21.29	9.09956	21.24	8.05951
		21.46	12.761	21.4	7.36492	21.36	13.0268	21.31	9.36608	21.26	8.04316
		21.48	12.3988	21.42	7.53117	21.38	12.6638	21.33	8.77594	21.28	7.58542
		21.5	11.9727	21.44	7.6143	21.4	13.289	21.35	8.58557	21.3	7.87968
		21.52	12.9101	21.46	7.76392	21.42	12.3815	21.37	8.66172	21.32	7.47098
		21.54	12.0366	21.48	7.2153	21.44	12.6437	21.39	9.19475	21.34	8.01046
		21.56	11.4614	21.5	7.6143	21.46	13.047	21.41	8.79497	21.36	7.86333
		21.58	12.3775	21.52	8.24605	21.48	12.4622	21.43	9.21378	21.38	7.86333
		21.6	12.2071	21.54	7.66417	21.5	12.684	21.45	9.328	21.4	8.30472
		21.62	12.1432	21.56	7.66417	21.52	12.3815	21.47	9.30897	21.42	8.15759
		21.64	12.9314	21.58	7.66417	21.54	12.684	21.49	9.00438	21.44	8.0922
		21.66	12.1219	21.6	8.06318	21.56	13.1075	21.51	9.61355	21.46	8.5009
		21.68	13.187	21.62	7.51455	21.58	12.3815	21.53	8.83305	21.48	7.47098
		21.7	12.5479	21.64	7.49792	21.6	12.1395	21.55	9.72778	21.5	6.99689
		21.72	12.8249	21.66	7.18204	21.62	11.9379	21.57	8.35713	21.52	8.33742
		21.74	12.6332	21.68	7.76392	21.64	11.7564	21.59	8.98534	21.54	7.69985
		21.76	13.0592	21.7	7.73067	21.66	12.6638	21.61	8.7569	21.56	8.53359
		21.78	11.9514	21.72	7.84705	21.68	11.8371	21.63	8.56653	21.58	7.40559
		21.8	12.8249	21.74	7.2153	21.7	12.5428	21.65	8.5475	21.6	8.0922
		21.82	12.2071	21.76	7.36492	21.72	12.0387	21.67	9.13764	21.62	8.59899
		21.84	12.7823	21.78	7.89692	21.74	12.684	21.69	9.02342	21.64	8.30472
		21.86	12.2071	21.8	7.98005	21.76	11.5951	21.71	9.08053	21.66	7.43829
		21.88	11.6319	21.82	7.26517	21.78	13.0067	21.73	9.06149	21.68	7.76524
		21.9	12.6971	21.84	7.56442	21.8	13.2486	21.75	8.85208	21.7	7.42194
		21.92	11.4827	21.86	7.08229	21.82	13.289	21.77	8.92823	21.72	7.92872
		21.94	13.6557	21.88	7.51455	21.84	13.2486	21.79	8.41424	21.74	8.0922
		21.96	12.4201	21.9	7.83042	21.86	13.3091	21.81	8.73786	21.76	9.02403
		21.98	11.9088	21.92	7.73067	21.88	12.9462	21.83	8.0335	21.78	8.27203
		22	12.3136	21.94	7.63092	21.9	13.0268	21.85	8.79497	21.8	7.19307
		22.02	12.0793	21.96	7.24855	21.92	12.6034	21.87	9.1186	21.82	8.32107
		22.04	11.8875	21.98	8.4123	21.94	12.2605	21.89	9.67066	21.84	7.89603
		22.06	12.3775	22	7.63092	21.96	12.8857	21.91	7.84314	21.86	8.05951
		22.08	11.6532	22.02	8.06318	21.98	13.5108	21.93	8.24291	21.88	8.19029
		22.1	12.9527	22.04	7.63092	22	12.2807	21.95	8.77594	21.9	8.81151
		22.12	12.3136	22.06	8.09643	22.02	12.8655	21.97	8.66172	21.92	8.19029
		22.14	11.3975	22.08	7.38155	22.04	12.2807	21.99	8.05254	21.94	7.63446
		22.16	11.7384	22.1	7.63092	22.06	12.321	22.01	8.66172	21.96	7.52003
		22.18	11.0354	22.12	7.33167	22.08	12.684	22.03	9.30897	21.98	8.56629
		22.2	11.7384	22.14	7.98005	22.1	13.3495	22.05	8.77594	22	8.27203
		22.22	11.8449	22.16	7.98005	22.12	13.2285	22.07	9.02342	22.02	7.78159
		22.24	12.0153	22.18	7.33167	22.14	12.7647	22.09	9.1186	22.04	7.87968
		22.26	13.0592	22.2	7.6143	22.16	13.289	22.11	9.17571	22.06	7.35655
		22.28	12.5479	22.22	7.39817	22.18	13.1276	22.13	9.21378	22.08	7.84698
		22.3	12.9314	22.24	7.69742	22.2	12.7848	22.15	9.53741	22.1	8.56629
		22.32	12.4414	22.26	7.79717	22.22	13.289	22.17	9.19475	22.12	7.99411
		22.34	12.4201	22.28	7.79717	22.24	14.0552	22.19	9.95622	22.14	7.94507
		22.36	12.4627	22.3	7.66417	22.26	13.0268	22.21	9.06149	22.16	7.92872
		22.38	12.2071	22.32	8.26268	22.28	14.5795	22.23	9.23282	22.18	8.33742
		22.4	12.0579	22.34	7.93017	22.3	14.0149	22.25	9.6897	22.2	8.82786
		22.42	12.3349	22.36	8.0133	22.32	12.926	22.27	8.49039	22.22	8.5009
		22.44	12.6758	22.38	7.98005	22.34	11.9984	22.29	8.87112	22.24	7.94507
		22.46	11.2058	22.4	7.79717	22.36	12.7243	22.31	10.1847	22.26	8.07585
		22.48	11.3549	22.42	7.9468	22.38	12.6235	22.33	8.89016	22.28	7.96142
		22.5	12.6758	22.44	7.59767	22.4	12.684	22.35	9.4803	22.3	8.17394
		22.52	11.8875	22.46	8.39568	22.42	13.2083	22.37	8.79497	22.32	7.37289
		22.54	11.9727	22.48	8.02993	22.44	13.168	22.39	8.90919	22.34	7.97777
		22.56	12.9527	22.5	8.02993	22.46	13.1075	22.41	8.68075	22.36	8.10855
		22.58	11.3549	22.52	6.94929	22.48	13.531	22.43	9.1186	22.38	8.37012
		22.6	11.6319	22.54	7.43142	22.5	13.047	22.45	10.1085	22.4	8.8442
		22.62	10.7371	22.56	7.6808	22.52	13.7729	22.47	9.00438	22.42	7.43829
		22.64	11.8236	22.58	7.66417	22.54	12.3614	22.49	9.51837	22.44	8.61533
		22.66	12.3775	22.6	7.7473	22.56	13.9746	22.51	9.46126	22.46	8.35377
		22.68	12.9314	22.62	8.11305	22.58	13.1881	22.53	10.1085	22.48	8.35377
		22.7	11.6106	22.64	7.98005	22.6	13.7528	22.55	8.87112	22.5	8.33742
		22.72	12.484	22.66	7.76392	22.62	13.1075	22.57	9.04245	22.52	8.07585
		22.74	11.1206	22.68	8.37905	22.64	11.8976	22.59	9.34704	22.54	8.51725
		22.76	12.4414	22.7	8.29593	22.66	12.2202	22.61	8.71883	22.56	8.76247
		22.78	11.568	22.72	8.36243	22.68	12.3009	22.63	9.17571	22.58	8.51725
		22.8	12.0793	22.74	8.26268	22.7	14.4182	22.65	9.61355	22.6	8.10855
		22.82	12.484	22.76	7.99667	22.72	12.6235	22.67	8.66172	22.62	8.23933
		22.84	12.2497	22.78	7.89692	22.74	12.3614	22.69	9.40415	22.64	8.10855
		22.86	12.3562	22.8	8.59518	22.76	13.7124	22.71	9.25186	22.66	8.72977
		22.88	12.1006	22.82	7.69742	22.78	13.3293	22.73	9.61355	22.68	8.10855
		22.9	11.9514	22.84	8.19618	22.8	12.7243	22.75	10.3369	22.7	7.87968
		22.92	12.0793	22.86	8.12968	22.82	13.3696	22.77	10.6415	22.72	8.71342
		22.94	11.3336	22.88	7.2818	22.84	13.2688	22.79	9.36608	22.74	8.38646
		22.96	11.0141	22.9	8.36243	22.86	13.9746	22.81	9.76585	22.76	8.54994
		22.98	10.6945	22.92	8.06318	22.88	14.1561	22.83	9.38511	22.78	8.10855
		23	11.7171	22.94	8.46218	22.9	13.047	22.85	10.1847	22.8	8.40281
		23.02	11.9727	22.96	8.97756	22.92	13.3696	22.87	10.4131	22.82	8.02681
		23.04	12.7184	22.98	7.8803	22.94	12.8857	22.89	10.2227	22.84	8.74612
		23.06	11.7171	23	8.22943	22.96	13.5108	22.91	9.57548	22.86	8.1249
		23.08	11.1206	23.02	8.44555	22.98	12.7042	22.93	9.91814	22.88	8.97499
		23.1	10.7584	23.04	8.59518	23	13.8738	22.95	9.59452	22.9	8.38646
		23.12	11.5253	23.06	7.91355	23.02	12.442	22.97	9.02342	22.92	8.8769
		23.14	11.3975	23.08	8.3458	23.04	13.2486	22.99	9.28993	22.94	8.25568
		23.16	11.9088	23.1	8.31255	23.06	13.3696	23.01	10.9461	22.96	8.01046
		23.18	10.9289	23.12	8.56193	23.08	14.3779	23.03	9.99429	22.98	9.18751
		23.2	11.4827	23.14	8.2128	23.1	13.1881	23.05	9.72778	23	8.53359
		23.22	11.4401	23.16	8.69493	23.12	14.0956	23.07	10.0895	23.02	8.63168
		23.24	11.8023	23.18	7.9468	23.14	12.7243	23.09	10.0895	23.04	8.0922
		23.26	11.504	23.2	8.4788	23.16	14.5392	23.11	9.59452	23.06	9.12212
		23.28	12.761	23.22	8.49543	23.18	14.2771	23.13	10.5273	23.08	9.07308
		23.3	11.6745	23.24	8.11305	23.2	13.1478	23.15	10.9461	23.1	9.77603
		23.32	11.078	23.26	9.07731	23.22	13.1276	23.17	10.375	23.12	8.68073
		23.34	11.6745	23.28	8.81131	23.24	13.9141	23.19	10.5464	23.14	9.13847
		23.36	11.6319	23.3	8.0798	23.26	14.7409	23.21	9.74681	23.16	8.82786
		23.38	12.0153	23.32	8.92768	23.28	14.3577	23.23	10.4702	23.18	9.10577
		23.4	12.5053	23.34	8.52868	23.3	13.9544	23.25	9.82296	23.2	9.23655
		23.42	11.9514	23.36	8.51205	23.32	13.3293	23.27	10.889	23.22	9.02403
		23.44	10.098	23.38	9.12718	23.34	13.41	23.29	11.1746	23.24	9.22021
		23.46	11.3336	23.4	8.2793	23.36	14.6401	23.31	10.4512	23.26	9.44908
		23.48	11.781	23.42	8.76143	23.38	14.2972	23.33	10.4321	23.28	9.54716
		23.5	11.8662	23.44	8.64505	23.4	14.0351	23.35	10.9652	23.3	9.43273
		23.52	12.4414	23.46	8.3458	23.42	13.9746	23.37	11.0223	23.32	9.51447
		23.54	11.8236	23.48	9.45968	23.44	14.3981	23.39	10.6606	23.34	9.43273
		23.56	10.9502	23.5	8.94431	23.46	14.1561	23.41	11.0223	23.36	10.1847
		23.58	11.1419	23.52	9.14381	23.48	14.4787	23.43	11.5363	23.38	9.61256
		23.6	11.8662	23.54	9.67581	23.5	14.6199	23.45	11.7076	23.4	9.67795
		23.62	10.8436	23.56	10.0416	23.52	15.1845	23.47	11.3269	23.42	9.35099
		23.64	10.2684	23.58	9.89194	23.54	14.7812	23.49	10.6606	23.44	8.89325
		23.66	11.0354	23.6	9.35993	23.56	13.2285	23.51	11.9551	23.46	9.84143
		23.68	11.3549	23.62	8.79468	23.58	15.3862	23.53	11.6314	23.48	9.67795
		23.7	11.6319	23.64	9.77556	23.6	15.5878	23.55	11.7457	23.5	10.2665
		23.72	11.7171	23.66	9.95844	23.62	16.0315	23.57	11.1936	23.52	10.4953
		23.74	11.9514	23.68	9.82544	23.64	15.5677	23.59	11.7266	23.54	10.2174
		23.76	11.3762	23.7	10.3408	23.66	14.8619	23.61	12.3739	23.56	10.5444
		23.78	11.6958	23.72	10.1746	23.68	14.2569	23.63	11.9931	23.58	10.3646
		23.8	12.2497	23.74	10.2244	23.7	16.3138	23.65	11.0984	23.6	10.5771
		23.82	12.0793	23.76	10.6234	23.72	15.5677	23.67	12.5642	23.62	10.7242
		23.84	11.6958	23.78	10.5569	23.74	16.0718	23.69	12.5642	23.64	11.0675
		23.86	12.3775	23.8	10.9227	23.76	15.7895	23.71	12.7736	23.66	10.0213
		23.88	11.6958	23.82	10.8063	23.78	16.5759	23.73	13.1925	23.68	10.7406
		23.9	12.2497	23.84	11.2718	23.8	17.3624	23.75	12.6785	23.7	11.8522
		23.92	12.3988	23.86	10.6567	23.82	16.1121	23.77	13.8778	23.72	11.2473
		23.94	11.9727	23.88	11.6542	23.84	16.6969	23.79	13.3638	23.74	11.9176
		23.96	12.5692	23.9	11.5877	23.86	17.9472	23.81	14.5821	23.76	12.0647
		23.98	10.9928	23.92	11.355	23.88	17.8262	23.83	13.4209	23.78	11.4599
		24	12.1432	23.94	12.2859	23.9	19.6814	23.85	13.992	23.8	12.0157
		24.02	12.2497	23.96	12.0532	23.92	17.806	23.87	14.2395	23.82	11.9503
		24.04	12.3775	23.98	13.1338	23.94	18.6328	23.89	14.8487	23.84	12.9802
		24.06	11.6106	24	12.6351	23.96	19.3184	23.91	14.6202	23.86	12.8004
		24.08	12.2284	24.02	13.2502	23.98	18.8143	23.93	15.7434	23.88	12.1301
		24.1	13.1657	24.04	12.9676	24	18.0682	23.95	15.3817	23.9	12.9148
		24.12	12.0793	24.06	13.4331	24.02	20.6292	23.97	16.1432	23.92	13.5033
		24.14	13.0379	24.08	13.5162	24.04	20.3872	23.99	16.7523	23.94	13.1273
		24.16	13.0166	24.1	13.9152	24.06	20.2863	24.01	16.581	23.96	14.3371
		24.18	12.4627	24.12	14.7631	24.08	20.73	24.03	18.3514	23.98	13.6505
		24.2	12.4414	24.14	15.8604	24.1	22.7869	24.05	17.9517	24	14.8602
		24.22	12.0793	24.16	15.345	24.12	22.5852	24.07	18.9035	24.02	15.9392
		24.24	12.6118	24.18	16.7248	24.14	21.7786	24.09	19.2652	24.04	15.9065
		24.26	12.974	24.2	15.8437	24.16	23.9363	24.11	19.703	24.06	17.0181
		24.28	12.9314	24.22	16.6085	24.18	24.884	24.13	20.1028	24.08	16.6748
		24.3	12.7397	24.24	16.808	24.2	25.0454	24.15	19.4365	24.1	17.1489
		24.32	13.6344	24.26	18.3541	24.22	26.7998	24.17	21.7971	24.12	18.6529
		24.34	14.2522	24.28	17.7889	24.24	28.1105	24.19	23.1677	24.14	18.5875
		24.36	13.5705	24.3	19.3849	24.26	28.2718	24.21	23.7959	24.16	19.7646
		24.38	13.6983	24.32	18.8861	24.28	30.1069	24.23	24.1196	24.18	20.1569
		24.4	14.3375	24.34	20.6816	24.3	30.8732	24.25	25.9661	24.2	20.6964
		24.42	14.167	24.36	20.4821	24.32	30.6513	24.27	26.7085	24.22	23.0996
		24.44	14.5505	24.38	21.5129	24.34	31.6394	24.29	27.9459	24.24	22.4293
		24.46	13.3362	24.4	23.2585	24.36	31.9621	24.31	28.2886	24.26	22.8216
		24.48	14.9766	24.42	22.6933	24.38	34.2811	24.33	30.2875	24.28	25.3065
		24.5	15.4879	24.44	25.3367	24.4	35.612	24.35	31.2393	24.3	27.1702
		24.52	15.9992	24.46	28.8113	24.42	37.7899	24.37	31.8675	24.32	28.429
		24.54	15.3174	24.48	28.7282	24.44	38.5965	24.39	35.256	24.34	28.7069
		24.56	15.2961	24.5	29.3932	24.46	38.9191	24.41	35.9223	24.36	28.9848
		24.58	16.5743	24.52	30.5736	24.48	42.2666	24.43	38.3971	24.38	31.0119
		24.6	16.4252	24.54	33.0673	24.5	43.6378	24.45	39.6535	24.4	33.5622
		24.62	17.4904	24.56	34.1978	24.52	47.3281	24.47	42.1473	24.42	34.1998
		24.64	17.2987	24.58	37.2236	24.54	47.9331	24.49	44.9648	24.44	35.1643
		24.66	18.6408	24.6	39.1854	24.56	48.659	24.51	46.64	24.46	37.8126
		24.68	19.4291	24.62	42.4439	24.58	53.4987	24.53	46.2022	24.48	41.0822
		24.7	18.5769	24.64	41.6791	24.6	55.2531	24.55	48.7531	24.5	42.8478
		24.72	19.8764	24.66	45.0042	24.62	58.8022	24.57	51.3231	24.52	45.6923
		24.74	19.9403	24.68	47.9967	24.64	58.8828	24.59	52.9793	24.54	47.229
		24.76	21.666	24.7	49.7257	24.66	60.1129	24.61	57.1293	24.56	50.7602
		24.78	21.0481	24.72	52.7514	24.68	63.6015	24.63	58.024	24.58	51.7737
		24.8	23.7537	24.74	57.7722	24.7	65.9004	24.65	60.2703	24.6	53.7845
		24.82	23.8816	24.76	59.0025	24.72	68.421	24.67	65.3531	24.62	55.8934
		24.84	27.5245	24.78	61.7623	24.74	71.6677	24.69	67.1235	24.64	61.043
		24.86	28.2275	24.8	64.0731	24.76	72.9986	24.71	67.866	24.66	64.1654
		24.88	30.2088	24.82	66.4838	24.78	74.0472	24.73	69.5222	24.68	66.1599
		24.9	34.0861	24.84	70.0416	24.8	78.4836	24.75	72.4538	24.7	68.8082
		24.92	36.6425	24.86	73.8986	24.82	79.6935	24.77	76.3944	24.72	71.4239
		24.94	39.2416	24.88	76.6583	24.84	80.5001	24.79	78.241	24.74	73.9742
		24.96	45.2493	24.9	79.8337	24.86	85.0978	24.81	80.4873	24.76	77.0803
		24.98	48.7005	24.92	81.9451	24.88	86.2069	24.83	82.1626	24.78	80.6114
		25	51.6404	24.94	83.7407	24.9	86.5699	24.85	85.1513	24.8	83.8319
		25.02	57.6268	24.96	85.1704	24.92	88.2839	24.87	86.8646	24.82	85.9081
		25.04	65.0618	24.98	87.4148	24.94	91.7725	24.89	88.0449	24.84	88.4257
		25.06	66.7235	25	92.2527	24.96	94.6763	24.91	89.4917	24.86	90.5346
		25.08	76.4167	25.02	91.1554	24.98	96.9954	24.93	91.4335	24.88	92.3655
		25.1	80.7201	25.04	92.4522	25	95.483	24.95	94.841	24.9	95.9784
		25.12	88.9859	25.06	94.9792	25.02	95.1402	24.97	93.9273	24.92	94.9158
		25.14	89.0712	25.08	96.1097	25.04	100	24.99	93.9273	24.94	98.6758
		25.16	96.3358	25.1	100	25.06	96.9752	25.01	94.7078	24.96	98.2835
		25.18	97.7418	25.12	99.8337	25.08	98.4069	25.03	95.317	24.98	98.5941
		25.2	100	25.14	99.1189	25.1	99.9193	25.05	99.8667	25	100
		25.22	97.3796	25.16	98.6866	25.12	99.4555	25.07	97.8679	25.02	99.4932
		25.24	96.1866	25.18	98.5037	25.14	98.7901	25.09	100	25.04	99.3624
		25.26	94.461	25.2	98.6534	25.16	97.2777	25.11	98.972	25.06	97.9075
		25.28	91.9685	25.22	98.138	25.18	95.4628	25.13	97.6204	25.08	96.1909
		25.3	86.1951	25.24	98.1546	25.2	96.9349	25.15	93.5465	25.1	93.1012
		25.32	80.4857	25.26	95.4115	25.22	94.6763	25.17	93.1658	25.12	91.6135
		25.34	76.5019	25.28	93.6825	25.24	92.2363	25.19	95.2027	25.14	90.1422
		25.36	70.2812	25.3	90.6899	25.26	92.5186	25.21	90.8433	25.16	88.6219
		25.38	63.7835	25.32	87.2319	25.28	91.6919	25.23	87.0169	25.18	83.5213
		25.4	58.3511	25.34	87.1155	25.3	86.469	25.25	86.3126	25.2	82.4914
		25.42	51.6404	25.36	81.9119	25.32	86.0456	25.27	86.8075	25.22	80.546
		25.44	48.6579	25.38	80	25.34	84.2912	25.29	83.7045	25.24	76.8024
		25.46	44.3119	25.4	76.3092	25.36	78.7457	25.31	80.9061	25.26	74.5627
		25.48	39.1351	25.42	75.1455	25.38	77.9996	25.33	80.0305	25.28	70.819
		25.5	36.1951	25.44	70.3408	25.4	78.8062	25.35	76.7371	25.3	68.3505
		25.52	34.3417	25.46	69.0108	25.42	77.6568	25.37	72.3777	25.32	63.0047
		25.54	31.9131	25.48	65.7689	25.44	73.0994	25.39	70.0171	25.34	61.3373
		25.56	29.5484	25.5	62.5104	25.46	67.7354	25.41	68.5132	25.36	60.0294
		25.58	27.5032	25.52	60.6484	25.48	66.1424	25.43	67.8089	25.38	56.1877
		25.6	23.4342	25.54	57.4397	25.5	64.3073	25.45	63.9635	25.4	51.7574
		25.62	22.3264	25.56	55.478	25.52	63.4604	25.47	60.613	25.42	52.0026
		25.64	23.9455	25.58	50.8894	25.54	60.4356	25.49	61.127	25.44	48.4224
		25.66	21.0055	25.6	49.3932	25.56	57.7334	25.51	58.1953	25.46	45.6106
		25.68	21.0907	25.62	45.852	25.58	55.737	25.53	54.2928	25.48	44.3518
		25.7	19.2799	25.64	45.0374	25.6	52.4098	25.55	53.7978	25.5	41.1313
		25.72	19.3438	25.66	42.3608	25.62	53.5995	25.57	50.6568	25.52	40.2321
		25.74	17.2561	25.68	40.6151	25.64	47.9532	25.59	49.21	25.54	37.502
		25.76	18.4917	25.7	38.1214	25.66	45.7955	25.61	46.2783	25.56	35.197
		25.78	16.2974	25.72	36.3591	25.68	43.5773	25.63	43.9368	25.58	34.2652
		25.8	16.6383	25.74	34.4472	25.7	43.4563	25.65	42.9278	25.6	34.3142
		25.82	16.6809	25.76	31.6708	25.72	41.9238	25.67	41.5382	25.62	30.3253
		25.84	16.2548	25.78	30.4904	25.74	40.6332	25.69	37.9593	25.64	29.7695
		25.86	14.6996	25.8	29.3599	25.76	37.3664	25.71	36.4934	25.66	26.5326
		25.88	15.7648	25.82	28.0798	25.78	36.7413	25.73	36.0937	25.68	26.4018
		25.9	15.1683	25.84	26.9992	25.8	34.5433	25.75	35.3132	25.7	27.0394
		25.92	14.934	25.86	25.6692	25.82	34.4626	25.77	31.9817	25.72	23.9169
		25.94	15.36	25.88	24.4223	25.84	33.4342	25.79	32.2292	25.74	21.9716
		25.96	14.5931	25.9	23.2086	25.86	32.9704	25.81	29.2024	25.76	22.4456
		25.98	14.3588	25.92	21.8786	25.88	29.1994	25.83	27.7365	25.78	22.3476
		26	14.4014	25.94	21.3134	25.9	28.9776	25.85	27.0512	25.8	20.5983
		26.02	14.9126	25.96	20.8978	25.92	27.5257	25.87	25.9852	25.82	20.8599
		26.04	13.1018	25.98	20.1164	25.94	27.0619	25.89	26.3468	25.84	18.0808
		26.06	14.5718	26	19.335	25.96	26.1141	25.91	23.8911	25.86	17.6721
		26.08	14.0179	26.02	17.8886	25.98	25.6503	25.93	24.0434	25.88	17.7211
		26.1	13.9114	26.04	18.3375	26	25.1462	25.95	23.9102	25.9	16.822
		26.12	13.5492	26.06	16.7747	26.02	24.7227	25.97	22.5205	25.92	16.9037
		26.14	13.8475	26.08	16.3425	26.04	22.7264	25.99	21.0546	25.94	16.1681
		26.16	13.7622	26.1	17.1405	26.06	23.533	26.01	20.0838	25.96	15.6776
		26.18	13.9327	26.12	16.3757	26.08	23.0087	26.03	19.4555	25.98	15.8084
		26.2	13.954	26.14	15.2951	26.1	21.4559	26.05	19.0177	26	15.6613
		26.22	13.8475	26.16	15.6276	26.12	20.9921	26.07	18.0088	26.02	14.8439
		26.24	13.9327	26.18	15.0291	26.14	20.609	26.09	18.0849	26.04	14.0919
		26.26	13.251	26.2	13.8321	26.16	19.6612	26.11	17.0189	26.06	13.2745
		26.28	13.3362	26.22	13.3998	26.18	19.5604	26.13	18.4466	26.08	14.1573
		26.3	12.8249	26.24	13.9152	26.2	18.653	26.15	17.2473	26.1	12.8167
		26.32	13.5705	26.26	13.4497	26.22	19.3991	26.17	16.3335	26.12	13.0456
		26.34	13.5918	26.28	13.5993	26.24	19.1974	26.19	15.6482	26.14	12.6533
		26.36	12.761	26.3	13.084	26.26	17.6245	26.21	16.3145	26.16	12.5552
		26.38	13.5918	26.32	13.0175	26.28	19.1974	26.23	16.5239	26.18	12.2936
		26.4	13.464	26.34	12.5852	26.3	17.3624	26.25	15.4578	26.2	12.2609
		26.42	13.3362	26.36	12.2859	26.32	16.7977	26.27	14.5631	26.22	12.6206
		26.44	13.2083	26.38	11.7373	26.34	17.3422	26.29	14.9058	26.24	11.3454
		26.46	13.5066	26.4	13.5328	26.36	17.1204	26.31	14.8487	26.26	11.1983
		26.48	12.5266	26.42	11.2386	26.38	16.9389	26.33	13.497	26.28	11.1983
		26.5	13.4427	26.44	11.9368	26.4	15.9911	26.35	14.011	26.3	11.3945
		26.52	12.4414	26.46	11.5711	26.42	15.124	26.37	13.9539	26.32	11.1166
		26.54	12.9527	26.48	11.0889	26.44	16.0113	26.39	12.6023	26.34	10.8713
		26.56	13.0166	26.5	10.5237	26.46	15.8701	26.41	12.6785	26.36	10.7242
		26.58	12.4414	26.52	11.3383	26.48	15.4063	26.43	13.5922	26.38	10.5771
		26.6	13.3149	26.54	10.2411	26.5	13.9948	26.45	13.2115	26.4	10.6098
		26.62	12.6332	26.56	10.8562	26.52	15.0635	26.47	12.964	26.42	9.54716
		26.64	12.9101	26.58	10.2411	26.54	15.0837	26.49	12.964	26.44	10.2011
		26.66	12.8036	26.6	9.99169	26.56	14.7207	26.51	12.2597	26.46	10.0213
		26.68	12.3136	26.62	10.1912	26.58	15.003	26.53	11.936	26.48	10.8877
		26.7	12.3562	26.64	10.2743	26.6	15.5878	26.55	11.1936	26.5	9.90682
		26.72	12.974	26.66	9.67581	26.62	15.245	26.57	12.8688	26.52	9.38368
		26.74	12.1432	26.68	10.2244	26.64	14.4384	26.59	12.3358	26.54	9.84143
		26.76	12.8249	26.7	10.1579	26.66	13.7124	26.61	11.6505	26.56	9.44908
		26.78	12.2071	26.72	9.37656	26.68	14.6401	26.63	11.898	26.58	10.3155
		26.8	12.8462	26.74	9.92519	26.7	13.8738	26.65	11.7266	26.6	9.51447
		26.82	12.3349	26.76	9.87531	26.72	13.7326	26.67	12.3168	26.62	10.054
		26.84	12.1006	26.78	10.0083	26.74	13.6519	26.69	11.6505	26.64	9.54716
		26.86	12.0153	26.8	9.87531	26.76	14.3779	26.71	11.6314	26.66	9.00768
		26.88	12.0793	26.82	9.65919	26.78	14.4787	26.73	11.0984	26.68	8.51725
		26.9	12.3136	26.84	9.14381	26.8	13.1881	26.75	11.6314	26.7	9.00768
		26.92	12.7397	26.86	9.12718	26.82	14.1359	26.77	11.6124	26.72	8.63168
		26.94	11.9727	26.88	9.17706	26.84	13.8334	26.79	11.0984	26.74	8.79516
		26.96	12.3775	26.9	10.4572	26.86	14.2367	26.81	11.7457	26.76	8.94229
		26.98	12.2923	26.92	9.12718	26.88	13.3696	26.83	11.422	26.78	9.31829
		27	12.5053	26.94	9.39318	26.9	14.2166	26.85	11.936	26.8	8.58264
		27.02	12.5053	26.96	8.94431	26.92	13.2486	26.87	11.3269	26.82	9.6289
		27.04	12.4414	26.98	8.84456	26.94	14.4989	26.89	12.1454	26.84	8.53359
		27.06	11.6106	27	8.96093	26.96	14.9829	26.91	11.7266	26.86	8.4682
		27.08	11.994	27.02	9.24356	26.98	14.7409	26.93	11.8408	26.88	8.79516
		27.1	12.3349	27.04	9.99169	27	14.1359	26.95	11.0413	26.9	8.51725
		27.12	11.3549	27.06	10.6733	27.02	13.4906	26.97	11.4411	26.92	9.07308
		27.14	11.9088	27.08	9.02743	27.04	14.0754	26.99	11.8028	26.94	8.32107
		27.16	12.1219	27.1	9.01081	27.06	14.2771	27.01	11.2317	26.96	8.20664
		27.18	11.9301	27.12	8.2793	27.08	13.8334	27.03	11.6124	26.98	9.02403
		27.2	11.0993	27.14	8.94431	27.1	15.4467	27.05	12.3168	27	8.22299
		27.22	11.568	27.16	9.04406	27.12	15.1845	27.07	12.3739	27.02	7.92872
		27.24	11.3123	27.18	8.69493	27.14	14.9022	27.09	13.3257	27.04	8.01046
		27.26	11.504	27.2	9.94181	27.16	15.1442	27.11	13.0973	27.06	8.56629
		27.28	11.4827	27.22	9.79219	27.18	15.5878	27.13	12.2977	27.08	8.30472
		27.3	11.2058	27.24	8.91106	27.2	15.7895	27.15	12.2597	27.1	8.32107
		27.32	11.291	27.26	8.5453	27.22	14.5594	27.17	13.8397	27.12	8.61533
		27.34	10.801	27.28	9.45968	27.24	15.0837	27.19	13.2305	27.14	8.58264
		27.36	10.801	27.3	10.0249	27.26	15.2248	27.21	12.7927	27.16	8.04316
		27.38	11.2058	27.32	9.01081	27.28	14.9022	27.23	12.5262	27.18	7.87968
		27.4	11.291	27.34	8.31255	27.3	14.8215	27.25	12.7927	27.2	8.32107
		27.42	11.078	27.36	9.07731	27.32	14.7812	27.27	11.9551	27.22	7.58542
		27.44	11.3975	27.38	8.3458	27.34	13.6519	27.29	11.8599	27.24	8.32107
		27.46	11.4827	27.4	8.46218	27.36	14.2367	27.31	11.5553	27.26	8.59899
		27.48	10.6945	27.42	8.36243	27.38	13.5915	27.33	11.6886	27.28	7.06229
		27.5	11.078	27.44	8.64505	27.4	13.5713	27.35	10.9271	27.3	7.78159
		27.52	10.6306	27.46	7.8803	27.42	13.5108	27.37	10.3179	27.32	7.3075
		27.54	11.078	27.48	8.36243	27.44	12.1799	27.39	10.2418	27.34	7.73255
		27.56	10.801	27.5	8.64505	27.46	13.1881	27.41	10.0133	27.36	7.89603
		27.58	11.1845	27.52	8.26268	27.48	12.442	27.43	10.5464	27.38	7.56907
		27.6	11.2058	27.54	8.1463	27.5	11.9177	27.45	9.53741	27.4	7.47098
		27.62	10.7797	27.56	7.83042	27.52	12.2202	27.47	10.1466	27.42	7.47098
		27.64	10.4389	27.58	7.59767	27.54	12.1597	27.49	10.1466	27.44	6.99689
		27.66	10.7797	27.6	7.36492	27.56	12.5832	27.51	8.43328	27.46	6.98055
		27.68	10.7158	27.62	7.79717	27.58	11.2119	27.53	8.77594	27.48	7.53637
		27.7	11.1845	27.64	8.19618	27.6	10.6876	27.55	8.73786	27.5	6.53915
		27.72	10.3536	27.66	7.76392	27.62	11.9177	27.57	8.87112	27.52	7.69985
		27.74	10.8223	27.68	8.06318	27.64	11.1514	27.59	8.45231	27.54	7.20942
		27.76	10.2471	27.7	6.83292	27.66	11.6757	27.61	8.94727	27.56	6.9642
		27.78	10.6732	27.72	6.74979	27.68	11.6152	27.63	8.12869	27.58	6.63724
		27.8	10.4815	27.74	7.36492	27.7	10.6271	27.65	8.37617	27.6	6.9642
		27.82	10.5667	27.76	7.16542	27.72	10.9498	27.67	8.47135	27.62	7.3075
		27.84	10.7158	27.78	7.08229	27.74	10.4255	27.69	8.60461	27.64	7.65081
		27.86	10.1619	27.8	7.13217	27.76	10.002	27.71	8.9663	27.66	7.68351
		27.88	10.5454	27.82	6.50042	27.78	10.2642	27.73	7.78603	27.68	6.1468
		27.9	10.8223	27.84	7.23192	27.8	10.5465	27.75	8.22387	27.7	6.81707
		27.92	10.6093	27.86	7.03242	27.82	10.3852	27.77	8.45231	27.72	7.35655
		27.94	10.5454	27.88	6.88279	27.84	10.607	27.79	8.79497	27.74	7.20942
		27.96	10.0767	27.9	6.63342	27.86	10.7885	27.81	7.76699	27.76	7.24211
		27.98	10.0767	27.92	6.79967	27.88	10.7481	27.83	8.07158	27.78	7.22576
		28	10.1619	27.94	7.33167	27.9	10.1835	27.85	8.07158	27.8	7.35655
		28.02	9.82105	27.96	6.55029	27.92	9.59871	27.87	7.93832	27.82	7.32385
		28.04	10.4815	27.98	6.98254	27.94	10.0222	27.89	8.62364	27.84	7.38924
		28.06	10.2684	28	7.19867	27.96	9.55838	27.91	8.3952	27.86	7.66716
		28.08	10.4815	28.02	6.81629	27.98	10.1432	27.93	7.91928	27.88	7.50368
		28.1	10.2045	28.04	7.11554	28	9.98185	27.95	7.59566	27.9	6.89881
		28.12	10.375	28.06	6.60017	28.02	10.1835	27.97	7.59566	27.92	7.01324
		28.14	9.48019	28.08	6.38404	28.04	9.88102	27.99	8.35713	27.94	6.88246
		28.16	10.1193	28.1	6.61679	28.06	9.03408	28.01	8.24291	27.96	6.76802
		28.18	9.58671	28.12	6.25104	28.08	10.5061	28.03	7.86217	27.98	7.09498
		28.2	9.37367	28.14	6.03491	28.1	10.5465	28.05	6.96745	28	7.63446
		28.22	10.0341	28.16	6.05154	28.12	9.1954	28.07	8.30002	28.02	6.78437
		28.24	9.79974	28.18	6.53367	28.14	10.0827	28.09	6.92937	28.04	6.70263
		28.26	9.30976	28.2	5.93516	28.16	9.6592	28.11	7.55759	28.06	6.71898
		28.28	9.82105	28.22	7.09892	28.18	9.59871	28.13	8.3952	28.08	6.49011
		28.3	9.92757	28.24	6.35079	28.2	9.86086	28.15	8.52846	28.1	7.25846
		28.32	9.5228	28.26	6.43392	28.22	9.6592	28.17	7.95736	28.12	6.24489
		28.34	10.0128	28.28	6.01829	28.24	9.05424	28.19	7.36722	28.14	6.94785
		28.36	9.03281	28.3	6.50042	28.26	8.95342	28.21	7.02456	28.16	7.11133
		28.38	9.24585	28.32	6.16791	28.28	9.2559	28.23	7.4624	28.18	7.32385
		28.4	9.71453	28.34	5.88529	28.3	9.27606	28.25	7.38626	28.2	7.16037
		28.42	8.9689	28.36	5.60266	28.32	9.33656	28.27	7.32915	28.22	6.34298
		28.44	9.62931	28.38	6.89942	28.34	9.49788	28.29	7.1007	28.24	6.65359
		28.46	9.13933	28.4	6.30091	28.36	8.85259	28.31	7.44337	28.26	6.37567
		28.48	8.86238	28.42	6.50042	28.38	8.95342	28.33	7.02456	28.28	6.24489
		28.5	9.33106	28.44	5.70241	28.4	8.00565	28.35	6.91034	28.3	6.1795
		28.52	9.30976	28.46	5.70241	28.42	9.23573	28.37	7.59566	28.32	6.84976
		28.54	8.77716	28.48	6.20116	28.44	9.01391	28.39	7.06263	28.34	6.91515
		28.56	9.09672	28.5	5.85204	28.46	9.21557	28.41	7.99543	28.36	6.31028
		28.58	9.09672	28.52	6.26766	28.48	8.6711	28.43	7.253	28.38	7.09498
		28.6	9.45888	28.54	6.21779	28.5	8.08631	28.45	6.81515	28.4	6.62089
		28.62	8.77716	28.56	5.85204	28.52	8.2678	28.47	7.53855	28.42	7.12768
		28.64	9.43758	28.58	6.25104	28.54	8.81226	28.49	6.39634	28.44	6.99689
		28.66	8.88368	28.6	6.03491	28.56	8.85259	28.51	6.98648	28.46	6.80072
		28.68	8.67064	28.62	5.95179	28.58	8.7316	28.53	6.47249	28.48	6.57185
		28.7	8.75586	28.64	5.51953	28.6	9.07441	28.55	7.50048	28.5	6.5555
		28.72	8.94759	28.66	6.36742	28.62	8.89292	28.57	6.85323	28.52	6.53915
		28.74	9.09672	28.68	6.35079	28.64	9.07441	28.59	7.53855	28.54	6.2122
		28.76	8.73455	28.7	6.08479	28.66	9.29623	28.61	7.06263	28.56	6.76802
		28.78	9.07542	28.72	6.18454	28.68	8.02581	28.63	7.53855	28.58	6.88246
		28.8	9.13933	28.74	5.88529	28.7	8.83243	28.65	6.33923	28.6	6.66994
		28.82	8.62804	28.76	5.36991	28.72	8.28796	28.67	7.08167	28.62	6.52281
		28.84	8.62804	28.78	5.12053	28.74	8.24763	28.69	6.45346	28.64	5.70541
		28.86	9.09672	28.8	5.41978	28.76	8.32829	28.71	7.13878	28.66	6.5555
		28.88	9.0115	28.82	5.86866	28.78	8.48961	28.73	7.11974	28.68	6.31028
		28.9	8.26587	28.84	5.96841	28.8	8.63077	28.75	6.8913	28.7	5.86889
		28.92	8.20196	28.86	6.00166	28.82	8.2678	28.77	7.19589	28.72	6.1468
		28.94	8.35109	28.88	6.23441	28.84	8.44928	28.79	6.87226	28.74	6.34298
		28.96	8.77716	28.9	5.55278	28.86	7.92498	28.81	6.33923	28.76	6.53915
		28.98	8.71325	28.92	5.30341	28.88	7.82416	28.83	6.54864	28.78	6.24489
		29	8.30848	28.94	5.75229	28.9	7.92498	28.85	6.87226	28.8	6.70263
		29.02	8.07414	28.96	5.55278	28.92	7.90482	28.87	6.3202	28.82	6.37567
		29.04	8.30848	28.98	5.18703	28.94	7.78383	28.89	6.75804	28.84	5.81985
		29.06	8.11674	29	5.80216	28.96	8.18713	28.91	7.04359	28.86	6.13046
		29.08	8.37239	29.02	5.41978	28.98	8.91309	28.93	6.26309	28.88	6.31028
		29.1	8.22326	29.04	5.23691	29	8.6711	28.95	6.54864	28.9	5.99967
		29.12	8.54282	29.06	5.17041	29.02	8.48961	28.97	6.24405	28.92	5.68906
		29.14	7.98892	29.08	5.85204	29.04	8.2073	28.99	6.62479	28.94	5.88524
		29.16	7.90371	29.1	5.12053	29.06	9.39706	29.01	6.41538	28.96	6.26124
		29.18	8.47891	29.12	5.48628	29.08	8.52995	29.03	6.24405	28.98	6.19585
		29.2	8.415	29.14	5.33666	29.1	8.93325	29.05	6.09176	29	6.37567
		29.22	8.24457	29.16	5.56941	29.12	9.13491	29.07	6.60575	29.02	5.83619
		29.24	8.22326	29.18	5.48628	29.14	9.41722	29.09	6.43442	29.04	5.95063
		29.26	7.60545	29.2	5.05403	29.16	9.35672	29.11	7.23396	29.06	5.64002
		29.28	7.73328	29.22	5.73566	29.18	8.79209	29.13	6.75804	29.08	6.06506
		29.3	8.20196	29.24	5.85204	29.2	9.17524	29.15	6.81515	29.1	5.98333
		29.32	8.07414	29.26	6.11804	29.22	9.23573	29.17	6.77708	29.12	5.91793
		29.34	7.69067	29.28	4.97091	29.24	9.51805	29.19	6.11079	29.14	6.70263
		29.36	7.3285	29.3	5.95179	29.26	8.40895	29.21	6.94841	29.16	5.83619
		29.38	7.62676	29.32	5.12053	29.28	9.35672	29.23	6.24405	29.18	5.78715
		29.4	7.56285	29.34	5.58603	29.3	8.1468	29.25	6.56768	29.2	6.01602
		29.42	7.60545	29.36	5.51953	29.32	8.71143	29.27	6.6819	29.22	6.09776
		29.44	7.79719	29.38	5.33666	29.34	7.72333	29.29	5.71102	29.24	6.1795
		29.46	7.15807	29.4	5.05403	29.36	8.59044	29.31	5.36836	29.26	5.57463
		29.48	7.81849	29.42	6.08479	29.38	7.88465	29.33	6.62479	29.28	5.44385
		29.5	7.56285	29.44	5.13716	29.4	8.16697	29.35	7.1007	29.3	5.85254
		29.52	7.41372	29.46	5.56941	29.42	7.54184	29.37	6.05368	29.32	5.50924
		29.54	7.05156	29.48	4.80465	29.44	7.60234	29.39	6.94841	29.34	6.53915
		29.56	7.3285	29.5	5.85204	29.46	8.38879	29.41	7.17685	29.36	5.85254
		29.58	7.56285	29.52	6.35079	29.48	8.08631	29.43	6.3202	29.38	5.86889
		29.6	7.22199	29.54	6.00166	29.5	8.42912	29.45	6.09176	29.4	5.83619
		29.62	8.03153	29.56	4.87116	29.52	7.72333	29.47	5.90139	29.42	5.90159
		29.64	7.24329	29.58	5.08728	29.54	8.7316	29.49	6.20598	29.44	5.98333
		29.66	7.49893	29.6	5.12053	29.56	7.56201	29.51	6.18694	29.46	5.85254
		29.68	7.43502	29.62	5.02078	29.58	7.90482	29.53	5.5968	29.48	5.54193
		29.7	7.2859	29.64	5.17041	29.6	7.90482	29.55	6.12983	29.5	6.49011
		29.72	7.3285	29.66	5.35328	29.62	7.76366	29.57	5.93946	29.52	5.99967
		29.74	8.05283	29.68	5.13716	29.64	7.70317	29.59	6.20598	29.54	5.68906
		29.76	8.01023	29.7	4.88778	29.66	9.11474	29.61	5.2351	29.56	5.95063
		29.78	7.92501	29.72	5.20366	29.68	8.36862	29.63	6.01561	29.58	6.29393
		29.8	7.22199	29.74	5.51953	29.7	7.6225	29.65	5.76813	29.6	5.62367
		29.82	7.71197	29.76	5.27016	29.72	6.6949	29.67	6.14887	29.62	6.19585
		29.84	7.58415	29.78	5.13716	29.74	7.29986	29.69	6.51057	29.64	6.1468
		29.86	7.15807	29.8	4.83791	29.76	8.24763	29.71	6.91034	29.66	6.19585
		29.88	7.05156	29.82	5.23691	29.78	8.2073	29.73	6.85323	29.68	5.73811
		29.9	7.60545	29.84	5.46966	29.8	7.36035	29.75	6.26309	29.7	5.06784
		29.92	7.62676	29.86	5.55278	29.82	7.64267	29.77	6.62479	29.72	5.3948
		29.94	7.45633	29.88	5.55278	29.84	7.36035	29.79	6.26309	29.74	5.8035
		29.96	7.79719	29.9	5.55278	29.86	7.64267	29.81	6.35827	29.76	6.22854
		29.98	7.03025	29.92	5.18703	29.88	7.32002	29.83	5.7491	29.78	5.32941
		30	7.3285	29.94	4.83791	29.9	7.86449	29.85	6.22501	29.8	5.46019
		30.02	6.96634	29.96	4.92103	29.92	7.44102	29.87	6.28212	29.82	5.86889
		30.04	7.07286	29.98	5.50291	29.94	7.96531	29.89	6.01561	29.84	5.67272
		30.06	7.24329	30	5.85204	29.96	7.13854	29.91	6.39634	29.86	5.19863
		30.08	7.37111	30.02	5.43641	29.98	7.72333	29.93	6.18694	29.88	5.99967
		30.1	6.94504	30.04	4.80465	30	6.81589	29.95	5.44451	29.9	5.64002
		30.12	7.79719	30.06	5.61929	30.02	7.25953	29.97	5.50162	29.92	5.11689
		30.14	6.81721	30.08	5.07066	30.04	6.89655	29.99	6.30116	29.94	5.36211
		30.16	6.88112	30.1	4.67165	30.06	7.76366	30.01	6.33923	29.96	5.34576
		30.18	7.11547	30.12	5.43641	30.08	8.00565	30.03	5.80621	29.98	4.65915
		30.2	7.47763	30.14	5.15378	30.1	7.50151	30.05	6.01561	30	6.27759
		30.22	6.39114	30.16	4.98753	30.12	7.03771	30.07	5.90139	30.02	5.24767
		30.24	6.68939	30.18	5.41978	30.14	8.06614	30.09	5.33029	30.04	5.96698
		30.26	7.43502	30.2	5.12053	30.16	6.93688	30.11	6.41538	30.06	5.31306
		30.28	6.81721	30.22	4.87116	30.18	6.61424	30.13	6.12983	30.08	5.62367
		30.3	7.20068	30.24	5.43641	30.2	6.65457	30.15	5.9585	30.1	4.87167
		30.32	6.66809	30.26	5.43641	30.22	6.6949	30.17	6.01561	30.12	5.28037
		30.34	6.96634	30.28	4.78803	30.24	7.32002	30.19	6.75804	30.14	5.64002
		30.36	6.28462	30.3	4.83791	30.26	6.91672	30.21	6.20598	30.16	4.74089
		30.38	7.43502	30.32	4.83791	30.28	7.80399	30.23	6.09176	30.18	5.8035
		30.4	6.88112	30.34	5.27016	30.3	7.27969	30.25	5.90139	30.2	5.34576
		30.42	6.88112	30.36	4.88778	30.32	7.11837	30.27	5.55873	30.22	5.93428
		30.44	6.88112	30.38	4.82128	30.34	7.23936	30.29	6.18694	30.24	5.67272
		30.46	6.71069	30.4	4.33915	30.36	7.50151	30.31	6.01561	30.26	5.29671
		30.48	7.05156	30.42	5.30341	30.38	7.2192	30.33	5.82524	30.28	4.92071
		30.5	6.71069	30.44	5.07066	30.4	7.76366	30.35	6.28212	30.3	5.46019
		30.52	7.11547	30.46	5.55278	30.42	7.70317	30.37	5.7491	30.32	4.78993
		30.54	6.64678	30.48	4.83791	30.44	7.54184	30.39	5.17799	30.34	6.08141
		30.56	6.62548	30.5	4.45553	30.46	7.6225	30.41	5.34932	30.36	5.78715
		30.58	6.24201	30.52	5.20366	30.48	7.01754	30.43	5.88235	30.38	4.72454
		30.6	6.32723	30.54	4.98753	30.5	7.27969	30.45	5.53969	30.4	5.06784
		30.62	7.00895	30.56	5.03741	30.52	7.0982	30.47	5.33029	30.42	5.00245
		30.64	6.41244	30.58	5.33666	30.54	7.50151	30.49	6.24405	30.44	4.90436
		30.66	6.60418	30.6	5.51953	30.56	6.6949	30.51	5.3874	30.46	5.26402
		30.68	6.98764	30.62	4.90441	30.58	7.1587	30.53	5.69199	30.48	5.0188
		30.7	6.26331	30.64	5.08728	30.6	7.46118	30.55	6.62479	30.5	4.9861
		30.72	7.39242	30.66	5.22028	30.62	7.29986	30.57	6.07272	30.52	4.59376
		30.74	7.26459	30.68	5.36991	30.64	7.7435	30.59	5.7491	30.54	5.06784
		30.76	7.2859	30.7	4.65503	30.66	6.93688	30.61	5.42547	30.56	5.29671
		30.78	6.77461	30.72	4.48878	30.68	7.82416	30.63	5.52066	30.58	4.87167
		30.8	6.60418	30.74	5.20366	30.7	6.75539	30.65	4.93052	30.6	4.87167
		30.82	6.7533	30.76	4.5054	30.72	6.83606	30.67	5.99657	30.62	5.00245
		30.84	6.36983	30.78	5.07066	30.74	7.38052	30.69	5.44451	30.64	5.73811
		30.86	6.49766	30.8	5.36991	30.76	7.40069	30.71	5.55873	30.66	4.65915
		30.88	6.85982	30.82	5.63591	30.78	7.17887	30.73	5.44451	30.68	5.54193
		30.9	7.17938	30.84	5.36991	30.8	7.76366	30.75	5.5968	30.7	4.57741
		30.92	7.00895	30.86	4.90441	30.82	7.58217	30.77	6.41538	30.72	5.06784
		30.94	6.39114	30.88	4.80465	30.84	6.89655	30.79	6.20598	30.74	4.96976
		30.96	6.68939	30.9	4.6384	30.86	7.40069	30.81	5.52066	30.76	4.65915
		30.98	6.62548	30.92	4.47215	30.88	7.05787	30.83	5.73006	30.78	4.36488
		31	6.54026	30.94	4.45553	30.9	6.6949	30.85	5.34932	30.8	5.16593
		31.02	6.36983	30.96	4.3724	30.92	6.43275	30.87	5.76813	30.82	5.18228
		31.04	7.00895	30.98	5.18703	30.94	7.27969	30.89	5.42547	30.84	4.83897
		31.06	6.1994	31	4.80465	30.96	6.83606	30.91	5.46354	30.86	4.41393
		31.08	6.39114	31.02	5.05403	30.98	6.13027	30.93	5.57777	30.88	5.23132
		31.1	6.71069	31.04	4.5719	31	6.85622	30.95	5.84428	30.9	4.93706
		31.12	6.51896	31.06	4.6384	31.02	6.25126	30.97	5.50162	30.92	4.62645
		31.14	6.54026	31.08	4.98753	31.04	6.45291	30.99	5.2351	30.94	4.72454
		31.16	6.41244	31.1	4.72153	31.06	6.93688	31.01	5.08281	30.96	4.65915
		31.18	6.45505	31.12	4.58853	31.08	6.53358	31.03	5.73006	30.98	4.74089
		31.2	5.94376	31.14	5.55278	31.1	6.81589	31.05	5.36836	31	4.51202
		31.22	7.58415	31.16	4.1729	31.12	6.91672	31.07	5.3874	31.02	4.44662
		31.24	5.49638	31.18	4.48878	31.14	7.19903	31.09	5.27318	31.04	4.93706
		31.26	6.26331	31.2	4.80465	31.16	6.83606	31.11	4.60689	31.06	4.96976
		31.28	6.79591	31.22	4.18953	31.18	5.96894	31.13	5.06377	31.08	4.47932
		31.3	6.39114	31.24	4.13965	31.2	7.05787	31.15	5.17799	31.1	4.51202
		31.32	6.41244	31.26	4.28928	31.22	6.89655	31.17	5.13992	31.12	4.11967
		31.34	6.56157	31.28	4.58853	31.24	5.98911	31.19	5.5968	31.14	4.77358
		31.36	6.24201	31.3	5.13716	31.26	6.91672	31.21	5.17799	31.16	4.44662
		31.38	7.03025	31.32	5.07066	31.28	5.72696	31.23	4.8163	31.18	4.6101
		31.4	6.34853	31.34	4.5054	31.3	6.02944	31.25	5.42547	31.2	4.77358
		31.42	6.28462	31.36	4.75478	31.32	6.47308	31.27	5.21607	31.22	4.47932
		31.44	6.71069	31.38	4.82128	31.34	6.45291	31.29	5.92043	31.24	4.96976
		31.46	6.32723	31.4	4.2394	31.36	6.15043	31.31	5.5968	31.26	4.82263
		31.48	5.56029	31.42	4.82128	31.38	6.31176	31.33	5.76813	31.28	4.88802
		31.5	6.00767	31.44	4.75478	31.4	5.98911	31.35	5.76813	31.3	4.43028
		31.52	6.1568	31.46	4.28928	31.42	5.98911	31.37	4.70208	31.32	4.59376
		31.54	6.26331	31.48	4.3724	31.44	6.13027	31.39	5.42547	31.34	4.10332
		31.56	6.1568	31.5	4.27265	31.46	6.15043	31.41	5.36836	31.36	5.0515
		31.58	6.36983	31.52	3.9069	31.48	6.67473	31.43	5.06377	31.38	4.70819
		31.6	6.66809	31.54	4.1729	31.5	6.45291	31.45	5.04474	31.4	4.78993
		31.62	6.1994	31.56	4.22278	31.52	6.6949	31.47	5.08281	31.42	4.52836
		31.64	5.6029	31.58	4.53865	31.54	7.05787	31.49	4.98763	31.44	4.6101
		31.66	5.75202	31.6	4.48878	31.56	5.6463	31.51	5.06377	31.46	4.67549
		31.68	6.1994	31.62	4.40565	31.58	6.31176	31.53	5.08281	31.48	4.51202
		31.7	4.98509	31.64	5.38653	31.6	6.73523	31.55	4.74015	31.5	4.52836
		31.72	6.13549	31.66	4.72153	31.62	6.1706	31.57	5.0257	31.52	4.93706
		31.74	5.6455	31.68	4.72153	31.64	5.90845	31.59	4.94955	31.54	5.0515
		31.76	5.85854	31.7	4.32253	31.66	6.89655	31.61	4.53074	31.56	4.70819
		31.78	6.22071	31.72	4.3724	31.68	7.01754	31.63	4.89244	31.58	4.16871
		31.8	6.24201	31.74	4.0399	31.7	5.86812	31.65	4.49267	31.6	4.05428
		31.82	5.83724	31.76	4.47215	31.72	6.1101	31.67	5.34932	31.62	4.57741
		31.84	5.75202	31.78	4.48878	31.74	6.25126	31.69	5.21607	31.64	4.00523
		31.86	5.83724	31.8	3.9734	31.76	6.77556	31.71	4.83533	31.66	4.07062
		31.88	6.1568	31.82	4.00665	31.78	6.51341	31.73	5.10185	31.68	4.52836
		31.9	6.51896	31.84	4.55528	31.8	6.45291	31.75	4.77822	31.7	4.56106
		31.92	6.11419	31.86	4.35578	31.82	6.19076	31.77	5.17799	31.72	4.41393
		31.94	5.30464	31.88	3.87365	31.84	5.94878	31.79	4.37845	31.74	4.39758
		31.96	5.83724	31.9	4.07315	31.86	6.02944	31.81	5.25414	31.76	4.2668
		31.98	5.79463	31.92	4.02328	31.88	5.78746	31.83	5.0257	31.78	4.33219
		32	5.32595	31.94	4.48878	31.9	5.28332	31.85	4.83533	31.8	4.15236
		32.02	6.24201	31.96	4.2394	31.92	6.37225	31.87	4.85437	31.82	4.85532
		32.04	6.07158	31.98	4.55528	31.94	7.01754	31.89	4.93052	31.84	4.38123
		32.06	5.92245	32	4.1064	31.96	5.96894	31.91	4.8163	31.86	5.08419
		32.08	6.1994	32.02	3.92352	31.98	5.66646	31.93	5.10185	31.88	4.82263
		32.1	6.41244	32.04	3.95677	32	5.7068	31.95	4.83533	31.9	4.77358
		32.12	6.26331	32.06	4.52203	32.02	6.35209	31.97	4.43556	31.92	4.07062
		32.14	6.05028	32.08	4.48878	32.04	5.84795	31.99	4.72111	31.94	4.69184
		32.16	6.24201	32.1	4.48878	32.06	5.5858	32.01	5.27318	31.96	4.56106
		32.18	5.92245	32.12	4.12303	32.08	6.00928	32.03	4.91148	31.98	4.52836
		32.2	5.83724	32.14	3.94015	32.1	6.27143	32.05	5.34932	32	5.21497
		32.22	5.53899	32.16	4.35578	32.12	5.7068	32.07	5.15896	32.02	4.41393
		32.24	5.79463	32.18	4.07315	32.14	5.1825	32.09	4.39749	32.04	4.49567
		32.26	6.34853	32.2	4.1729	32.16	5.60597	32.11	4.20712	32.06	4.56106
		32.28	5.6242	32.22	4.62178	32.18	6.55374	32.13	5.25414	32.08	4.2341
		32.3	6.41244	32.24	4.3724	32.2	6.31176	32.15	4.43556	32.1	4.20141
		32.32	6.05028	32.26	3.75727	32.22	5.96894	32.17	4.70208	32.12	5.00245
		32.34	6.7533	32.28	4.53865	32.24	5.60597	32.19	4.41652	32.14	4.38123
		32.36	5.87985	32.3	4.1729	32.26	5.08167	32.21	4.49267	32.16	4.65915
		32.38	6.49766	32.32	4.5054	32.28	5.24299	32.23	4.37845	32.18	3.53114
		32.4	5.81594	32.34	4.32253	32.3	5.76729	32.25	4.26423	32.2	4.69184
		32.42	5.02769	32.36	4.48878	32.32	4.77919	32.27	5.12088	32.22	4.67549
		32.44	5.30464	32.38	3.67415	32.34	6.23109	32.29	5.06377	32.24	4.43028
		32.46	6.00767	32.4	3.82377	32.36	5.62613	32.31	4.20712	32.26	4.87167
		32.48	4.83596	32.42	4.1729	32.38	6.39242	32.33	4.4546	32.28	4.54471
		32.5	5.51768	32.44	4.2394	32.4	5.42448	32.35	4.89244	32.3	4.87167
		32.52	5.30464	32.46	3.27515	32.42	6.06977	32.37	4.83533	32.32	4.25045
		32.54	5.87985	32.48	3.89027	32.44	6.51341	32.39	5.36836	32.34	4.54471
		32.56	5.26204	32.5	4.3724	32.46	5.40432	32.41	5.0257	32.36	4.10332
		32.58	5.58159	32.52	4.5054	32.48	6.67473	32.43	4.664	32.38	4.78993
		32.6	4.96378	32.54	4.55528	32.5	6.1101	32.45	4.77822	32.4	4.87167
		32.62	5.6029	32.56	4.18953	32.52	5.42448	32.47	5.19703	32.42	4.49567
		32.64	5.02769	32.58	4.53865	32.54	5.7068	32.49	5.06377	32.44	4.56106
		32.66	5.049	32.6	4.2394	32.56	5.52531	32.51	5.0257	32.46	4.51202
		32.68	5.56029	32.62	4.1729	32.58	5.56564	32.53	5.42547	32.48	4.25045
		32.7	5.28334	32.64	4.07315	32.6	6.1706	32.55	5.17799	32.5	4.41393
		32.72	5.87985	32.66	3.7739	32.62	5.76729	32.57	4.58786	32.52	4.15236
		32.74	6.07158	32.68	4.28928	32.64	5.56564	32.59	4.74015	32.54	4.72454
		32.76	5.32595	32.7	4.12303	32.66	5.60597	32.61	5.0257	32.56	3.97254
		32.78	5.32595	32.72	3.85702	32.68	5.7068	32.63	4.70208	32.58	4.05428
		32.8	4.85726	32.74	4.15628	32.7	5.86812	32.65	4.58786	32.6	4.56106
		32.82	5.90115	32.76	4.2394	32.72	5.46481	32.67	4.72111	32.62	4.82263
		32.84	6.00767	32.78	4.20615	32.74	6.00928	32.69	5.04474	32.64	4.56106
		32.86	6.11419	32.8	3.85702	32.76	6.25126	32.71	4.28327	32.66	4.62645
		32.88	5.38986	32.82	4.4389	32.78	5.6463	32.73	4.15001	32.68	3.84175
		32.9	5.41116	32.84	4.5054	32.8	6.06977	32.75	4.64497	32.7	4.6101
		32.92	4.96378	32.86	3.89027	32.82	5.5858	32.77	4.26423	32.72	4.43028
		32.94	5.66681	32.88	3.9734	32.84	5.74713	32.79	4.47363	32.74	4.51202
		32.96	5.26204	32.9	3.95677	32.86	5.76729	32.81	3.94061	32.76	4.20141
		32.98	5.13421	32.92	4.18953	32.88	5.5858	32.83	3.86446	32.78	4.28315
		33	5.26204	32.94	3.9069	32.9	5.52531	32.85	4.34038	32.8	3.98888
		33.02	5.6029	32.96	3.54115	32.92	5.76729	32.87	4.13097	32.82	4.28315
		33.04	5.00639	32.98	4.40565	32.94	5.66646	32.89	4.28327	32.84	4.52836
		33.06	5.32595	33	3.65752	32.96	6.29159	32.91	4.3023	32.86	4.87167
		33.08	5.19813	33.02	4.20615	32.98	6.35209	32.93	4.70208	32.88	4.25045
		33.1	5.24073	33.04	4.28928	33	4.63803	32.95	4.26423	32.9	4.02158
		33.12	5.6029	33.06	4.27265	33.02	4.94051	32.97	4.96859	32.92	4.03793
		33.14	5.26204	33.08	3.87365	33.04	5.24299	32.99	4.35941	32.94	4.15236
		33.16	4.96378	33.1	3.80715	33.06	5.24299	33.01	4.47363	32.96	4.10332
		33.18	5.26204	33.12	3.62427	33.08	5.56564	33.03	4.39749	32.98	4.10332
		33.2	6.05028	33.14	3.85702	33.1	6.13027	33.05	4.83533	33	4.36488
		33.22	4.70814	33.16	3.8404	33.12	6.31176	33.07	4.49267	33.02	4.03793
		33.24	4.55901	33.18	3.42477	33.14	6.73523	33.09	4.68304	33.04	4.13601
		33.26	5.13421	33.2	3.7074	33.16	5.86812	33.11	4.43556	33.06	4.34854
		33.28	5.21943	33.22	3.89027	33.18	5.86812	33.13	4.49267	33.08	3.74366
		33.3	5.68811	33.24	4.07315	33.2	5.30349	33.15	4.91148	33.1	3.87445
		33.32	5.09161	33.26	3.92352	33.22	5.48498	33.17	4.37845	33.12	4.49567
		33.34	5.11291	33.28	4.1729	33.24	5.6463	33.19	4.64497	33.14	4.29949
		33.36	4.85726	33.3	4.1064	33.26	6.1706	33.21	4.70208	33.16	4.67549
		33.38	5.68811	33.32	4.1729	33.28	6.02944	33.23	4.64497	33.18	3.66193
		33.4	4.70814	33.34	3.9734	33.3	5.6463	33.25	4.34038	33.2	3.72732
		33.42	4.85726	33.36	4.12303	33.32	5.46481	33.27	5.33029	33.22	3.92349
		33.44	4.96378	33.38	3.94015	33.34	5.24299	33.29	4.15001	33.24	4.6101
		33.46	4.60162	33.4	3.85702	33.36	5.90845	33.31	3.90253	33.26	4.25045
		33.48	4.77205	33.42	3.62427	33.38	5.56564	33.33	4.58786	33.28	4.00523
		33.5	5.51768	33.44	3.65752	33.4	5.7068	33.35	4.20712	33.3	3.66193
		33.52	5.24073	33.46	3.4414	33.42	6.13027	33.37	4.51171	33.32	3.66193
		33.54	4.68683	33.48	4.07315	33.44	5.04134	33.39	4.53074	33.34	4.25045
		33.56	4.87857	33.5	3.67415	33.46	5.38415	33.41	4.58786	33.36	4.2341
		33.58	4.83596	33.52	3.9069	33.48	5.122	33.43	3.48372	33.38	3.97254
		33.6	5.36856	33.54	3.8404	33.5	5.1825	33.45	4.16905	33.4	4.90436
		33.62	4.66553	33.56	3.87365	33.52	5.34382	33.47	4.16905	33.42	4.10332
		33.64	5.26204	33.58	3.42477	33.54	5.40432	33.49	5.06377	33.44	3.61288
		33.66	5.049	33.6	3.32502	33.56	5.6463	33.51	4.32134	33.46	3.8908
		33.68	4.70814	33.62	4.48878	33.58	5.16233	33.53	5.06377	33.48	3.95619
		33.7	5.43247	33.64	3.45802	33.6	4.57754	33.55	4.64497	33.5	4.11967
		33.72	5.6455	33.66	3.7739	33.62	5.62613	33.57	4.68304	33.52	3.59653
		33.74	5.81594	33.68	4.00665	33.64	5.46481	33.59	4.64497	33.54	4.07062
		33.76	5.19813	33.7	3.72402	33.66	5.14217	33.61	4.15001	33.56	3.95619
		33.78	4.98509	33.72	3.80715	33.68	4.81952	33.63	4.60689	33.58	4.47932
		33.8	5.41116	33.74	4.05653	33.7	4.61787	33.65	4.70208	33.6	4.54471
		33.82	5.049	33.76	3.6409	33.72	5.20266	33.67	4.70208	33.62	4.18506
		33.84	5.15552	33.78	3.87365	33.74	5.40432	33.69	4.20712	33.64	4.07062
		33.86	5.11291	33.8	3.75727	33.76	5.14217	33.71	4.39749	33.66	3.49845
		33.88	5.26204	33.82	3.45802	33.78	5.24299	33.73	4.53074	33.68	3.69462
		33.9	5.00639	33.84	4.52203	33.8	5.42448	33.75	4.37845	33.7	4.13601
		33.92	5.49638	33.86	3.59102	33.82	5.52531	33.77	4.43556	33.72	4.2668
		33.94	5.36856	33.88	3.92352	33.84	5.38415	33.79	4.24519	33.74	3.8581
		33.96	5.47507	33.9	3.89027	33.86	5.22283	33.81	4.54978	33.76	4.51202
		33.98	5.34725	33.92	3.8404	33.88	5.02117	33.83	4.72111	33.78	4.08697
		34	5.36856	33.94	3.60765	33.9	5.52531	33.85	4.64497	33.8	3.4821
		34.02	5.41116	33.96	4.0399	33.92	5.48498	33.87	4.51171	33.82	4.25045
		34.04	5.0703	33.98	3.34165	33.94	5.24299	33.89	3.99772	33.84	4.34854
		34.06	5.34725	34	3.19202	33.96	5.60597	33.91	4.41652	33.86	4.18506
		34.08	5.45377	34.02	3.95677	33.98	5.20266	33.93	3.80735	33.88	3.5148
		34.1	5.11291	34.04	3.60765	34	4.85985	33.95	4.77822	33.9	4.21775
		34.12	5.36856	34.06	3.49127	34.02	5.24299	33.97	5.13992	33.92	3.80906
		34.14	4.85726	34.08	3.5744	34.04	5.40432	33.99	4.60689	33.94	4.02158
		34.16	5.19813	34.1	4.22278	34.06	5.20266	34.01	4.85437	33.96	4.02158
		34.18	5.17682	34.12	3.09227	34.08	5.02117	34.03	4.51171	33.98	4.49567
		34.2	5.32595	34.14	3.45802	34.1	5.56564	34.05	4.43556	34	3.59653
		34.22	5.49638	34.16	3.75727	34.12	5.0615	34.07	4.24519	34.02	3.62923
		34.24	4.98509	34.18	3.29177	34.14	4.85985	34.09	3.92157	34.04	3.74366
		34.26	5.47507	34.2	3.95677	34.16	4.90018	34.11	4.74015	34.06	4.25045
		34.28	5.51768	34.22	3.8404	34.18	5.38415	34.13	3.84542	34.08	3.77636
		34.3	4.85726	34.24	3.67415	34.2	5.00101	34.15	4.20712	34.1	3.8254
		34.32	4.98509	34.26	3.72402	34.22	4.90018	34.17	3.38854	34.12	3.69462
		34.34	5.30464	34.28	4.18953	34.24	4.96068	34.19	3.80735	34.14	3.95619
		34.36	5.30464	34.3	4.15628	34.26	4.85985	34.21	4.22616	34.16	3.8581
		34.38	4.87857	34.32	3.3749	34.28	5.24299	34.23	4.62593	34.18	3.8581
		34.4	5.41116	34.34	4.0399	34.3	4.73886	34.25	4.26423	34.2	3.84175
		34.42	5.13421	34.36	3.59102	34.32	4.61787	34.27	4.3023	34.22	4.15236
		34.44	4.92118	34.38	3.49127	34.34	5.48498	34.29	4.64497	34.24	3.8908
		34.46	4.92118	34.4	4.33915	34.36	5.122	34.31	4.89244	34.26	3.97254
		34.48	4.85726	34.42	3.52452	34.38	5.26316	34.33	4.49267	34.28	3.79271
		34.5	5.02769	34.44	3.9734	34.4	5.04134	34.35	4.07386	34.3	4.15236
		34.52	5.34725	34.46	3.6409	34.42	5.88828	34.37	3.94061	34.32	3.58019
		34.54	5.19813	34.48	3.69077	34.44	5.76729	34.39	3.95964	34.34	3.95619
		34.56	4.96378	34.5	4.15628	34.46	5.34382	34.41	4.15001	34.36	3.67827
		34.58	5.17682	34.52	3.89027	34.48	4.81952	34.43	4.24519	34.38	3.53114
		34.6	5.34725	34.54	3.9734	34.5	4.75902	34.45	4.70208	34.4	3.56384
		34.62	5.13421	34.56	3.85702	34.52	5.26316	34.47	4.22616	34.42	3.95619
		34.64	5.30464	34.58	4.1064	34.54	5.40432	34.49	4.0929	34.44	3.93984
		34.66	5.68811	34.6	3.67415	34.56	5.16233	34.51	4.49267	34.46	3.79271
		34.68	5.47507	34.62	3.75727	34.58	5.36398	34.53	4.37845	34.48	3.87445
		34.7	5.47507	34.64	4.08978	34.6	4.75902	34.55	4.8163	34.5	4.07062
		34.72	5.11291	34.66	3.65752	34.62	5.22283	34.57	4.54978	34.52	3.76001
		34.74	5.17682	34.68	4.07315	34.64	5.16233	34.59	4.62593	34.54	4.20141
		34.76	5.47507	34.7	4.07315	34.66	4.71869	34.61	4.39749	34.56	4.36488
		34.78	5.28334	34.72	4.22278	34.68	5.22283	34.63	5.31125	34.58	3.71097
		34.8	5.43247	34.74	4.55528	34.7	4.73886	34.65	4.93052	34.6	4.36488
		34.82	5.75202	34.76	3.49127	34.72	5.82779	34.67	4.70208	34.62	4.20141
		34.84	5.34725	34.78	3.72402	34.74	4.85985	34.69	5.46354	34.64	3.54749
		34.86	5.6242	34.8	4.1064	34.76	5.08167	34.71	4.49267	34.66	3.8908
		34.88	5.43247	34.82	3.3749	34.78	5.56564	34.73	4.13097	34.68	3.8908
		34.9	5.11291	34.84	4.18953	34.8	5.46481	34.75	4.32134	34.7	4.2341
		34.92	5.34725	34.86	4.32253	34.82	5.84795	34.77	4.91148	34.72	3.18784
		34.94	5.0703	34.88	3.80715	34.84	4.79935	34.79	3.76927	34.74	4.03793
		34.96	5.49638	34.9	3.9734	34.86	4.90018	34.81	4.22616	34.76	4.25045
		34.98	5.049	34.92	3.72402	34.88	5.68663	34.83	4.70208	34.78	4.70819
		35	5.30464	34.94	3.8404	34.9	5.40432	34.85	4.58786	34.8	3.64558
		35.02	5.30464	34.96	3.99002	34.92	5.32365	34.87	4.39749	34.82	4.29949
		35.04	5.36856	34.98	4.0399	34.94	5.32365	34.89	4.35941	34.84	3.97254
		35.06	5.32595	35	4.08978	34.96	5.22283	34.91	4.70208	34.86	3.79271
		35.08	5.41116	35.02	4.4389	34.98	5.76729	34.93	4.07386	34.88	4.16871
		35.1	5.09161	35.04	4.28928	35	5.36398	34.95	4.79726	34.9	4.02158
		35.12	5.6029	35.06	3.54115	35.02	5.20266	34.97	4.41652	34.92	3.98888
		35.14	5.02769	35.08	4.33915	35.04	5.26316	34.99	5.10185	34.94	4.15236
		35.16	5.56029	35.1	4.58853	35.06	6.1101	35.01	4.47363	34.96	3.58019
		35.18	5.66681	35.12	4.08978	35.08	4.85985	35.03	4.18808	34.98	4.20141
		35.2	5.32595	35.14	4.18953	35.1	4.88002	35.05	3.80735	35	3.30227
		35.22	5.51768	35.16	3.87365	35.12	5.36398	35.07	4.11194	35.02	4.28315
		35.24	5.83724	35.18	4.47215	35.14	5.42448	35.09	4.18808	35.04	3.67827
		35.26	5.58159	35.2	3.85702	35.16	6.23109	35.11	4.96859	35.06	4.03793
		35.28	5.47507	35.22	3.65752	35.18	5.40432	35.13	4.60689	35.08	4.52836
		35.3	5.92245	35.24	4.55528	35.2	5.7068	35.15	4.68304	35.1	4.00523
		35.32	5.92245	35.26	4.22278	35.22	5.54547	35.17	4.39749	35.12	4.57741
		35.34	5.32595	35.28	4.90441	35.24	5.36398	35.19	4.62593	35.14	3.8581
		35.36	6.09288	35.3	4.5719	35.26	5.68663	35.21	5.29221	35.16	3.62923
		35.38	5.94376	35.32	4.3724	35.28	5.80762	35.23	5.10185	35.18	4.34854
		35.4	5.56029	35.34	4.22278	35.3	6.51341	35.25	4.75919	35.2	4.2341
		35.42	5.45377	35.36	4.35578	35.32	6.00928	35.27	4.94955	35.22	4.62645
		35.44	5.85854	35.38	4.0399	35.34	5.30349	35.29	4.664	35.24	3.72732
		35.46	5.83724	35.4	3.82377	35.36	6.00928	35.31	4.72111	35.26	4.13601
		35.48	5.6242	35.42	4.27265	35.38	6.06977	35.33	5.15896	35.28	4.34854
		35.5	5.66681	35.44	4.67165	35.4	5.68663	35.35	5.13992	35.3	3.8254
		35.52	6.22071	35.46	4.48878	35.42	6.06977	35.37	5.08281	35.32	3.72732
		35.54	6.24201	35.48	4.82128	35.44	6.61424	35.39	4.62593	35.34	4.13601
		35.56	5.92245	35.5	3.8404	35.46	5.78746	35.41	5.08281	35.36	4.62645
		35.58	6.26331	35.52	4.5054	35.48	5.40432	35.43	5.2351	35.38	3.59653
		35.6	5.87985	35.54	4.85453	35.5	6.41258	35.45	5.04474	35.4	4.08697
		35.62	6.60418	35.56	4.68828	35.52	5.80762	35.47	5.53969	35.42	4.15236
		35.64	6.60418	35.58	5.18703	35.54	6.1101	35.49	5.73006	35.44	3.95619
		35.66	6.07158	35.6	4.25603	35.56	6.41258	35.51	5.40643	35.46	4.54471
		35.68	6.43375	35.62	4.73815	35.58	6.77556	35.53	5.69199	35.48	4.6101
		35.7	6.30592	35.64	4.73815	35.6	6.51341	35.55	5.27318	35.5	4.6101
		35.72	6.1568	35.66	4.98753	35.62	6.79572	35.57	6.03465	35.52	4.41393
		35.74	6.81721	35.68	5.10391	35.64	6.99738	35.59	6.05368	35.54	4.44662
		35.76	6.39114	35.7	4.65503	35.66	6.65457	35.61	5.42547	35.56	4.65915
		35.78	6.94504	35.72	5.13716	35.68	6.65457	35.63	4.83533	35.58	4.46297
		35.8	6.60418	35.74	4.73815	35.7	7.40069	35.65	6.56768	35.6	4.11967
		35.82	6.45505	35.76	5.46966	35.72	7.17887	35.67	6.81515	35.62	4.9861
		35.84	6.56157	35.78	4.58853	35.74	7.76366	35.69	6.09176	35.64	4.90436
		35.86	7.11547	35.8	4.62178	35.76	7.46118	35.71	6.18694	35.66	4.62645
		35.88	7.09416	35.82	5.32003	35.78	7.80399	35.73	6.5296	35.68	4.44662
		35.9	6.60418	35.84	4.88778	35.8	7.6225	35.75	6.56768	35.7	4.6101
		35.92	6.71069	35.86	4.6384	35.82	7.88465	35.77	6.92937	35.72	4.88802
		35.94	6.81721	35.88	5.60266	35.84	8.12664	35.79	6.77708	35.74	4.65915
		35.96	6.81721	35.9	4.98753	35.86	8.42912	35.81	6.73901	35.76	4.90436
		35.98	6.92373	35.92	5.51953	35.88	7.64267	35.83	6.66286	35.78	5.37845
		36	6.68939	35.94	5.71904	35.9	8.28796	35.85	7.23396	35.8	4.92071
		36.02	6.94504	35.96	5.45303	35.92	7.7435	35.87	6.73901	35.82	4.96976
		36.04	7.52024	35.98	5.22028	35.94	8.06614	35.89	6.92937	35.84	4.52836
		36.06	7.24329	36	4.65503	35.96	8.2073	35.91	6.54864	35.86	4.77358
		36.08	7.54154	36.02	5.51953	35.98	7.70317	35.93	6.87226	35.88	5.06784
		36.1	7.17938	36.04	5.41978	36	7.92498	35.95	7.31011	35.9	5.37845
		36.12	7.47763	36.06	5.76891	36.02	8.00565	35.97	6.98648	35.92	5.49289
		36.14	7.3072	36.08	5.23691	36.04	7.54184	35.99	6.81515	35.94	5.0515
		36.16	7.81849	36.1	5.40316	36.06	7.58217	36.01	6.75804	35.96	4.56106
		36.18	7.77588	36.12	5.43641	36.08	7.05787	36.03	7.69084	35.98	4.9861
		36.2	7.8824	36.14	5.45303	36.1	8.18713	36.05	7.15782	36	4.82263
		36.22	7.77588	36.16	5.65254	36.12	8.48961	36.07	6.92937	36.02	5.23132
		36.24	7.92501	36.18	5.40316	36.14	8.04598	36.09	7.04359	36.04	5.81985
		36.26	7.75458	36.2	5.73566	36.16	7.94515	36.11	7.04359	36.06	5.75445
		36.28	7.24329	36.22	5.90191	36.18	8.28796	36.13	6.81515	36.08	5.41115
		36.3	7.64806	36.24	6.26766	36.2	7.92498	36.15	7.04359	36.1	5.65637
		36.32	7.66937	36.26	6.23441	36.22	7.96531	36.17	6.81515	36.12	6.06506
		36.34	8.03153	36.28	6.79967	36.24	7.60234	36.19	7.02456	36.14	5.86889
		36.36	8.24457	36.3	6.15129	36.26	8.75176	36.21	7.15782	36.16	5.88524
		36.38	7.54154	36.32	6.48379	36.28	8.69127	36.23	7.67181	36.18	6.08141
		36.4	7.52024	36.34	6.21779	36.3	8.99375	36.25	8.05254	36.2	6.80072
		36.42	8.32978	36.36	7.19867	36.32	8.85259	36.27	7.44337	36.22	6.29393
		36.44	8.11674	36.38	7.14879	36.34	8.52995	36.29	7.23396	36.24	6.88246
		36.46	7.62676	36.4	7.01579	36.36	9.13491	36.31	8.33809	36.26	6.73533
		36.48	8.35109	36.42	7.23192	36.38	9.69954	36.33	7.55759	36.28	7.19307
		36.5	8.09544	36.44	6.45054	36.4	9.2559	36.35	7.84314	36.3	7.65081
		36.52	7.75458	36.46	7.36492	36.42	9.37689	36.37	8.66172	36.32	7.61811
		36.54	8.60673	36.48	8.24605	36.44	10.2238	36.39	9.09956	36.34	7.12768
		36.56	7.81849	36.5	8.79468	36.46	10.7481	36.41	9.46126	36.36	7.91238
		36.58	8.28718	36.52	7.93017	36.48	9.73987	36.43	9.53741	36.38	8.10855
		36.6	8.79847	36.54	8.49543	36.5	11.4136	36.45	9.34704	36.4	8.27203
		36.62	8.13805	36.56	8.99418	36.52	10.8893	36.47	10.0514	36.42	9.41638
		36.64	8.69195	36.58	8.96093	36.54	10.5465	36.49	9.67066	36.44	8.95864
		36.66	8.22326	36.6	9.26018	36.56	11.7766	36.51	8.69979	36.46	8.76247
		36.68	8.79847	36.62	9.27681	36.58	12.0791	36.53	9.6897	36.48	9.84143
		36.7	8.73455	36.64	9.69244	36.6	11.2926	36.55	9.91814	36.5	9.77603
		36.72	9.11802	36.66	9.24356	36.62	11.5346	36.57	10.6606	36.52	9.35099
		36.74	9.84235	36.68	10.3076	36.64	11.5346	36.59	10.6987	36.54	9.31829
		36.76	9.82105	36.7	10.0249	36.66	11.9782	36.61	10.2608	36.56	10.5934
		36.78	10.1406	36.72	10.8562	36.68	12.321	36.63	10.1847	36.58	10.7242
		36.8	10.2684	36.74	10.4073	36.7	12.5428	36.65	10.5844	36.6	9.33464
		36.82	10.2045	36.76	10.5071	36.72	12.0589	36.67	10.5844	36.62	11.4599
		36.84	10.3963	36.78	11.0889	36.74	11.3531	36.69	10.7367	36.64	10.7733
		36.86	10.5241	36.8	10.7232	36.76	13.0067	36.71	11.8789	36.66	10.4953
		36.88	10.311	36.82	10.3741	36.78	13.289	36.73	10.9271	36.68	10.9858
		36.9	10.8436	36.84	10.9227	36.8	12.3815	36.75	11.2126	36.7	9.71064
		36.92	10.5454	36.86	10.9061	36.82	13.6721	36.77	11.4982	36.72	10.6588
		36.94	10.4602	36.88	10.8728	36.84	12.0185	36.79	11.0223	36.74	10.6261
		36.96	9.88496	36.9	11.3383	36.86	13.2688	36.81	11.1746	36.76	9.79238
		36.98	9.20324	36.92	10.2743	36.88	12.0589	36.83	11.3649	36.78	11.1656
		37	9.99148	36.94	11.2884	36.9	13.1276	36.85	11.7266	36.8	10.479
		37.02	9.77844	36.96	11.1388	36.92	12.3412	36.87	11.2888	36.82	10.8877
		37.04	9.39497	36.98	11.7041	36.94	13.5511	36.89	12.1645	36.84	10.7079
		37.06	8.86238	37	11.9368	36.96	12.9058	36.91	12.0503	36.86	10.7242
		37.08	8.50021	37.02	11.3217	36.98	13.9141	36.93	11.936	36.88	11.0021
		37.1	9.22454	37.04	10.8396	37	13.7326	36.95	12.3358	36.9	10.2338
		37.12	7.92501	37.06	11.3882	37.02	13.4301	36.97	11.5553	36.92	10.9531
		37.14	9.13933	37.08	11.8204	37.04	13.8939	36.99	12.926	36.94	11.5579
		37.16	7.62676	37.1	10.5237	37.06	14.4586	37.01	12.3739	36.96	11.5743
		37.18	7.73328	37.12	11.5212	37.08	14.2569	37.03	12.45	36.98	11.656
		37.2	7.69067	37.14	10.9726	37.1	13.8738	37.05	12.6023	37	11.3945
		37.22	7.8824	37.16	11.4547	37.12	14.5191	37.07	13.3448	37.02	11.8359
		37.24	7.71197	37.18	11.4713	37.14	15.4668	37.09	13.973	37.04	12.2773
		37.26	8.35109	37.2	11.9535	37.16	16.0113	37.11	13.973	37.06	12.3427
		37.28	8.45761	37.22	12.3524	37.18	15.5475	37.13	14.1633	37.08	12.1792
		37.3	7.94631	37.24	13.6658	37.2	16.1726	37.15	15.039	37.1	12.1955
		37.32	8.86238	37.26	13.5993	37.22	15.5072	37.17	14.1253	37.12	13.0129
		37.34	8.9689	37.28	13.8487	37.24	16.6163	37.19	15.0009	37.14	13.0293
		37.36	8.79847	37.3	14.3807	37.26	18.411	37.21	15.7815	37.16	14.1082
		37.38	10.5454	37.32	14.5802	37.28	17.5842	37.23	16.1622	37.18	14.4515
		37.4	9.60801	37.34	15.744	37.3	18.4715	37.25	15.8195	37.2	15.0074
		37.42	10.9928	37.36	17.074	37.32	18.8344	37.27	17.59	37.22	16.6585
		37.44	11.0993	37.38	16.941	37.34	20.2057	37.29	18.5037	37.24	16.7729
		37.46	11.2484	37.4	17.074	37.36	20.5082	37.31	18.123	37.26	17.2634
		37.48	11.8875	37.42	18.936	37.38	20.7098	37.33	20.5597	37.28	18.9308
		37.5	13.0379	37.44	18.8529	37.4	21.7987	37.35	20.8643	37.3	18.9799
		37.52	14.2096	37.46	19.1022	37.42	23.1498	37.37	20.1599	37.32	20.4185
		37.54	15.9139	37.48	20.8645	37.44	23.17	37.39	20.8833	37.34	20.8436
		37.56	18.1721	37.5	22.0283	37.46	24.5412	37.41	22.0255	37.36	22.838
		37.58	17.7887	37.52	21.2303	37.48	25.7512	37.43	22.9393	37.38	21.9225
		37.6	18.0017	37.54	21.8288	37.5	25.9125	37.45	23.834	37.4	23.1976
		37.62	20.0256	37.56	23.2086	37.52	25.4285	37.47	24.0624	37.42	23.966
		37.64	19.7912	37.58	23.1089	37.54	25.8318	37.49	24.8429	37.44	24.8488
		37.66	20.6221	37.6	25.2868	37.56	27.9492	37.51	25.5092	37.46	25.0776
		37.68	20.686	37.62	24.3059	37.58	27.2636	37.53	24.5193	37.48	26.3364
		37.7	20.4303	37.64	24.6883	37.6	26.6183	37.55	25.8709	37.5	25.094
		37.72	21.0268	37.66	24.6051	37.62	26.5578	37.57	26.1184	37.52	25.1104
		37.74	21.9003	37.68	25.4032	37.64	28.5945	37.59	26.6705	37.54	26.6961
		37.76	20.3238	37.7	26.3508	37.66	28.7356	37.61	26.7276	37.56	24.6036
		37.78	19.983	37.72	25.8853	37.68	26.9611	37.63	27.8888	37.58	25.6008
		37.8	19.8977	37.74	26.4672	37.7	27.2031	37.65	25.8709	37.6	24.3093
		37.82	18.7473	37.76	25.1538	37.72	27.0821	37.67	26.423	37.62	24.9959
		37.84	17.2987	37.78	25.586	37.74	26.6384	37.69	26.2707	37.64	25.1104
		37.86	16.5956	37.8	23.7406	37.76	27.6265	37.71	26.5753	37.66	23.639
		37.88	15.9778	37.82	24.655	37.78	26.9409	37.73	25.5854	37.68	22.7236
		37.9	15.7009	37.84	21.9119	37.8	26.2553	37.75	26.404	37.7	23.0832
		37.92	13.9327	37.86	22.7265	37.82	25.9326	37.77	25.7948	37.72	22.887
		37.94	12.6971	37.88	21.1305	37.84	24.8639	37.79	25.0904	37.74	21.8898
		37.96	12.6332	37.9	20.8811	37.86	26.7393	37.81	23.9863	37.76	21.0561
		37.98	12.0793	37.92	20.8479	37.88	23.9161	37.83	23.6817	37.78	19.9281
		38	12.0366	37.94	19.468	37.9	23.3716	37.85	22.7108	37.8	20.0916
		38.02	11.504	37.96	18.4539	37.92	24.7026	37.87	21.6067	37.82	18.4404
		38.04	10.9502	37.98	18.8362	37.94	22.2424	37.89	20.9785	37.84	17.3778
		38.06	9.73583	38	17.4564	37.96	23.1095	37.91	21.3021	37.86	16.3969
		38.08	9.94887	38.02	18.1712	37.98	20.9115	37.93	20.3883	37.88	16.5441
		38.1	9.73583	38.04	17.0241	38	19.9435	37.95	20.5406	37.9	17.2307
		38.12	9.45888	38.06	17.1904	38.02	20.7905	37.97	18.9987	37.92	15.0727
		38.14	9.09672	38.08	16.2427	38.04	20.488	37.99	19.2842	37.94	14.664
		38.16	8.69195	38.1	15.2951	38.06	19.2579	38.01	19.1319	37.96	15.3016
		38.18	8.415	38.12	14.1812	38.08	18.1287	38.03	16.7523	37.98	15.0074
		38.2	9.22454	38.14	16.2594	38.1	18.0278	38.05	16.8475	38	14.2227
		38.22	8.39369	38.16	14.5802	38.12	17.5035	38.07	15.6863	38.02	13.062
		38.24	8.45761	38.18	14.1646	38.14	16.8784	38.09	16.4097	38.04	13.6178
		38.26	9.58671	38.2	14.4306	38.16	16.9591	38.11	15.0009	38.06	12.7187
		38.28	8.9689	38.22	13.7323	38.18	18.1488	38.13	14.3537	38.08	13.1273
		38.3	8.58543	38.24	13.7822	38.2	16.092	38.15	15.4578	38.1	12.1138
		38.32	8.4363	38.26	13.2835	38.22	16.1121	38.17	14.7535	38.12	11.9666
		38.34	9.5228	38.28	12.8678	38.24	16.0315	38.19	14.3918	38.14	12.408
		38.36	9.41628	38.3	12.0366	38.26	15.245	38.21	13.6874	38.16	11.7868
		38.38	9.5228	38.32	13.2336	38.28	14.9022	38.23	13.6874	38.18	11.5579
		38.4	10.1406	38.34	12.1197	38.3	14.7005	38.25	13.1734	38.2	11.7051
		38.42	9.62931	38.36	12.3192	38.32	13.5108	38.27	13.1925	38.22	11.5416
		38.44	10.0767	38.38	12.3192	38.34	13.6923	38.29	13.6303	38.24	10.2828
		38.46	9.92757	38.4	11.9535	38.36	14.0351	38.31	12.8498	38.26	11.5089
		38.48	10.7797	38.42	11.5544	38.38	14.3174	38.33	12.6214	38.28	10.7896
		38.5	10.3536	38.44	11.4381	38.4	13.3696	38.35	11.9931	38.3	10.6261
		38.52	10.8649	38.46	10.9393	38.42	13.168	38.37	12.3929	38.32	10.7406
		38.54	9.94887	38.48	10.4738	38.44	12.442	38.39	11.6695	38.34	9.57986
		38.56	10.3963	38.5	10.5071	38.46	12.2807	38.41	11.9741	38.36	9.92316
		38.58	10.1619	38.52	10.4904	38.48	11.8169	38.43	11.8218	38.38	9.84143
		38.6	9.28845	38.54	11.2386	38.5	12.684	38.45	11.3459	38.4	8.69707
		38.62	8.11674	38.56	10.1413	38.52	12.1597	38.47	10.6415	38.42	9.90682
		38.64	8.79847	38.58	10.0582	38.54	10.9498	38.49	10.87	38.44	9.2529
		38.66	9.16063	38.6	9.84206	38.56	11.8371	38.51	10.8129	38.46	9.57986
		38.68	8.20196	38.62	9.24356	38.58	11.3531	38.53	11.7266	38.48	8.66438
		38.7	7.49893	38.64	8.77805	38.6	10.7481	38.55	10.3369	38.5	8.1249
		38.72	7.71197	38.66	8.81131	38.62	9.84069	38.57	10.5083	38.52	8.58264
		38.74	7.24329	38.68	8.79468	38.64	10.4053	38.59	9.27089	38.54	7.66716
		38.76	7.2859	38.7	7.56442	38.66	10.2037	38.61	9.57548	38.56	7.55272
		38.78	6.7533	38.72	8.92768	38.68	10.1432	38.63	9.95622	38.58	7.27481
		38.8	6.79591	38.74	8.31255	38.7	9.92136	38.65	9.34704	38.6	7.92872
		38.82	6.58287	38.76	7.64755	38.72	9.09458	38.67	9.00438	38.62	7.40559
		38.84	6.64678	38.78	7.8138	38.74	9.45755	38.69	8.79497	38.64	6.80072
		38.86	6.60418	38.8	7.23192	38.76	9.43739	38.71	8.28098	38.66	7.19307
		38.88	6.71069	38.82	7.31505	38.78	8.34846	38.73	8.98534	38.68	6.80072
		38.9	6.32723	38.84	6.65004	38.8	9.39706	38.75	8.16676	38.7	6.16315
		38.92	6.90243	38.86	6.28429	38.82	8.59044	38.77	7.53855	38.72	6.94785
		38.94	6.1781	38.88	5.71904	38.84	8.34846	38.79	7.48144	38.74	5.91793
		38.96	6.54026	38.9	5.96841	38.86	9.41722	38.81	6.6819	38.76	5.86889
		38.98	6.39114	38.92	5.81879	38.88	7.64267	38.83	8.05254	38.78	6.27759
		39	6.51896	38.94	6.93267	38.9	7.64267	38.85	7.38626	38.8	5.83619
		39.02	6.41244	38.96	5.78554	38.92	7.76366	38.87	7.13878	38.82	5.32941
		39.04	6.00767	38.98	5.86866	38.94	7.44102	38.89	6.77708	38.84	5.70541
		39.06	6.732	39	5.43641	38.96	8.36862	38.91	6.64382	38.86	6.37567
		39.08	6.34853	39.02	6.08479	38.98	6.33192	38.93	7.38626	38.88	5.7708
		39.1	5.83724	39.04	5.75229	39	7.58217	38.95	6.79612	38.9	5.0188
		39.12	6.43375	39.06	5.27016	39.02	7.683	38.97	6.18694	38.92	5.26402
		39.14	5.85854	39.08	5.23691	39.04	6.79572	38.99	5.88235	38.94	5.11689
		39.16	5.81594	39.1	5.00416	39.06	7.07804	39.01	6.11079	38.96	4.65915
		39.18	6.02897	39.12	4.92103	39.08	7.03771	39.03	5.80621	38.98	4.67549
		39.2	5.70942	39.14	5.48628	39.1	6.75539	39.05	6.14887	39	5.0188
		39.22	5.70942	39.16	5.03741	39.12	6.45291	39.07	6.18694	39.02	4.57741
		39.24	5.49638	39.18	5.27016	39.14	6.43275	39.09	5.53969	39.04	4.15236
		39.26	5.6242	39.2	4.45553	39.16	6.71506	39.11	5.71102	39.06	4.05428
		39.28	5.73072	39.22	4.12303	39.18	6.25126	39.13	5.46354	39.08	4.16871
		39.3	5.53899	39.24	3.7739	39.2	6.45291	39.15	4.79726	39.1	4.47932
		39.32	5.85854	39.26	4.2394	39.22	6.29159	39.17	5.40643	39.12	4.02158
		39.34	5.28334	39.28	4.32253	39.24	6.43275	39.19	4.94955	39.14	4.05428
		39.36	5.6242	39.3	4.07315	39.26	6.33192	39.21	4.70208	39.16	3.77636
		39.38	5.6029	39.32	4.48878	39.28	5.66646	39.23	5.04474	39.18	3.8908
		39.4	5.19813	39.34	4.35578	39.3	5.56564	39.25	4.94955	39.2	3.92349
		39.42	5.0703	39.36	3.95677	39.32	6.19076	39.27	4.93052	39.22	3.98888
		39.44	5.47507	39.38	3.54115	39.34	5.34382	39.29	5.29221	39.24	3.64558
		39.46	4.85726	39.4	3.82377	39.36	5.6463	39.31	5.15896	39.26	4.65915
		39.48	4.94248	39.42	3.5744	39.38	5.68663	39.33	3.95964	39.28	3.80906
		39.5	4.94248	39.44	3.5744	39.4	5.94878	39.35	4.60689	39.3	3.95619
		39.52	4.72944	39.46	3.80715	39.42	5.08167	39.37	4.32134	39.32	3.20418
		39.54	5.09161	39.48	3.80715	39.44	4.73886	39.39	4.4546	39.34	3.80906
		39.56	5.00639	39.5	3.85702	39.46	4.83969	39.41	4.3023	39.36	3.98888
		39.58	4.89987	39.52	4.35578	39.48	4.35572	39.43	4.47363	39.38	3.62923
		39.6	4.55901	39.54	3.9734	39.5	4.98084	39.45	4.664	39.4	3.28592
		39.62	4.43119	39.56	3.52452	39.52	5.1825	39.47	4.3023	39.42	4.16871
		39.64	4.75075	39.58	3.4414	39.54	4.96068	39.49	4.13097	39.44	3.66193
		39.66	3.68556	39.6	3.32502	39.56	4.94051	39.51	4.37845	39.46	3.43306
		39.68	4.28206	39.62	3.32502	39.58	4.5977	39.53	3.95964	39.48	2.95897
		39.7	4.17554	39.64	3.3749	39.6	5.08167	39.55	4.35941	39.5	3.66193
		39.72	4.04772	39.66	3.35827	39.62	4.77919	39.57	3.84542	39.52	3.23688
		39.74	4.58032	39.68	3.3084	39.64	4.88002	39.59	3.80735	39.54	3.35132
		39.76	4.11163	39.7	3.6409	39.66	4.90018	39.61	4.01675	39.56	3.15514
		39.78	4.06902	39.72	3.1754	39.68	4.94051	39.63	3.55987	39.58	3.67827
		39.8	4.04772	39.74	3.74065	39.7	4.41621	39.65	4.49267	39.6	3.46575
		39.82	4.4951	39.76	3.7739	39.72	4.77919	39.67	4.20712	39.62	3.53114
		39.84	4.19685	39.78	3.45802	39.74	3.85158	39.69	4.4546	39.64	3.49845
		39.86	4.28206	39.8	3.25852	39.76	4.92035	39.71	4.16905	39.66	3.38401
		39.88	4.04772	39.82	3.22527	39.78	5.10183	39.73	4.20712	39.68	3.33497
		39.9	3.77077	39.84	3.09227	39.8	4.31539	39.75	4.0929	39.7	3.61288
		39.92	4.17554	39.86	3.29177	39.82	4.17423	39.77	3.80735	39.72	2.79549
		39.94	3.77077	39.88	3.5079	39.84	4.63803	39.79	3.97868	39.74	3.41671
		39.96	4.19685	39.9	3.19202	39.86	4.43638	39.81	3.92157	39.76	2.95897
		39.98	3.60034	39.92	3.02577	39.88	4.55737	39.83	3.1601	39.78	3.69462
		40	4.13294	39.94	3.29177	39.9	4.09357	39.85	4.11194	39.8	3.53114
		40.02	3.74947	39.96	3.35827	39.92	4.6582	39.87	3.82638	39.82	3.36766
		40.04	3.64295	39.98	3.47465	39.94	4.19439	39.89	3.1601	39.84	3.40036
		40.06	3.57904	40	2.97589	39.96	5.04134	39.91	4.01675	39.86	3.43306
		40.08	3.47252	40.02	3.12552	39.98	4.33555	39.93	3.57891	39.88	3.18784
		40.1	3.40861	40.04	3.07564	40	4.27505	39.95	3.76927	39.9	2.90992
		40.12	3.85599	40.06	3.27515	40.02	4.23472	39.97	3.67409	39.92	2.87723
		40.14	3.70686	40.08	3.14214	40.04	4.05324	39.99	4.34038	39.94	3.15514
		40.16	3.81338	40.1	2.80964	40.06	3.50877	40.01	3.78831	39.96	3.25323
		40.18	3.3447	40.12	3.10889	40.08	3.95241	40.03	3.59794	39.98	3.02436
		40.2	3.62164	40.14	3.54115	40.1	4.49687	40.05	3.14106	40	3.79271
		40.22	3.28078	40.16	3.52452	40.12	4.55737	40.07	3.40758	40.02	3.15514
		40.24	3.3447	40.18	2.92602	40.14	4.09357	40.09	3.94061	40.04	2.76279
		40.26	3.51513	40.2	2.66002	40.16	4.1339	40.11	3.67409	40.06	3.15514
		40.28	2.93992	40.22	3.42477	40.18	3.81125	40.13	3.5218	40.08	3.08975
		40.3	3.42991	40.24	2.97589	40.2	4.90018	40.15	3.31239	40.1	2.84453
		40.32	2.93992	40.26	2.61014	40.22	4.45654	40.17	3.3695	40.12	3.30227
		40.34	3.60034	40.28	3.02577	40.24	4.25489	40.19	3.46469	40.14	3.33497
		40.36	3.62164	40.3	2.74314	40.26	4.09357	40.21	3.19817	40.16	2.92627
		40.38	3.23818	40.32	3.25852	40.28	3.64993	40.23	3.7312	40.18	3.49845
		40.4	3.45121	40.34	3.49127	40.3	3.99274	40.25	2.87455	40.2	3.08975
		40.42	3.13166	40.36	3.05902	40.32	4.49687	40.27	3.33143	40.22	2.81184
		40.44	3.53643	40.38	3.00914	40.34	3.62976	40.29	3.29336	40.24	2.6974
		40.46	3.13166	40.4	2.75977	40.36	3.91208	40.31	3.21721	40.26	2.56662
		40.48	3.19557	40.42	2.67664	40.38	3.50877	40.33	3.33143	40.28	2.6974
		40.5	3.3447	40.44	2.74314	40.4	4.03307	40.35	3.35047	40.3	3.23688
		40.52	3.60034	40.46	2.92602	40.42	3.71043	40.37	3.92157	40.32	2.76279
		40.54	3.15296	40.48	2.80964	40.44	3.95241	40.39	3.1601	40.34	2.84453
		40.56	3.62164	40.5	2.97589	40.46	3.85158	40.41	3.69313	40.36	3.17149
		40.58	3.04644	40.52	3.1754	40.48	3.89191	40.43	3.38854	40.38	2.74644
		40.6	3.23818	40.54	3.32502	40.5	4.01291	40.45	3.25528	40.4	2.81184
		40.62	3.21687	40.56	2.75977	40.52	4.83969	40.47	3.78831	40.42	2.7301
		40.64	3.66425	40.58	2.92602	40.54	3.42811	40.49	3.23625	40.44	2.7301
		40.66	3.45121	40.6	2.92602	40.56	4.23472	40.51	3.17914	40.46	2.55027
		40.68	3.13166	40.62	3.25852	40.58	3.89191	40.53	2.83647	40.48	2.6974
		40.7	3.47252	40.64	3.20864	40.6	3.81125	40.55	3.19817	40.5	2.59931
		40.72	3.53643	40.66	3.15877	40.62	3.6096	40.57	3.86446	40.52	2.95897
		40.74	3.55773	40.68	2.90939	40.64	3.93224	40.59	3.38854	40.54	2.92627
		40.76	3.19557	40.7	3.19202	40.66	3.48861	40.61	3.65505	40.56	2.82818
		40.78	3.04644	40.72	3.10889	40.68	4.27505	40.63	3.99772	40.58	2.92627
		40.8	3.3447	40.74	2.79302	40.7	3.81125	40.65	3.40758	40.6	3.12245
		40.82	3.13166	40.76	2.99252	40.72	3.89191	40.67	3.54083	40.62	2.59931
		40.84	3.40861	40.78	3.3749	40.74	3.83142	40.69	3.35047	40.64	2.7301
		40.86	3.55773	40.8	2.94264	40.76	4.69853	40.71	3.5218	40.66	2.97531
		40.88	3.47252	40.82	2.67664	40.78	4.27505	40.73	3.94061	40.68	3.30227
		40.9	3.47252	40.84	2.56027	40.8	3.75076	40.75	3.31239	40.7	2.71375
		40.92	3.3873	40.86	3.10889	40.82	3.73059	40.77	2.98877	40.72	2.71375
		40.94	3.04644	40.88	2.94264	40.84	3.79109	40.79	3.71216	40.74	2.55027
		40.96	3.3447	40.9	2.52702	40.86	3.97257	40.81	3.48372	40.76	2.95897
		40.98	3.47252	40.92	2.89277	40.88	4.09357	40.83	3.63602	40.78	2.6974
		41	3.57904	40.94	3.07564	40.9	3.64993	40.85	3.78831	40.8	2.81184
		41.02	3.00383	40.96	3.3749	40.92	3.97257	40.87	3.35047	40.82	2.90992
		41.04	3.04644	40.98	3.82377	40.94	3.87175	40.89	2.66514	40.84	2.6647
		41.06	3.51513	41	2.95927	40.96	4.11373	40.91	3.76927	40.86	2.7301
		41.08	3.19557	41.02	3.59102	40.98	4.88002	40.93	3.63602	40.88	2.3541
		41.1	3.32339	41.04	3.39152	41	4.79935	40.95	3.65505	40.9	2.64836
		41.12	2.93992	41.06	3.1754	41.02	5.0615	40.97	3.99772	40.92	2.87723
		41.14	3.04644	41.08	3.3749	41.04	4.98084	40.99	4.32134	40.94	2.76279
		41.16	3.04644	41.1	2.64339	41.06	4.69853	41.01	4.26423	40.96	2.77914
		41.18	3.19557	41.12	3.27515	41.08	5.28332	41.03	3.02684	40.98	2.45218
		41.2	2.91862	41.14	3.29177	41.1	4.0734	41.05	3.78831	41	2.74644
		41.22	3.45121	41.16	2.90939	41.12	4.33555	41.07	3.33143	41.02	3.0734
		41.24	3.13166	41.18	3.1754	41.14	4.43638	41.09	3.21721	41.04	2.94262
		41.26	3.42991	41.2	3.2419	41.16	4.15406	41.11	4.03579	41.06	2.68105
		41.28	3.19557	41.22	3.3084	41.18	4.53721	41.13	3.7312	41.08	2.3214
		41.3	3.42991	41.24	3.22527	41.2	4.19439	41.15	3.78831	41.1	3.02436
		41.32	3.15296	41.26	3.04239	41.22	4.35572	41.17	3.35047	41.12	2.53392
		41.34	3.17427	41.28	3.25852	41.24	4.21456	41.19	3.19817	41.14	2.81184
		41.36	3.08905	41.3	2.84289	41.26	4.03307	41.21	3.10299	41.16	2.92627
		41.38	2.93992	41.32	2.87614	41.28	3.50877	41.23	3.31239	41.18	2.6974
		41.4	3.11035	41.34	2.47714	41.3	3.95241	41.25	3.12203	41.2	2.51757
		41.42	3.25948	41.36	3.09227	41.32	3.89191	41.27	3.44565	41.22	2.81184
		41.44	3.42991	41.38	2.99252	41.34	4.23472	41.29	3.1601	41.24	2.30505
		41.46	3.19557	41.4	3.09227	41.36	4.01291	41.31	3.06492	41.26	2.55027
		41.48	2.8121	41.42	2.87614	41.38	4.25489	41.33	3.63602	41.28	2.63201
		41.5	3.15296	41.44	2.90939	41.4	3.42811	41.35	3.02684	41.3	2.76279
		41.52	3.19557	41.46	2.70989	41.42	3.83142	41.37	2.91262	41.32	2.25601
		41.54	3.28078	41.48	2.62677	41.44	3.6096	41.39	3.35047	41.34	2.09253
		41.56	2.8121	41.5	2.72652	41.46	3.83142	41.41	3.5218	41.36	2.6974
		41.58	3.40861	41.52	3.25852	41.48	3.56927	41.43	2.87455	41.38	2.17427
		41.6	2.7908	41.54	2.59352	41.5	3.28695	41.45	2.98877	41.4	2.84453
		41.62	3.19557	41.56	2.77639	41.52	3.6096	41.47	3.27432	41.42	2.12522
		41.64	2.87601	41.58	2.52702	41.54	3.44828	41.49	3.31239	41.44	3.18784
		41.66	2.93992	41.6	2.44389	41.56	3.50877	41.51	3.59794	41.46	2.61566
		41.68	2.96123	41.62	2.41064	41.58	3.91208	41.53	2.98877	41.48	2.79549
		41.7	3.17427	41.64	2.80964	41.6	3.16596	41.55	2.74129	41.5	2.64836
		41.72	3.32339	41.66	2.34414	41.62	3.56927	41.57	3.04588	41.52	2.6647
		41.74	2.96123	41.68	2.42727	41.64	3.20629	41.59	3.25528	41.54	2.53392
		41.76	3.21687	41.7	2.77639	41.66	2.90381	41.61	2.9507	41.56	2.17427
		41.78	3.21687	41.72	2.64339	41.68	2.92398	41.63	3.63602	41.58	2.01079
		41.8	3.13166	41.74	2.75977	41.7	3.40794	41.65	3.57891	41.6	2.45218
		41.82	2.8121	41.76	2.70989	41.72	3.40794	41.67	2.68418	41.62	2.68105
		41.84	3.02514	41.78	2.64339	41.74	3.77092	41.69	3.12203	41.64	2.53392
		41.86	2.85471	41.8	2.89277	41.76	3.75076	41.71	3.02684	41.66	2.40314
		41.88	2.89732	41.82	2.47714	41.78	3.44828	41.73	2.30345	41.68	2.25601
		41.9	2.87601	41.84	2.34414	41.8	3.12563	41.75	3.02684	41.7	2.74644
		41.92	3.21687	41.86	2.44389	41.82	3.6096	41.77	2.74129	41.72	2.61566
		41.94	2.8121	41.88	2.37739	41.84	2.90381	41.79	2.49381	41.74	2.7301
		41.96	3.28078	41.9	2.56027	41.86	3.24662	41.81	2.72225	41.76	2.59931
		41.98	3.30209	41.92	2.95927	41.88	3.36761	41.83	2.36056	41.78	2.59931
		42	2.8121	41.94	2.46052	41.9	3.32728	41.85	2.72225	41.8	2.3214
		42.02	3.17427	41.96	2.52702	41.92	3.73059	41.87	3.06492	41.82	2.53392
		42.04	3.11035	41.98	2.82627	41.94	3.24662	41.89	2.64611	41.84	2.50123
		42.06	2.68428	42	2.84289	41.96	3.89191	41.91	2.70322	41.86	2.59931
		42.08	2.7908	42.02	2.42727	41.98	3.69026	41.93	3.38854	41.88	2.51757
		42.1	2.93992	42.04	2.66002	42	3.44828	41.95	3.12203	41.9	2.01079
		42.12	2.66297	42.06	2.74314	42.02	3.36761	41.97	3.06492	41.92	2.23966
		42.14	2.89732	42.08	2.57689	42.04	3.50877	41.99	2.68418	41.94	2.14157
		42.16	2.66297	42.1	2.70989	42.06	3.44828	42.01	2.56996	41.96	2.3541
		42.18	2.76949	42.12	2.79302	42.08	3.42811	42.03	2.98877	41.98	2.19062
		42.2	2.72689	42.14	2.56027	42.1	3.77092	42.05	2.96973	42	2.97531
		42.22	3.13166	42.16	2.49377	42.12	3.38778	42.07	3.02684	42.02	2.89358
		42.24	3.08905	42.18	2.01164	42.14	4.05324	42.09	3.63602	42.04	2.94262
		42.26	3.08905	42.2	2.27764	42.16	3.22646	42.11	3.06492	42.06	2.38679
		42.28	3.08905	42.22	2.47714	42.18	3.0853	42.13	2.70322	42.08	2.33775
		42.3	2.89732	42.24	2.62677	42.2	3.1458	42.15	3.14106	42.1	2.6647
		42.32	2.93992	42.26	2.27764	42.22	3.16596	42.17	3.06492	42.12	2.82818
		42.34	2.74819	42.28	2.22776	42.24	3.10546	42.19	2.76033	42.14	2.41949
		42.36	3.17427	42.3	3.02577	42.26	3.95241	42.21	2.77936	42.16	2.79549
		42.38	2.85471	42.32	2.61014	42.28	3.79109	42.23	2.72225	42.18	2.38679
		42.4	2.8334	42.34	2.24439	42.3	3.52894	42.25	3.02684	42.2	2.6974
		42.42	2.93992	42.36	2.24439	42.32	3.38778	42.27	3.1601	42.22	2.51757
		42.44	2.8121	42.38	2.17789	42.34	3.99274	42.29	2.9507	42.24	2.41949
		42.46	3.11035	42.4	2.51039	42.36	3.50877	42.31	2.76033	42.26	2.3541
		42.48	3.06775	42.42	2.79302	42.38	2.98447	42.33	2.77936	42.28	2.76279
		42.5	2.59906	42.44	2.47714	42.4	3.16596	42.35	2.74129	42.3	2.64836
		42.52	3.08905	42.46	2.27764	42.42	3.12563	42.37	2.60803	42.32	2.17427
		42.54	3.04644	42.48	2.42727	42.44	3.26679	42.39	2.96973	42.34	2.6647
		42.56	2.53515	42.5	2.41064	42.46	3.67009	42.41	2.34152	42.36	2.53392
		42.58	2.53515	42.52	2.14464	42.48	3.73059	42.43	2.62707	42.38	2.55027
		42.6	2.53515	42.54	2.07814	42.5	3.0853	42.45	2.68418	42.4	2.46853
		42.62	3.04644	42.56	2.22776	42.52	2.561	42.47	3.25528	42.42	2.58297
		42.64	2.53515	42.58	2.67664	42.54	3.50877	42.49	3.00781	42.44	2.71375
		42.66	3.04644	42.6	2.51039	42.56	3.20629	42.51	3.35047	42.46	2.63201
		42.68	2.51385	42.62	2.04489	42.58	3.32728	42.53	2.64611	42.48	2.37044
		42.7	2.76949	42.64	2.02826	42.6	3.97257	42.55	2.91262	42.5	2.7301
		42.72	2.85471	42.66	2.49377	42.62	3.20629	42.57	2.53189	42.52	2.40314
		42.74	2.72689	42.68	2.49377	42.64	3.73059	42.59	2.34152	42.54	2.68105
		42.76	2.55646	42.7	2.75977	42.66	3.42811	42.61	2.62707	42.56	2.87723
		42.78	2.66297	42.72	2.39401	42.68	3.30712	42.63	2.91262	42.58	2.74644
		42.8	2.91862	42.74	2.82627	42.7	3.42811	42.65	2.20826	42.6	2.79549
		42.82	2.59906	42.76	2.26101	42.72	2.84332	42.67	3.06492	42.62	2.53392
		42.84	3.04644	42.78	2.80964	42.74	3.5491	42.69	3.02684	42.64	2.3541
		42.86	3.00383	42.8	2.74314	42.76	3.12563	42.71	2.32248	42.66	2.74644
		42.88	3.04644	42.82	2.61014	42.78	2.76265	42.73	2.39863	42.68	2.59931
		42.9	2.87601	42.84	2.82627	42.8	3.30712	42.75	2.74129	42.7	2.30505
		42.92	2.55646	42.86	2.92602	42.82	3.42811	42.77	2.28441	42.72	2.71375
		42.94	2.72689	42.88	2.72652	42.84	3.22646	42.79	2.64611	42.74	2.87723
		42.96	2.7908	42.9	2.31089	42.86	3.69026	42.81	2.64611	42.76	2.59931
		42.98	2.89732	42.92	2.41064	42.88	3.44828	42.83	2.37959	42.78	2.23966
		43	2.74819	42.94	2.44389	42.9	3.87175	42.85	2.60803	42.8	2.50123
		43.02	2.76949	42.96	2.12801	42.92	3.0248	42.87	2.49381	42.82	2.50123
		43.04	2.70558	42.98	2.47714	42.94	3.93224	42.89	3.21721	42.84	3.00801
		43.06	2.87601	43	2.54364	42.96	3.91208	42.91	3.06492	42.86	2.64836
		43.08	3.21687	43.02	2.36076	42.98	3.48861	42.93	3.04588	42.88	2.46853
		43.1	3.15296	43.04	2.14464	43	3.89191	42.95	2.76033	42.9	2.37044
		43.12	2.62037	43.06	2.37739	43.02	3.24662	42.97	3.10299	42.92	2.46853
		43.14	2.70558	43.08	2.29426	43.04	3.32728	42.99	3.59794	42.94	2.6647
		43.16	2.89732	43.1	2.02826	43.06	3.36761	43.01	2.9507	42.96	2.61566
		43.18	2.59906	43.12	2.32751	43.08	2.96431	43.03	2.49381	42.98	2.84453
		43.2	2.7908	43.14	2.31089	43.1	2.72232	43.05	3.31239	43	2.37044
		43.22	2.72689	43.16	2.72652	43.12	3.75076	43.07	2.2273	43.02	2.59931
		43.24	2.98253	43.18	2.17789	43.14	3.48861	43.09	2.60803	43.04	2.6647
		43.26	3.11035	43.2	2.51039	43.16	3.52894	43.11	3.00781	43.06	2.63201
		43.28	3.11035	43.22	2.56027	43.18	3.44828	43.13	2.18923	43.08	2.71375
		43.3	2.8121	43.24	2.64339	43.2	3.16596	43.15	2.87455	43.1	3.08975
		43.32	3.06775	43.26	2.87614	43.22	2.98447	43.17	2.56996	43.12	2.37044
		43.34	2.74819	43.28	2.85952	43.24	2.80298	43.19	2.96973	43.14	2.37044
		43.36	2.96123	43.3	2.66002	43.26	3.0853	43.21	3.06492	43.16	2.95897
		43.38	2.7908	43.32	2.59352	43.28	3.62976	43.23	2.41767	43.18	3.23688
		43.4	2.89732	43.34	2.54364	43.3	3.62976	43.25	2.74129	43.2	2.64836
		43.42	2.53515	43.36	2.41064	43.32	3.18613	43.27	2.30345	43.22	2.68105
		43.44	2.55646	43.38	1.96176	43.34	3.32728	43.29	2.87455	43.24	2.77914
		43.46	2.66297	43.4	1.77889	43.36	2.68199	43.31	2.39863	43.26	2.63201
		43.48	2.7908	43.42	2.34414	43.38	3.79109	43.33	2.37959	43.28	2.3214
		43.5	2.85471	43.44	2.14464	43.4	3.30712	43.35	2.64611	43.3	2.6647
		43.52	2.53515	43.46	2.67664	43.42	3.62976	43.37	2.53189	43.32	2.41949
		43.54	2.7908	43.48	2.04489	43.44	2.74249	43.39	2.589	43.34	2.89358
		43.56	2.59906	43.5	1.94514	43.46	3.22646	43.41	2.83647	43.36	2.79549
		43.58	2.55646	43.52	2.16126	43.48	3.06513	43.43	3.02684	43.38	3.00801
		43.6	2.70558	43.54	2.12801	43.5	3.38778	43.45	3.31239	43.4	2.30505
		43.62	3.02514	43.56	2.37739	43.52	3.12563	43.47	2.72225	43.42	2.64836
		43.64	2.55646	43.58	2.12801	43.54	4.0734	43.49	3.06492	43.44	3.04071
		43.66	3.00383	43.6	2.90939	43.56	3.30712	43.51	2.62707	43.46	2.81184
		43.68	2.70558	43.62	2.19451	43.58	2.72232	43.53	2.74129	43.48	2.51757
		43.7	2.51385	43.64	2.34414	43.6	3.20629	43.55	3.14106	43.5	2.43583
		43.72	2.44994	43.66	2.17789	43.62	3.46844	43.57	2.56996	43.52	2.19062
		43.74	2.49254	43.68	2.70989	43.64	3.56927	43.59	2.53189	43.54	2.37044
		43.76	2.76949	43.7	2.66002	43.66	3.1458	43.61	2.62707	43.56	3.33497
		43.78	2.7908	43.72	2.57689	43.68	3.64993	43.63	3.17914	43.58	2.82818
		43.8	2.91862	43.74	2.70989	43.7	2.74249	43.65	2.30345	43.6	2.48488
		43.82	2.44994	43.76	2.31089	43.72	3.10546	43.67	2.62707	43.62	2.90992
		43.84	2.96123	43.78	2.62677	43.74	3.1458	43.69	3.10299	43.64	2.7301
		43.86	2.47124	43.8	2.52702	43.76	3.16596	43.71	2.93166	43.66	2.53392
		43.88	2.38602	43.82	2.22776	43.78	3.6096	43.73	2.72225	43.68	2.46853
		43.9	2.7908	43.84	2.16126	43.8	3.18613	43.75	2.77936	43.7	2.48488
		43.92	2.91862	43.86	2.12801	43.82	3.40794	43.77	2.77936	43.72	2.40314
		43.94	2.38602	43.88	2.22776	43.84	3.73059	43.79	3.31239	43.74	2.51757
		43.96	2.38602	43.9	2.56027	43.86	3.50877	43.81	2.39863	43.76	1.99444
		43.98	2.91862	43.92	2.26101	43.88	3.48861	43.83	2.589	43.78	2.6647
		44	2.68428	43.94	2.32751	43.9	2.98447	43.85	2.18923	43.8	2.68105
		44.02	2.40733	43.96	2.32751	43.92	3.30712	43.87	2.91262	43.82	2.68105
		44.04	2.30081	43.98	2.52702	43.94	4.0734	43.89	2.68418	43.84	2.6647
		44.06	2.89732	44	2.01164	43.96	3.1458	43.91	2.81744	43.86	2.02714
		44.08	2.74819	44.02	2.24439	43.98	3.0248	43.93	3.17914	43.88	2.76279
		44.1	2.72689	44.04	2.04489	44	3.10546	43.95	2.7984	43.9	2.7301
		44.12	2.57776	44.06	2.77639	44.02	3.97257	43.97	2.93166	43.92	2.38679
		44.14	2.85471	44.08	2.54364	44.04	3.42811	43.99	2.37959	43.94	2.37044
		44.16	2.66297	44.1	2.12801	44.06	3.10546	44.01	2.83647	43.96	2.12522
		44.18	2.76949	44.12	1.94514	44.08	3.24662	44.03	2.77936	43.98	2.77914
		44.2	2.30081	44.14	1.99501	44.1	2.68199	44.05	3.5218	44	2.64836
		44.22	2.72689	44.16	2.01164	44.12	3.46844	44.07	2.74129	44.02	2.6647
		44.24	2.72689	44.18	2.47714	44.14	3.40794	44.09	2.85551	44.04	2.55027
		44.26	2.70558	44.2	2.27764	44.16	3.18613	44.11	2.68418	44.06	2.58297
		44.28	2.51385	44.22	2.02826	44.18	3.04497	44.13	2.98877	44.08	2.58297
		44.3	2.53515	44.24	2.04489	44.2	3.12563	44.15	2.72225	44.1	2.61566
		44.32	2.2582	44.26	2.02826	44.22	3.20629	44.17	2.26537	44.12	2.84453
		44.34	2.66297	44.28	2.22776	44.24	3.44828	44.19	2.53189	44.14	3.12245
		44.36	2.44994	44.3	2.39401	44.26	3.36761	44.21	2.7984	44.16	2.53392
		44.38	2.42863	44.32	2.46052	44.28	3.32728	44.23	3.06492	44.18	2.64836
		44.4	2.76949	44.34	1.76226	44.3	3.30712	44.25	3.19817	44.2	2.94262
		44.42	2.27951	44.36	2.57689	44.32	2.92398	44.27	2.91262	44.22	2.43583
		44.44	2.47124	44.38	2.64339	44.34	3.0248	44.29	2.72225	44.24	2.74644
		44.46	2.64167	44.4	2.14464	44.36	2.84332	44.31	2.39863	44.26	2.68105
		44.48	2.27951	44.42	2.16126	44.38	3.32728	44.33	2.68418	44.28	2.3214
		44.5	2.47124	44.44	2.54364	44.4	3.30712	44.35	2.62707	44.3	2.51757
		44.52	2.42863	44.46	2.22776	44.42	3.24662	44.37	3.29336	44.32	3.0734
		44.54	2.62037	44.48	2.29426	44.44	2.80298	44.39	3.1601	44.34	2.6647
		44.56	2.47124	44.5	2.32751	44.46	3.16596	44.41	2.70322	44.36	2.79549
		44.58	2.32211	44.52	1.77889	44.48	3.12563	44.43	2.0179	44.38	2.46853
		44.6	2.49254	44.54	2.09476	44.5	3.00464	44.45	3.06492	44.4	2.3214
		44.62	2.62037	44.56	2.22776	44.52	3.32728	44.47	2.83647	44.42	2.30505
		44.64	2.70558	44.58	2.41064	44.54	2.60133	44.49	2.36056	44.44	2.81184
		44.66	2.42863	44.6	2.02826	44.56	2.94414	44.51	2.70322	44.46	2.58297
		44.68	2.44994	44.62	2.24439	44.58	2.44001	44.53	2.589	44.48	2.02714
		44.7	2.36472	44.64	1.99501	44.6	3.10546	44.55	2.30345	44.5	2.22331
		44.72	2.66297	44.66	2.57689	44.62	2.52067	44.57	2.03693	44.52	2.19062
		44.74	2.51385	44.68	1.81214	44.64	3.0853	44.59	2.91262	44.54	2.55027
		44.76	2.19429	44.7	2.36076	44.66	2.52067	44.61	2.589	44.56	2.6647
		44.78	2.34342	44.72	2.46052	44.68	2.64166	44.63	2.4367	44.58	2.79549
		44.8	2.57776	44.74	2.16126	44.7	3.0853	44.65	1.96078	44.6	2.79549
		44.82	2.27951	44.76	2.27764	44.72	3.00464	44.67	3.00781	44.62	3.18784
		44.84	2.40733	44.78	2.27764	44.74	3.00464	44.69	2.49381	44.64	2.84453
		44.86	2.34342	44.8	2.39401	44.76	3.40794	44.71	2.7984	44.66	2.68105
		44.88	2.06647	44.82	2.27764	44.78	3.06513	44.73	2.49381	44.68	2.25601
		44.9	2.17299	44.84	2.31089	44.8	2.76265	44.75	2.87455	44.7	2.05983
		44.92	2.64167	44.86	2.27764	44.82	3.20629	44.77	2.68418	44.72	2.68105
		44.94	2.30081	44.88	2.29426	44.84	3.06513	44.79	3.00781	44.74	2.27236
[truncated: 1,753 more rows]

## Sheet: Fig. 2g
X axis	Y axis	Y axis	X axis	Y axis
Ba:TiO2			BaO
0	0.1445	0.02702	0	0.11525
0.03068	0.141	0.02748	0.03068	0.11299
0.06136	0.13068	0.02863	0.06136	0.10645
0.09204	0.11403	0.02993	0.09204	0.09633
0.12272	0.09189	0.03076	0.12272	0.08407
0.1534	0.06566	0.03066	0.1534	0.07224
0.18408	0.03846	0.02944	0.18408	0.06503
0.21476	0.02503	0.02724	0.21476	0.06691
0.24544	0.04599	0.02484	0.24544	0.07837
0.27612	0.07688	0.02382	0.27612	0.09566
0.3068	0.10755	0.02615	0.3068	0.11477
0.33748	0.13523	0.03239	0.33748	0.1328
0.36816	0.15822	0.04144	0.36816	0.14773
0.39884	0.17522	0.05193	0.39884	0.15805
0.42951	0.18522	0.06272	0.42951	0.16263
0.46019	0.18754	0.0729	0.46019	0.16071
0.49087	0.18183	0.08175	0.49087	0.15194
0.52155	0.16822	0.08866	0.52155	0.13667
0.55223	0.14749	0.09317	0.55223	0.11641
0.58291	0.12161	0.09505	0.58291	0.09555
0.61359	0.09535	0.09432	0.61359	0.08478
0.64427	0.08046	0.09137	0.64427	0.09831
0.67495	0.09279	0.0871	0.67495	0.13575
0.70563	0.12957	0.08305	0.70563	0.18709
0.73631	0.17803	0.08141	0.73631	0.24559
0.76699	0.23078	0.08441	0.76699	0.30735
0.79767	0.28387	0.09313	0.79767	0.36959
0.82835	0.33468	0.10694	0.82835	0.42994
0.85903	0.38111	0.1241	0.85903	0.4863
0.88971	0.42147	0.1427	0.88971	0.53671
0.92039	0.45437	0.16106	0.92039	0.57945
0.95107	0.47876	0.17775	0.95107	0.61302
0.98175	0.49397	0.19168	0.98175	0.63627
1.01243	0.49977	0.20202	1.01243	0.64835
1.04311	0.49639	0.20828	1.04311	0.64885
1.07379	0.48459	0.21038	1.07379	0.63777
1.10447	0.4657	0.20872	1.10447	0.61556
1.13515	0.44171	0.20429	1.13515	0.58316
1.16583	0.41525	0.19877	1.16583	0.54197
1.19651	0.38963	0.19458	1.19651	0.49385
1.22718	0.36855	0.19453	1.22718	0.44115
1.25786	0.35548	0.2011	1.25786	0.38669
1.28854	0.35264	0.21541	1.28854	0.33377
1.31922	0.36007	0.23683	1.31922	0.28617
1.3499	0.37561	0.26338	1.3499	0.24775
1.38058	0.39573	0.29257	1.38058	0.2216
1.41126	0.4167	0.32199	1.41126	0.20832
1.44194	0.43534	0.34961	1.44194	0.20513
1.47262	0.44935	0.3739	1.47262	0.2073
1.5033	0.45752	0.39398	1.5033	0.21071
1.53398	0.45986	0.40973	1.53398	0.21349
1.56466	0.45776	0.42196	1.56466	0.21668
1.59534	0.45422	0.4326	1.59534	0.22412
1.62602	0.4539	0.44473	1.62602	0.24142
1.6567	0.46269	0.46238	1.6567	0.27345
1.68738	0.48642	0.4899	1.68738	0.32196
1.71806	0.52895	0.53089	1.71806	0.38537
1.74874	0.59098	0.58722	1.74874	0.46039
1.77942	0.67037	0.65874	1.77942	0.54317
1.8101	0.76332	0.74361	1.8101	0.62996
1.84078	0.86555	0.83895	1.84078	0.71719
1.87146	0.97286	0.94134	1.87146	0.80159
1.90214	1.08133	1.04724	1.90214	0.88015
1.93282	1.1874	1.15311	1.93282	0.95021
1.9635	1.28784	1.25556	1.9635	1.00948
1.99418	1.3798	1.35136	1.99418	1.05612
2.02485	1.46076	1.43757	2.02485	1.08876
2.05553	1.52856	1.51156	2.05553	1.1065
2.08621	1.58145	1.57102	2.08621	1.10899
2.11689	1.61804	1.6141	2.11689	1.09636
2.14757	1.63737	1.63936	2.14757	1.06921
2.17825	1.63886	1.64585	2.17825	1.02861
2.20893	1.62234	1.63312	2.20893	0.97601
2.23961	1.58805	1.60121	2.23961	0.91316
2.27029	1.53658	1.55067	2.27029	0.84209
2.30097	1.46887	1.48253	2.30097	0.76499
2.33165	1.3862	1.39822	2.33165	0.68419
2.36233	1.2901	1.29962	2.36233	0.60202
2.39301	1.18237	1.1889	2.39301	0.52085
2.42369	1.065	1.06854	2.42369	0.44306
2.45437	0.94012	0.94121	2.45437	0.371
2.48505	0.81	0.80969	2.48505	0.30716
2.51573	0.67694	0.67687	2.51573	0.25411
2.54641	0.54326	0.54559	2.54641	0.21437
2.57709	0.41127	0.41874	2.57709	0.18946
2.60777	0.2832	0.29931	2.60777	0.17839
2.63845	0.16123	0.19113	2.63845	0.17719
2.66913	0.04833	0.10313	2.66913	0.18066
2.69981	0.06018	0.07357	2.69981	0.18436
2.73049	0.15291	0.11881	2.73049	0.18537
2.76117	0.23416	0.17431	2.76117	0.18196
2.79185	0.30237	0.2208	2.79185	0.17328
2.82252	0.35689	0.25497	2.82252	0.15897
2.8532	0.39743	0.27635	2.8532	0.13909
2.88388	0.42412	0.2854	2.88388	0.11402
2.91456	0.43745	0.28312	2.91456	0.08464
2.94524	0.43832	0.27087	2.94524	0.05321
2.97592	0.42805	0.2503	2.97592	0.0309
3.0066	0.40845	0.22332	3.0066	0.04818
3.03728	0.38189	0.19207	3.03728	0.08623
3.06796	0.35138	0.15905	3.06796	0.12817
3.09864	0.32077	0.12733	3.09864	0.17029
3.12932	0.29467	0.10114	3.12932	0.21078
3.16	0.27801	0.086	3.16	0.2482
3.19068	0.27444	0.08547	3.19068	0.28133
3.22136	0.28452	0.09605	3.22136	0.30914
3.25204	0.30539	0.1107	3.25204	0.33076
3.28272	0.33238	0.12445	3.28272	0.34559
3.3134	0.36086	0.13472	3.3134	0.35326
3.34408	0.3871	0.14031	3.34408	0.3537
3.37476	0.4083	0.14083	3.37476	0.34709
3.40544	0.42253	0.13633	3.40544	0.3339
3.43612	0.42849	0.12726	3.43612	0.31485
3.4668	0.42547	0.11432	3.4668	0.29088
3.49748	0.41321	0.09845	3.49748	0.26309
3.52816	0.39186	0.08093	3.52816	0.23275
3.55884	0.36192	0.06349	3.55884	0.20114
3.58952	0.32421	0.04895	3.58952	0.16961
3.62019	0.27981	0.04169	3.62019	0.1394
3.65087	0.23	0.04462	3.65087	0.11166
3.68155	0.17622	0.05439	3.68155	0.08731
3.71223	0.12004	0.066	3.71223	0.06696
3.74291	0.06319	0.07658	3.74291	0.05074
3.77359	0.01103	0.08477	3.77359	0.03819
3.80427	0.0491	0.08993	3.80427	0.02831
3.83495	0.09932	0.09178	3.83495	0.02027
3.86563	0.14498	0.09034	3.86563	0.01514
3.89631	0.18478	0.08579	3.89631	0.0173
3.92699	0.21783	0.07851	3.92699	0.02662
3.95767	0.24349	0.069	3.95767	0.03912
3.98835	0.2614	0.05793	3.98835	0.05266
4.01903	0.27143	0.0462	4.01903	0.06596
4.04971	0.27373	0.03513	4.04971	0.078
4.08039	0.26865	0.02706	4.08039	0.0879
4.11107	0.2568	0.02522	4.11107	0.09489
4.14175	0.23893	0.02989	4.14175	0.09842
4.17243	0.216	0.03744	4.17243	0.09811
4.20311	0.18908	0.0451	4.20311	0.09378
4.23379	0.15935	0.05155	4.23379	0.08549
4.26447	0.12813	0.05619	4.26447	0.07353
4.29515	0.09693	0.05874	4.29515	0.05838
4.32583	0.06786	0.05912	4.32583	0.04076
4.35651	0.0451	0.0574	4.35651	0.02181
4.38719	0.03778	0.05375	4.38719	0.00823
4.41786	0.04845	0.04847	4.41786	0.02279
4.44854	0.06529	0.04191	4.44854	0.04198
4.47922	0.08137	0.03455	4.47922	0.05991
4.5099	0.09449	0.02705	4.5099	0.07547
4.54058	0.10392	0.02042	4.54058	0.08792
4.57126	0.10951	0.01641	4.57126	0.09673
4.60194	0.11143	0.01677	4.60194	0.10157
4.63262	0.11007	0.02054	4.63262	0.10229
4.6633	0.10601	0.02538	4.6633	0.09896
4.69398	0.10001	0.02992	4.69398	0.09184
4.72466	0.09296	0.03351	4.72466	0.08135
4.75534	0.08589	0.03588	4.75534	0.06809
4.78602	0.07986	0.03689	4.78602	0.05283
4.8167	0.07579	0.03655	4.8167	0.03659
4.84738	0.07417	0.03492	4.84738	0.02124
4.87806	0.07488	0.03217	4.87806	0.01393
4.90874	0.07725	0.02847	4.90874	0.02286
4.93942	0.08036	0.02409	4.93942	0.03604
4.9701	0.08333	0.01933	4.9701	0.0482
5.00078	0.08549	0.01465	5.00078	0.0581
5.03146	0.08635	0.01075	5.03146	0.06521
5.06214	0.08567	0.0089	5.06214	0.0693
5.09282	0.08334	0.00991	5.09282	0.07034
5.1235	0.0794	0.01256	5.1235	0.06847
5.15418	0.07396	0.01546	5.15418	0.06398
5.18486	0.06724	0.01795	5.18486	0.0573
5.21553	0.05948	0.01975	5.21553	0.04901
5.24621	0.05096	0.02076	5.24621	0.0398
5.27689	0.042	0.02095	5.27689	0.03063
5.30757	0.03297	0.02033	5.30757	0.02299
5.33825	0.02436	0.019	5.33825	0.01917
5.36893	0.01719	0.01705	5.36893	0.02054
5.39961	0.01375	0.01463	5.39961	0.02502
5.43029	0.0161	0.0119	5.43029	0.02995
5.46097	0.022	0.00909	5.46097	0.03396
5.49165	0.02894	0.00654	5.49165	0.03649
5.52233	0.03593	0.0049	5.52233	0.03733
5.55301	0.04259	0.00498	5.55301	0.03649
5.58369	0.04873	0.00639	5.58369	0.03411
5.61437	0.05423	0.00814	5.61437	0.03047
5.64505	0.05897	0.00971	5.64505	0.0259
5.67573	0.06285	0.01092	5.67573	0.02086
5.70641	0.06578	0.01167	5.70641	0.01591
5.73709	0.06765	0.01195	5.73709	0.0119
5.76777	0.0684	0.01178	5.76777	0.00999
5.79845	0.06797	0.01119	5.79845	0.0106
5.82913	0.06632	0.01024	5.82913	0.01252
5.85981	0.06349	0.009	5.85981	0.0144
5.89049	0.05952	0.00757	5.89049	0.01563
5.92117	0.05453	0.00605	5.92117	0.01601
5.95185	0.04869	0.00458	5.95185	0.01559
5.98253	0.04223	0.00334	5.98253	0.01464
6.0132	0.03554	0.00269	6.0132	0.01367
6.04388	0.02919	0.00285	6.04388	0.0134
6.07456	0.02412	0.00351	6.07456	0.01445
6.10524	0.02166	0.00426	6.10524	0.01686
6.13592	0.02272	0.00488	6.13592	0.02017
6.1666	0.02662	0.00532	6.1666	0.02383
6.19728	0.03192	0.00553	6.19728	0.0274
6.22796	0.03756	0.00553	6.22796	0.03056
6.25864	0.0429	0.00532	6.25864	0.03308
6.28932	0.04759	0.00494	6.28932	0.03481
6.32	0.05143	0.00443	6.32	0.03568
6.35068	0.0543	0.00382	6.35068	0.03566
6.38136	0.05614	0.00316	6.38136	0.03478
6.41204	0.05696	0.00248	6.41204	0.0331
6.44272	0.05678	0.00183	6.44272	0.03074
6.4734	0.05569	0.00124	6.4734	0.02785
6.50408	0.05377	0.000796196	6.50408	0.02458
6.53476	0.05115	0.000605004	6.53476	0.02113
6.56544	0.04795	0.000697322	6.56544	0.01771
6.59612	0.04431	0.000876002	6.59612	0.01456
6.6268	0.04038	0.00102	6.6268	0.01196
6.65748	0.0363	0.0011	6.65748	0.01018
6.68816	0.03222	0.00113	6.68816	0.00941
6.71884	0.02831	0.0011	6.71884	0.0095
6.74952	0.02472	0.00105	6.74952	0.01005
6.7802	0.02164	0.000975971	6.7802	0.01066
6.81087	0.01923	0.000911028	6.81087	0.01109
6.84155	0.01763	0.000862102	6.84155	0.01122
6.87223	0.01686	0.000833671	6.87223	0.011
6.90291	0.0168	0.000823644	6.90291	0.01048
6.93359	0.01723	0.000827096	6.93359	0.00975
6.96427	0.0179	0.000840342	6.96427	0.00896
6.99495	0.01859	0.000862678	6.99495	0.00838
7.02563	0.01915	0.000895287	7.02563	0.00829
7.05631	0.01946	0.000938489	7.05631	0.0089
7.08699	0.01948	0.000989249	7.08699	0.01016
7.11767	0.01917	0.00104	7.11767	0.01187
7.14835	0.01852	0.00108	7.14835	0.01379
7.17903	0.01757	0.0011	7.17903	0.0157
7.20971	0.01634	0.00109	7.20971	0.01745
7.24039	0.01488	0.00103	7.24039	0.01892
7.27107	0.01325	0.000933051	7.27107	0.02001
7.30175	0.01151	0.000784326	7.30175	0.02064
7.33243	0.00974	0.000594191	7.33243	0.02076
7.36311	0.008	0.000388726	7.36311	0.02035
7.39379	0.00637	0.000284763	7.39379	0.01942
7.42447	0.00501	0.000452586	7.42447	0.01799
7.45515	0.00414	0.000747823	7.45515	0.01616
7.48583	0.0041	0.00107	7.48583	0.01403
7.51651	0.00495	0.00139	7.51651	0.0118
7.54719	0.00644	0.00167	7.54719	0.00979
7.57787	0.00832	0.00192	7.57787	0.0085
7.60854	0.01048	0.00211	7.60854	0.00844
7.63922	0.01285	0.00223	7.63922	0.0096
7.6699	0.01537	0.00228	7.6699	0.01146
7.70058	0.01797	0.00226	7.70058	0.01352
7.73126	0.02056	0.00216	7.73126	0.01542
7.76194	0.02305	0.00201	7.76194	0.01696
7.79262	0.02534	0.00181	7.79262	0.01802
7.8233	0.02732	0.0016	7.8233	0.01852
7.85398	0.02889	0.00144	7.85398	0.0184
7.88466	0.02997	0.00138	7.88466	0.01766
7.91534	0.03046	0.00146	7.91534	0.01631
7.94602	0.03032	0.00167	7.94602	0.01443
7.9767	0.02951	0.00195	7.9767	0.0121
8.00738	0.02803	0.00227	8.00738	0.00947
8.03806	0.02588	0.00257	8.03806	0.00687
8.06874	0.02316	0.00283	8.06874	0.00505
8.09942	0.01996	0.00304	8.09942	0.00537
8.1301	0.01653	0.00319	8.1301	0.00759
8.16078	0.01327	0.00328	8.16078	0.01043
8.19146	0.01102	0.00329	8.19146	0.01326
8.22214	0.01093	0.00325	8.22214	0.01582
8.25282	0.01325	0.00316	8.25282	0.01794
8.2835	0.01702	0.00303	8.2835	0.01951
8.31418	0.02135	0.00288	8.31418	0.02047
8.34486	0.02575	0.00273	8.34486	0.02077
8.37554	0.02995	0.00259	8.37554	0.02039
8.40621	0.03378	0.00247	8.40621	0.01935
8.43689	0.03713	0.00238	8.43689	0.01769
8.46757	0.03993	0.00231	8.46757	0.01548
8.49825	0.04214	0.00226	8.49825	0.01281
8.52893	0.04377	0.00222	8.52893	0.00981
8.55961	0.04485	0.00216	8.55961	0.00671
8.59029	0.04543	0.00208	8.59029	0.004
8.62097	0.04559	0.00196	8.62097	0.00344
8.65165	0.04543	0.00181	8.65165	0.00559
8.68233	0.04504	0.00163	8.68233	0.00835
8.71301	0.04452	0.00141	8.71301	0.01094
8.74369	0.04396	0.00116	8.74369	0.01313
8.77437	0.04342	0.0009015	8.77437	0.0148
8.80505	0.04292	0.000638	8.80505	0.01587
8.83573	0.04246	0.000392953	8.83573	0.01629
8.86641	0.04202	0.000229927	8.86641	0.01606
8.89709	0.04155	0.000281086	8.89709	0.01519
8.92777	0.041	0.000439806	8.92777	0.01374
8.95845	0.04032	0.000590498	8.95845	0.01178
8.98913	0.03948	0.000705819	8.98913	0.00943
9.01981	0.03848	0.000777302	9.01981	0.00687
9.05049	0.03734	0.000802329	9.05049	0.00447
9.08117	0.03612	0.000781768	9.08117	0.00338
9.11185	0.03491	0.000719392	9.11185	0.00475
9.14253	0.03381	0.000621943	9.14253	0.00715
9.17321	0.03295	0.000500155	9.17321	0.0096
9.20388	0.03243	0.00037306	9.20388	0.01179
9.23456	0.0323	0.000282427	9.23456	0.01356
9.26524	0.03257	0.000295669	9.26524	0.01482
9.29592	0.03319	0.000405981	9.29592	0.01552
9.3266	0.03404	0.0005495	9.3266	0.01562
9.35728	0.03499	0.000691738	9.35728	0.01513
9.38796	0.0359	0.000817274	9.38796	0.01407
9.41864	0.03663	0.00091779	9.41864	0.0125
9.44932	0.03708	0.000988493	9.44932	0.01049
9.48	0.03715	0.00103	9.48	0.00813
9.51068	0.0368	0.00103	9.51068	0.00554
9.54136	0.036	0.00101	9.54136	0.0029
9.57204	0.03474	0.000953847	9.57204	0.00129
9.60272	0.03307	0.000875611	9.60272	0.00323
9.6334	0.03104	0.000777927	9.6334	0.00567
9.66408	0.02872	0.000666598	9.66408	0.00791
9.69476	0.02623	0.000548204	9.69476	0.0098
9.72544	0.02371	0.000430527	9.72544	0.01127
9.75612	0.0213	0.000324163	9.75612	0.01227
9.7868	0.01919	0.000246505	9.7868	0.01277
9.81748	0.01757	0.000221903	9.81748	0.01277
9.84816	0.01657	0.000254075	9.84816	0.0123
9.87884	0.01622	0.000315391	9.87884	0.01141
9.90952	0.01644	0.000383134	9.90952	0.01017
9.9402	0.01702	0.000447501	9.9402	0.00871
9.97088	0.01775	0.000504967	9.97088	0.00721

## Sheet: Fig. 3b
X axis	Y axis	Y error	Y axis	Y error	Y axis	Y error
	H2		D,L-Lactic acid		Carbon selectivity
TiO\-(2)	0.1	0.01	0	0
Ba:TiO\-(2) in dark	0		0
Ba\+(2+)-TiO\-(2)	0.91	0.11	0.52	0.04	43.3	3.6
Ba:TiO\-(2)	5.85	0.23	2.04	0.08	81.8	2.4

## Sheet: Fig. 3c
X axis	Y axis	Y error	Y axis	Y error	Y axis	Y error
	H2		D,L-Lactic acid		Carbon selectivity
Mg:TiO\-(2)	3.7	0.25	1.16	0.1	67.05	6
Ca:TiO\-(2)	4.3	0.14	1.35	0.06	68.6	3.05085
Sr:TiO\-(2)	4.69	0.21	1.56	0.1	69.5	3.34783
Ba:TiO\-(2)	5.85	0.23	2.04	0.08	81.8	2.4

## Sheet: Fig. 3d
X axis	Y axis	X axis	Y axis	X axis	Y axis
	Before reaction		Reaction for 12 h		Storage for 7 day
-4.11794	0.05342	-4.11794	0.01722	-4.11794	0.07227
-4.11763	0.05334	-4.11763	0.01724	-4.11763	0.07213
-4.11731	0.05328	-4.11731	0.01727	-4.11731	0.07202
-4.117	0.05321	-4.117	0.0173	-4.117	0.07191
-4.11669	0.05314	-4.11669	0.01733	-4.11669	0.07181
-4.11637	0.05307	-4.11637	0.01734	-4.11637	0.07174
-4.11606	0.053	-4.11606	0.01735	-4.11606	0.07163
-4.11575	0.05293	-4.11575	0.01735	-4.11575	0.07151
-4.11543	0.05284	-4.11543	0.01735	-4.11543	0.07143
-4.11512	0.05276	-4.11512	0.01737	-4.11512	0.07135
-4.11481	0.05269	-4.11481	0.0174	-4.11481	0.07124
-4.11449	0.05258	-4.11449	0.01742	-4.11449	0.07114
-4.11418	0.05248	-4.11418	0.0175	-4.11418	0.07107
-4.11386	0.05239	-4.11386	0.01756	-4.11386	0.07098
-4.11355	0.05231	-4.11355	0.01762	-4.11355	0.07089
-4.11324	0.05224	-4.11324	0.01767	-4.11324	0.07082
-4.11292	0.05216	-4.11292	0.01768	-4.11292	0.07075
-4.11261	0.0521	-4.11261	0.01769	-4.11261	0.07063
-4.1123	0.05204	-4.1123	0.01772	-4.1123	0.07049
-4.11198	0.05199	-4.11198	0.01772	-4.11198	0.07038
-4.11167	0.05191	-4.11167	0.01774	-4.11167	0.07027
-4.11136	0.05182	-4.11136	0.01779	-4.11136	0.07017
-4.11104	0.05174	-4.11104	0.01782	-4.11104	0.07008
-4.11073	0.05167	-4.11073	0.01784	-4.11073	0.06997
-4.11041	0.05158	-4.11041	0.01789	-4.11041	0.06985
-4.1101	0.05153	-4.1101	0.01793	-4.1101	0.06974
-4.10979	0.05148	-4.10979	0.01793	-4.10979	0.06962
-4.10947	0.05142	-4.10947	0.01795	-4.10947	0.06951
-4.10916	0.05135	-4.10916	0.01796	-4.10916	0.06942
-4.10885	0.05127	-4.10885	0.01798	-4.10885	0.06935
-4.10853	0.05118	-4.10853	0.01799	-4.10853	0.06924
-4.10822	0.05109	-4.10822	0.01803	-4.10822	0.06913
-4.10791	0.051	-4.10791	0.01808	-4.10791	0.06904
-4.10759	0.05093	-4.10759	0.01808	-4.10759	0.06894
-4.10728	0.05087	-4.10728	0.01807	-4.10728	0.06882
-4.10696	0.05078	-4.10696	0.0181	-4.10696	0.06872
-4.10665	0.05072	-4.10665	0.01815	-4.10665	0.06864
-4.10634	0.05066	-4.10634	0.01818	-4.10634	0.06857
-4.10602	0.05058	-4.10602	0.01821	-4.10602	0.06845
-4.10571	0.05048	-4.10571	0.01826	-4.10571	0.06832
-4.1054	0.0504	-4.1054	0.01828	-4.1054	0.06819
-4.10508	0.05032	-4.10508	0.01833	-4.10508	0.06808
-4.10477	0.05025	-4.10477	0.01836	-4.10477	0.06797
-4.10446	0.05018	-4.10446	0.01838	-4.10446	0.06787
-4.10414	0.05012	-4.10414	0.01841	-4.10414	0.06777
-4.10383	0.05006	-4.10383	0.01844	-4.10383	0.06769
-4.10352	0.04998	-4.10352	0.01846	-4.10352	0.06758
-4.1032	0.04991	-4.1032	0.01849	-4.1032	0.06746
-4.10289	0.04982	-4.10289	0.01853	-4.10289	0.0674
-4.10257	0.04975	-4.10257	0.01855	-4.10257	0.06733
-4.10226	0.04971	-4.10226	0.01857	-4.10226	0.06723
-4.10195	0.04966	-4.10195	0.0186	-4.10195	0.06713
-4.10163	0.04959	-4.10163	0.01862	-4.10163	0.06704
-4.10132	0.04951	-4.10132	0.01865	-4.10132	0.06692
-4.10101	0.0494	-4.10101	0.01868	-4.10101	0.0668
-4.10069	0.04931	-4.10069	0.01871	-4.10069	0.06668
-4.10038	0.04927	-4.10038	0.01871	-4.10038	0.06658
-4.10007	0.04921	-4.10007	0.01872	-4.10007	0.06648
-4.09975	0.04912	-4.09975	0.01876	-4.09975	0.06636
-4.09944	0.04904	-4.09944	0.01879	-4.09944	0.06625
-4.09912	0.04897	-4.09912	0.0188	-4.09912	0.06616
-4.09881	0.04888	-4.09881	0.01879	-4.09881	0.06608
-4.0985	0.04881	-4.0985	0.01884	-4.0985	0.06599
-4.09818	0.04874	-4.09818	0.01888	-4.09818	0.0659
-4.09787	0.04865	-4.09787	0.0189	-4.09787	0.06579
-4.09756	0.04855	-4.09756	0.01891	-4.09756	0.06568
-4.09724	0.04848	-4.09724	0.01895	-4.09724	0.06558
-4.09693	0.04842	-4.09693	0.01897	-4.09693	0.06548
-4.09662	0.04837	-4.09662	0.01897	-4.09662	0.06538
-4.0963	0.04829	-4.0963	0.01901	-4.0963	0.06528
-4.09599	0.04819	-4.09599	0.01903	-4.09599	0.06517
-4.09568	0.0481	-4.09568	0.01906	-4.09568	0.06509
-4.09536	0.04803	-4.09536	0.0191	-4.09536	0.06498
-4.09505	0.04797	-4.09505	0.01914	-4.09505	0.06487
-4.09473	0.04791	-4.09473	0.01916	-4.09473	0.06477
-4.09442	0.04782	-4.09442	0.01918	-4.09442	0.06468
-4.09411	0.04772	-4.09411	0.0192	-4.09411	0.06461
-4.09379	0.04763	-4.09379	0.01921	-4.09379	0.06454
-4.09348	0.04753	-4.09348	0.01925	-4.09348	0.06447
-4.09317	0.04742	-4.09317	0.01927	-4.09317	0.06436
-4.09285	0.04733	-4.09285	0.01931	-4.09285	0.06422
-4.09254	0.04725	-4.09254	0.01938	-4.09254	0.0641
-4.09223	0.0472	-4.09223	0.01942	-4.09223	0.064
-4.09191	0.04712	-4.09191	0.01945	-4.09191	0.06388
-4.0916	0.04707	-4.0916	0.01944	-4.0916	0.06381
-4.09128	0.04702	-4.09128	0.01943	-4.09128	0.06372
-4.09097	0.04695	-4.09097	0.01943	-4.09097	0.06363
-4.09066	0.04685	-4.09066	0.01946	-4.09066	0.06353
-4.09034	0.04676	-4.09034	0.01953	-4.09034	0.06342
-4.09003	0.04667	-4.09003	0.01955	-4.09003	0.06329
-4.08972	0.0466	-4.08972	0.01953	-4.08972	0.06317
-4.0894	0.04656	-4.0894	0.01955	-4.0894	0.06309
-4.08909	0.04648	-4.08909	0.01959	-4.08909	0.06305
-4.08878	0.04638	-4.08878	0.01964	-4.08878	0.06299
-4.08846	0.04631	-4.08846	0.01969	-4.08846	0.0629
-4.08815	0.04624	-4.08815	0.01972	-4.08815	0.06276
-4.08784	0.0462	-4.08784	0.01973	-4.08784	0.06264
-4.08752	0.04614	-4.08752	0.01976	-4.08752	0.0625
-4.08721	0.04605	-4.08721	0.01978	-4.08721	0.06239
-4.08689	0.04595	-4.08689	0.01982	-4.08689	0.06228
-4.08658	0.04588	-4.08658	0.01984	-4.08658	0.06216
-4.08627	0.04582	-4.08627	0.01986	-4.08627	0.06206
-4.08595	0.04574	-4.08595	0.01989	-4.08595	0.06199
-4.08564	0.04568	-4.08564	0.01991	-4.08564	0.06191
-4.08533	0.04561	-4.08533	0.01994	-4.08533	0.0618
-4.08501	0.04554	-4.08501	0.01996	-4.08501	0.06168
-4.0847	0.04549	-4.0847	0.01997	-4.0847	0.06157
-4.08439	0.04544	-4.08439	0.02001	-4.08439	0.06148
-4.08407	0.04537	-4.08407	0.02004	-4.08407	0.06137
-4.08376	0.04528	-4.08376	0.02007	-4.08376	0.06126
-4.08344	0.04519	-4.08344	0.02009	-4.08344	0.06118
-4.08313	0.04511	-4.08313	0.02013	-4.08313	0.06108
-4.08282	0.04501	-4.08282	0.02016	-4.08282	0.06096
-4.0825	0.04496	-4.0825	0.02017	-4.0825	0.06084
-4.08219	0.0449	-4.08219	0.02019	-4.08219	0.06072
-4.08188	0.04481	-4.08188	0.02019	-4.08188	0.06063
-4.08156	0.04473	-4.08156	0.02019	-4.08156	0.06056
-4.08125	0.04465	-4.08125	0.02022	-4.08125	0.06049
-4.08094	0.04458	-4.08094	0.02026	-4.08094	0.06039
-4.08062	0.0445	-4.08062	0.02028	-4.08062	0.06027
-4.08031	0.04441	-4.08031	0.02031	-4.08031	0.06014
-4.07999	0.04435	-4.07999	0.02034	-4.07999	0.06008
-4.07968	0.04428	-4.07968	0.02038	-4.07968	0.06004
-4.07937	0.04419	-4.07937	0.02042	-4.07937	0.05994
-4.07905	0.04407	-4.07905	0.02045	-4.07905	0.05983
-4.07874	0.04398	-4.07874	0.02046	-4.07874	0.05975
-4.07843	0.0439	-4.07843	0.02049	-4.07843	0.05964
-4.07811	0.04384	-4.07811	0.02054	-4.07811	0.0595
-4.0778	0.04379	-4.0778	0.02056	-4.0778	0.05941
-4.07749	0.04374	-4.07749	0.02059	-4.07749	0.05933
-4.07717	0.04369	-4.07717	0.02062	-4.07717	0.05922
-4.07686	0.04365	-4.07686	0.02064	-4.07686	0.05916
-4.07655	0.04361	-4.07655	0.02064	-4.07655	0.05911
-4.07623	0.04351	-4.07623	0.02066	-4.07623	0.05901
-4.07592	0.04342	-4.07592	0.02068	-4.07592	0.05889
-4.0756	0.04335	-4.0756	0.02071	-4.0756	0.05878
-4.07529	0.04326	-4.07529	0.02074	-4.07529	0.05865
-4.07498	0.04318	-4.07498	0.02079	-4.07498	0.05856
-4.07466	0.04311	-4.07466	0.02081	-4.07466	0.05846
-4.07435	0.04306	-4.07435	0.02082	-4.07435	0.05835
-4.07404	0.04299	-4.07404	0.02086	-4.07404	0.05825
-4.07372	0.0429	-4.07372	0.02093	-4.07372	0.05817
-4.07341	0.04285	-4.07341	0.02097	-4.07341	0.05806
-4.0731	0.04281	-4.0731	0.02098	-4.0731	0.05797
-4.07278	0.04273	-4.07278	0.02097	-4.07278	0.05789
-4.07247	0.04264	-4.07247	0.02099	-4.07247	0.05779
-4.07215	0.04255	-4.07215	0.02104	-4.07215	0.05771
-4.07184	0.04249	-4.07184	0.02107	-4.07184	0.05763
-4.07153	0.04244	-4.07153	0.02108	-4.07153	0.05754
-4.07121	0.04237	-4.07121	0.0211	-4.07121	0.05743
-4.0709	0.04231	-4.0709	0.02115	-4.0709	0.05733
-4.07059	0.04227	-4.07059	0.02116	-4.07059	0.05723
-4.07027	0.04219	-4.07027	0.02117	-4.07027	0.05714
-4.06996	0.04207	-4.06996	0.02118	-4.06996	0.05705
-4.06965	0.04196	-4.06965	0.02119	-4.06965	0.05695
-4.06933	0.04187	-4.06933	0.02122	-4.06933	0.05683
-4.06902	0.0418	-4.06902	0.02128	-4.06902	0.05673
-4.06871	0.04173	-4.06871	0.02131	-4.06871	0.05664
-4.06839	0.04168	-4.06839	0.02132	-4.06839	0.0565
-4.06808	0.04165	-4.06808	0.02134	-4.06808	0.0564
-4.06776	0.04165	-4.06776	0.02136	-4.06776	0.05633
-4.06745	0.0416	-4.06745	0.02139	-4.06745	0.05624
-4.06714	0.04153	-4.06714	0.02142	-4.06714	0.05614
-4.06682	0.04144	-4.06682	0.02142	-4.06682	0.05605
-4.06651	0.04134	-4.06651	0.02146	-4.06651	0.05593
-4.0662	0.04122	-4.0662	0.02152	-4.0662	0.05584
-4.06588	0.04113	-4.06588	0.02153	-4.06588	0.05575
-4.06557	0.04108	-4.06557	0.02155	-4.06557	0.05565
-4.06526	0.04103	-4.06526	0.0216	-4.06526	0.05555
-4.06494	0.04099	-4.06494	0.02163	-4.06494	0.05544
-4.06463	0.04094	-4.06463	0.02166	-4.06463	0.05534
-4.06431	0.04084	-4.06431	0.02171	-4.06431	0.05526
-4.064	0.04072	-4.064	0.02172	-4.064	0.05516
-4.06369	0.0406	-4.06369	0.02171	-4.06369	0.05507
-4.06337	0.04051	-4.06337	0.02176	-4.06337	0.055
-4.06306	0.04044	-4.06306	0.02179	-4.06306	0.05488
-4.06275	0.04037	-4.06275	0.0218	-4.06275	0.05479
-4.06243	0.04031	-4.06243	0.02183	-4.06243	0.05471
-4.06212	0.04027	-4.06212	0.02186	-4.06212	0.05458
-4.06181	0.0402	-4.06181	0.02188	-4.06181	0.05448
-4.06149	0.04011	-4.06149	0.02189	-4.06149	0.05439
-4.06118	0.04004	-4.06118	0.02189	-4.06118	0.05429
-4.06087	0.03998	-4.06087	0.02192	-4.06087	0.0542
-4.06055	0.03992	-4.06055	0.02193	-4.06055	0.05412
-4.06024	0.03987	-4.06024	0.02197	-4.06024	0.05403
-4.05992	0.03981	-4.05992	0.02197	-4.05992	0.05391
-4.05961	0.03975	-4.05961	0.02195	-4.05961	0.0538
-4.0593	0.03972	-4.0593	0.02201	-4.0593	0.05372
-4.05898	0.03968	-4.05898	0.02209	-4.05898	0.05363
-4.05867	0.03961	-4.05867	0.02214	-4.05867	0.05356
-4.05836	0.03951	-4.05836	0.02216	-4.05836	0.05344
-4.05804	0.0394	-4.05804	0.02216	-4.05804	0.05331
-4.05773	0.03929	-4.05773	0.02216	-4.05773	0.05319
-4.05742	0.03916	-4.05742	0.02219	-4.05742	0.05312
-4.0571	0.03911	-4.0571	0.02224	-4.0571	0.05308
-4.05679	0.03909	-4.05679	0.02227	-4.05679	0.05302
-4.05647	0.03905	-4.05647	0.02229	-4.05647	0.05292
-4.05616	0.03895	-4.05616	0.02232	-4.05616	0.05279
-4.05585	0.03886	-4.05585	0.02236	-4.05585	0.0527
-4.05553	0.03877	-4.05553	0.02237	-4.05553	0.05261
-4.05522	0.0387	-4.05522	0.02237	-4.05522	0.05249
-4.05491	0.03864	-4.05491	0.0224	-4.05491	0.05239
-4.05459	0.03858	-4.05459	0.02244	-4.05459	0.05232
-4.05428	0.03851	-4.05428	0.02246	-4.05428	0.05222
-4.05397	0.03844	-4.05397	0.0225	-4.05397	0.05214
-4.05365	0.03838	-4.05365	0.02252	-4.05365	0.05204
-4.05334	0.03834	-4.05334	0.02253	-4.05334	0.05191
-4.05302	0.03827	-4.05302	0.02254	-4.05302	0.05179
-4.05271	0.03817	-4.05271	0.02253	-4.05271	0.05171
-4.0524	0.03811	-4.0524	0.02252	-4.0524	0.05162
-4.05208	0.03807	-4.05208	0.02256	-4.05208	0.05154
-4.05177	0.038	-4.05177	0.02263	-4.05177	0.05144
-4.05146	0.03793	-4.05146	0.02268	-4.05146	0.05135
-4.05114	0.03786	-4.05114	0.02273	-4.05114	0.05127
-4.05083	0.0378	-4.05083	0.02278	-4.05083	0.0512
-4.05052	0.03772	-4.05052	0.0228	-4.05052	0.05111
-4.0502	0.03765	-4.0502	0.02279	-4.0502	0.05099
-4.04989	0.03757	-4.04989	0.02283	-4.04989	0.05088
-4.04958	0.03746	-4.04958	0.02283	-4.04958	0.05079
-4.04926	0.03741	-4.04926	0.02283	-4.04926	0.05069
-4.04895	0.03741	-4.04895	0.02285	-4.04895	0.05062
-4.04863	0.03736	-4.04863	0.02288	-4.04863	0.05052
-4.04832	0.03726	-4.04832	0.02289	-4.04832	0.05041
-4.04801	0.03716	-4.04801	0.02291	-4.04801	0.05032
-4.04769	0.03708	-4.04769	0.02293	-4.04769	0.05022
-4.04738	0.037	-4.04738	0.02297	-4.04738	0.05012
-4.04707	0.03692	-4.04707	0.02301	-4.04707	0.05004
-4.04675	0.03685	-4.04675	0.02305	-4.04675	0.04993
-4.04644	0.03678	-4.04644	0.02307	-4.04644	0.04983
-4.04613	0.03673	-4.04613	0.0231	-4.04613	0.04976
-4.04581	0.03666	-4.04581	0.02315	-4.04581	0.04969
-4.0455	0.03656	-4.0455	0.02318	-4.0455	0.0496
-4.04518	0.03649	-4.04518	0.02318	-4.04518	0.04953
-4.04487	0.03643	-4.04487	0.02319	-4.04487	0.04945
-4.04456	0.03637	-4.04456	0.02317	-4.04456	0.04934
-4.04424	0.03631	-4.04424	0.0232	-4.04424	0.04926
-4.04393	0.03624	-4.04393	0.02327	-4.04393	0.04916
-4.04362	0.03619	-4.04362	0.02333	-4.04362	0.04906
-4.0433	0.03609	-4.0433	0.02332	-4.0433	0.04895
-4.04299	0.03604	-4.04299	0.02332	-4.04299	0.04883
-4.04268	0.03598	-4.04268	0.02333	-4.04268	0.04872
-4.04236	0.03588	-4.04236	0.02332	-4.04236	0.04867
-4.04205	0.03579	-4.04205	0.02335	-4.04205	0.0486
-4.04174	0.03573	-4.04174	0.02338	-4.04174	0.04851
-4.04142	0.03568	-4.04142	0.02341	-4.04142	0.04839
-4.04111	0.03565	-4.04111	0.02345	-4.04111	0.04829
-4.04079	0.03563	-4.04079	0.02343	-4.04079	0.04822
-4.04048	0.03558	-4.04048	0.02344	-4.04048	0.04813
-4.04017	0.03553	-4.04017	0.02348	-4.04017	0.04804
-4.03985	0.03545	-4.03985	0.02352	-4.03985	0.04793
-4.03954	0.03535	-4.03954	0.02354	-4.03954	0.04782
-4.03923	0.03527	-4.03923	0.02356	-4.03923	0.04771
-4.03891	0.03519	-4.03891	0.02356	-4.03891	0.04763
-4.0386	0.03512	-4.0386	0.02357	-4.0386	0.04758
-4.03829	0.03501	-4.03829	0.02361	-4.03829	0.04749
-4.03797	0.03494	-4.03797	0.02363	-4.03797	0.04736
-4.03766	0.03487	-4.03766	0.02367	-4.03766	0.04724
-4.03734	0.03482	-4.03734	0.02373	-4.03734	0.04718
-4.03703	0.03475	-4.03703	0.02378	-4.03703	0.0471
-4.03672	0.03467	-4.03672	0.0238	-4.03672	0.04702
-4.0364	0.03462	-4.0364	0.02383	-4.0364	0.04692
-4.03609	0.03454	-4.03609	0.02385	-4.03609	0.04684
-4.03578	0.03447	-4.03578	0.02387	-4.03578	0.04679
-4.03546	0.03439	-4.03546	0.02387	-4.03546	0.04671
-4.03515	0.03434	-4.03515	0.02388	-4.03515	0.04659
-4.03484	0.0343	-4.03484	0.02389	-4.03484	0.04645
-4.03452	0.03424	-4.03452	0.02391	-4.03452	0.04635
-4.03421	0.03418	-4.03421	0.02392	-4.03421	0.04625
-4.0339	0.03411	-4.0339	0.02395	-4.0339	0.04616
-4.03358	0.03405	-4.03358	0.02399	-4.03358	0.04607
-4.03327	0.03398	-4.03327	0.02404	-4.03327	0.04598
-4.03295	0.03392	-4.03295	0.02409	-4.03295	0.04588
-4.03264	0.03383	-4.03264	0.02412	-4.03264	0.04583
-4.03233	0.03377	-4.03233	0.02411	-4.03233	0.04579
-4.03201	0.03372	-4.03201	0.02411	-4.03201	0.04568
-4.0317	0.03362	-4.0317	0.02415	-4.0317	0.04555
-4.03139	0.03353	-4.03139	0.02422	-4.03139	0.04545
-4.03107	0.03348	-4.03107	0.02424	-4.03107	0.04537
-4.03076	0.03345	-4.03076	0.02425	-4.03076	0.04531
-4.03045	0.0334	-4.03045	0.02427	-4.03045	0.04526
-4.03013	0.03333	-4.03013	0.02429	-4.03013	0.04519
-4.02982	0.03327	-4.02982	0.02431	-4.02982	0.04512
-4.0295	0.03319	-4.0295	0.02431	-4.0295	0.04502
-4.02919	0.03313	-4.02919	0.02432	-4.02919	0.04493
-4.02888	0.03306	-4.02888	0.02436	-4.02888	0.04482
-4.02856	0.033	-4.02856	0.0244	-4.02856	0.04473
-4.02825	0.03295	-4.02825	0.0244	-4.02825	0.04463
-4.02794	0.03287	-4.02794	0.02436	-4.02794	0.04452
-4.02762	0.03277	-4.02762	0.02437	-4.02762	0.04442
-4.02731	0.03269	-4.02731	0.02442	-4.02731	0.04435
-4.027	0.03264	-4.027	0.02448	-4.027	0.0443
-4.02668	0.03259	-4.02668	0.02454	-4.02668	0.04424
-4.02637	0.03256	-4.02637	0.02458	-4.02637	0.04415
-4.02605	0.03249	-4.02605	0.02459	-4.02605	0.04402
-4.02574	0.03245	-4.02574	0.0246	-4.02574	0.04389
-4.02543	0.03241	-4.02543	0.02458	-4.02543	0.04379
-4.02511	0.03238	-4.02511	0.02457	-4.02511	0.04372
-4.0248	0.03234	-4.0248	0.02459	-4.0248	0.04368
-4.02449	0.03227	-4.02449	0.02462	-4.02449	0.04363
-4.02417	0.03217	-4.02417	0.02465	-4.02417	0.04355
-4.02386	0.0321	-4.02386	0.02469	-4.02386	0.04344
-4.02355	0.03201	-4.02355	0.02473	-4.02355	0.04335
-4.02323	0.03193	-4.02323	0.02476	-4.02323	0.04326
-4.02292	0.03186	-4.02292	0.02481	-4.02292	0.04317
-4.02261	0.03179	-4.02261	0.02487	-4.02261	0.04308
-4.02229	0.03169	-4.02229	0.0249	-4.02229	0.043
-4.02198	0.03165	-4.02198	0.02491	-4.02198	0.04291
-4.02166	0.03162	-4.02166	0.0249	-4.02166	0.04282
-4.02135	0.03152	-4.02135	0.02491	-4.02135	0.04272
-4.02104	0.03145	-4.02104	0.02495	-4.02104	0.04263
-4.02072	0.03135	-4.02072	0.02499	-4.02072	0.04254
-4.02041	0.03127	-4.02041	0.02502	-4.02041	0.04246
-4.0201	0.03126	-4.0201	0.02503	-4.0201	0.04236
-4.01978	0.03122	-4.01978	0.02505	-4.01978	0.04227
-4.01947	0.03116	-4.01947	0.02508	-4.01947	0.04218
-4.01916	0.03108	-4.01916	0.02509	-4.01916	0.04208
-4.01884	0.03103	-4.01884	0.02513	-4.01884	0.04201
-4.01853	0.03099	-4.01853	0.02516	-4.01853	0.04196
-4.01821	0.03091	-4.01821	0.02517	-4.01821	0.04188
-4.0179	0.03081	-4.0179	0.02518	-4.0179	0.04181
-4.01759	0.03074	-4.01759	0.02522	-4.01759	0.04177
-4.01727	0.03069	-4.01727	0.02526	-4.01727	0.0417
-4.01696	0.03064	-4.01696	0.02528	-4.01696	0.04161
-4.01665	0.03057	-4.01665	0.02527	-4.01665	0.04151
-4.01633	0.0305	-4.01633	0.02526	-4.01633	0.04136
-4.01602	0.03044	-4.01602	0.0253	-4.01602	0.04126
-4.01571	0.03038	-4.01571	0.02532	-4.01571	0.0412
-4.01539	0.03033	-4.01539	0.02534	-4.01539	0.04113
-4.01508	0.03028	-4.01508	0.02535	-4.01508	0.04104
-4.01477	0.03021	-4.01477	0.02538	-4.01477	0.04094
-4.01445	0.0301	-4.01445	0.02542	-4.01445	0.04087
-4.01414	0.03004	-4.01414	0.02547	-4.01414	0.04081
-4.01382	0.02997	-4.01382	0.02555	-4.01382	0.04073
-4.01351	0.0299	-4.01351	0.02557	-4.01351	0.04067
-4.0132	0.02987	-4.0132	0.02555	-4.0132	0.04061
-4.01288	0.02985	-4.01288	0.02554	-4.01288	0.04052
-4.01257	0.02978	-4.01257	0.02557	-4.01257	0.0404
-4.01226	0.02971	-4.01226	0.02558	-4.01226	0.04025
-4.01194	0.02967	-4.01194	0.02556	-4.01194	0.04015
-4.01163	0.0296	-4.01163	0.0256	-4.01163	0.04009
-4.01132	0.02952	-4.01132	0.02564	-4.01132	0.04003
-4.011	0.02945	-4.011	0.02566	-4.011	0.03996
-4.01069	0.02941	-4.01069	0.02572	-4.01069	0.03987
-4.01037	0.02935	-4.01037	0.02574	-4.01037	0.03978
-4.01006	0.02929	-4.01006	0.02573	-4.01006	0.0397
-4.00975	0.02922	-4.00975	0.02572	-4.00975	0.03963
-4.00943	0.02917	-4.00943	0.02571	-4.00943	0.03956
-4.00912	0.02913	-4.00912	0.02575	-4.00912	0.03946
-4.00881	0.0291	-4.00881	0.02577	-4.00881	0.03936
-4.00849	0.02904	-4.00849	0.0258	-4.00849	0.03931
-4.00818	0.02899	-4.00818	0.02581	-4.00818	0.03923
-4.00787	0.02894	-4.00787	0.0258	-4.00787	0.03912
-4.00755	0.02883	-4.00755	0.02581	-4.00755	0.03906
-4.00724	0.02874	-4.00724	0.02586	-4.00724	0.03901
-4.00693	0.02868	-4.00693	0.02595	-4.00693	0.03891
-4.00661	0.0286	-4.00661	0.02599	-4.00661	0.03883
-4.0063	0.0285	-4.0063	0.026	-4.0063	0.03878
-4.00598	0.02845	-4.00598	0.02601	-4.00598	0.0387
-4.00567	0.02842	-4.00567	0.02603	-4.00567	0.0386
-4.00536	0.02838	-4.00536	0.02603	-4.00536	0.03852
-4.00504	0.02831	-4.00504	0.02604	-4.00504	0.03845
-4.00473	0.02825	-4.00473	0.02607	-4.00473	0.03836
-4.00442	0.02815	-4.00442	0.02609	-4.00442	0.03824
-4.0041	0.02804	-4.0041	0.02611	-4.0041	0.03814
-4.00379	0.02798	-4.00379	0.02613	-4.00379	0.03805
-4.00348	0.028	-4.00348	0.02615	-4.00348	0.03801
-4.00316	0.02798	-4.00316	0.02617	-4.00316	0.03796
-4.00285	0.0279	-4.00285	0.02614	-4.00285	0.03786
-4.00253	0.02785	-4.00253	0.02617	-4.00253	0.03776
-4.00222	0.0278	-4.00222	0.02621	-4.00222	0.03768
-4.00191	0.02774	-4.00191	0.02623	-4.00191	0.03761
-4.00159	0.02768	-4.00159	0.02625	-4.00159	0.03755
-4.00128	0.02763	-4.00128	0.02629	-4.00128	0.03746
-4.00097	0.02756	-4.00097	0.02631	-4.00097	0.03737
-4.00065	0.02752	-4.00065	0.02632	-4.00065	0.03731
-4.00034	0.02748	-4.00034	0.02636	-4.00034	0.03725
-4.00003	0.02741	-4.00003	0.02642	-4.00003	0.03717
-3.99971	0.02737	-3.99971	0.02645	-3.99971	0.03706
-3.9994	0.02731	-3.9994	0.02646	-3.9994	0.03698
-3.99908	0.02723	-3.99908	0.02648	-3.99908	0.0369
-3.99877	0.02712	-3.99877	0.02649	-3.99877	0.03682
-3.99846	0.02705	-3.99846	0.02652	-3.99846	0.03677
-3.99814	0.027	-3.99814	0.02651	-3.99814	0.03671
-3.99783	0.02696	-3.99783	0.0265	-3.99783	0.03664
-3.99752	0.02695	-3.99752	0.0265	-3.99752	0.03654
-3.9972	0.02694	-3.9972	0.02652	-3.9972	0.03643
-3.99689	0.02685	-3.99689	0.02655	-3.99689	0.03636
-3.99658	0.02677	-3.99658	0.02659	-3.99658	0.03631
-3.99626	0.02672	-3.99626	0.02664	-3.99626	0.03624
-3.99595	0.02665	-3.99595	0.02667	-3.99595	0.03615
-3.99564	0.02658	-3.99564	0.02669	-3.99564	0.03606
-3.99532	0.02652	-3.99532	0.0267	-3.99532	0.03597
-3.99501	0.0264	-3.99501	0.02672	-3.99501	0.0359
-3.99469	0.02631	-3.99469	0.02671	-3.99469	0.03584
-3.99438	0.02626	-3.99438	0.02671	-3.99438	0.03576
-3.99407	0.02621	-3.99407	0.02672	-3.99407	0.03567
-3.99375	0.02617	-3.99375	0.02674	-3.99375	0.03556
-3.99344	0.02614	-3.99344	0.02674	-3.99344	0.03548
-3.99313	0.02611	-3.99313	0.02677	-3.99313	0.0354
-3.99281	0.02607	-3.99281	0.02683	-3.99281	0.03531
-3.9925	0.02602	-3.9925	0.02683	-3.9925	0.03524
-3.99219	0.02597	-3.99219	0.02684	-3.99219	0.03518
-3.99187	0.02592	-3.99187	0.02686	-3.99187	0.03514
-3.99156	0.02585	-3.99156	0.02689	-3.99156	0.03509
-3.99124	0.02577	-3.99124	0.02693	-3.99124	0.03501
-3.99093	0.02574	-3.99093	0.02695	-3.99093	0.03491
-3.99062	0.02572	-3.99062	0.02696	-3.99062	0.03483
-3.9903	0.02567	-3.9903	0.02698	-3.9903	0.03474
-3.98999	0.0256	-3.98999	0.02701	-3.98999	0.03464
-3.98968	0.02554	-3.98968	0.02702	-3.98968	0.03456
-3.98936	0.02544	-3.98936	0.02705	-3.98936	0.03447
-3.98905	0.02534	-3.98905	0.0271	-3.98905	0.03441
-3.98874	0.02528	-3.98874	0.02715	-3.98874	0.03438
-3.98842	0.02523	-3.98842	0.02714	-3.98842	0.03435
-3.98811	0.02518	-3.98811	0.02711	-3.98811	0.03429
-3.9878	0.02515	-3.9878	0.02714	-3.9878	0.03418
-3.98748	0.02509	-3.98748	0.02717	-3.98748	0.03407
-3.98717	0.02503	-3.98717	0.02714	-3.98717	0.03398
-3.98685	0.02498	-3.98685	0.02717	-3.98685	0.03387
-3.98654	0.02492	-3.98654	0.02723	-3.98654	0.03378
-3.98623	0.02489	-3.98623	0.02728	-3.98623	0.03373
-3.98591	0.02483	-3.98591	0.02733	-3.98591	0.03368
-3.9856	0.0248	-3.9856	0.02738	-3.9856	0.0336
-3.98529	0.02477	-3.98529	0.02742	-3.98529	0.03349
-3.98497	0.02471	-3.98497	0.02742	-3.98497	0.03341
-3.98466	0.02465	-3.98466	0.02741	-3.98466	0.03338
-3.98435	0.02459	-3.98435	0.02741	-3.98435	0.03333
-3.98403	0.02455	-3.98403	0.0274	-3.98403	0.03326
-3.98372	0.02453	-3.98372	0.02742	-3.98372	0.03317
-3.9834	0.02447	-3.9834	0.02745	-3.9834	0.03308
-3.98309	0.02437	-3.98309	0.02747	-3.98309	0.03299
-3.98278	0.02432	-3.98278	0.02751	-3.98278	0.03293
-3.98246	0.02425	-3.98246	0.02752	-3.98246	0.03288
-3.98215	0.02419	-3.98215	0.02753	-3.98215	0.03281
-3.98184	0.02413	-3.98184	0.02754	-3.98184	0.03272
-3.98152	0.02408	-3.98152	0.02755	-3.98152	0.03264
-3.98121	0.02405	-3.98121	0.02759	-3.98121	0.03259
-3.9809	0.024	-3.9809	0.02762	-3.9809	0.03255
-3.98058	0.02394	-3.98058	0.02765	-3.98058	0.03247
-3.98027	0.02385	-3.98027	0.02768	-3.98027	0.03237
-3.97996	0.02377	-3.97996	0.02769	-3.97996	0.03229
-3.97964	0.02375	-3.97964	0.02767	-3.97964	0.03226
-3.97933	0.02372	-3.97933	0.02765	-3.97933	0.03222
-3.97901	0.02369	-3.97901	0.02762	-3.97901	0.03214
-3.9787	0.02367	-3.9787	0.02767	-3.9787	0.03206
-3.97839	0.02366	-3.97839	0.02776	-3.97839	0.032
-3.97807	0.02358	-3.97807	0.02782	-3.97807	0.03192
-3.97776	0.02352	-3.97776	0.02785	-3.97776	0.03182
-3.97745	0.02348	-3.97745	0.02785	-3.97745	0.03175
-3.97713	0.02341	-3.97713	0.02782	-3.97713	0.03165
-3.97682	0.02336	-3.97682	0.02781	-3.97682	0.03158
-3.97651	0.02335	-3.97651	0.02784	-3.97651	0.03152
-3.97619	0.02329	-3.97619	0.02789	-3.97619	0.03146
-3.97588	0.02319	-3.97588	0.02791	-3.97588	0.03141
-3.97556	0.02307	-3.97556	0.02794	-3.97556	0.03133
-3.97525	0.02303	-3.97525	0.02799	-3.97525	0.03123
-3.97494	0.02298	-3.97494	0.02802	-3.97494	0.03116
-3.97462	0.02294	-3.97462	0.02801	-3.97462	0.03109
-3.97431	0.02288	-3.97431	0.02802	-3.97431	0.03101
-3.974	0.02284	-3.974	0.02804	-3.974	0.03096
-3.97368	0.02284	-3.97368	0.02803	-3.97368	0.03091
-3.97337	0.02279	-3.97337	0.02805	-3.97337	0.03081
-3.97306	0.02273	-3.97306	0.02806	-3.97306	0.03072
-3.97274	0.02264	-3.97274	0.02805	-3.97274	0.03066
-3.97243	0.02257	-3.97243	0.02803	-3.97243	0.03061
-3.97211	0.02252	-3.97211	0.02802	-3.97211	0.03056
-3.9718	0.02246	-3.9718	0.02806	-3.9718	0.0305
-3.97149	0.02246	-3.97149	0.02811	-3.97149	0.03043
-3.97117	0.02244	-3.97117	0.02812	-3.97117	0.03032
-3.97086	0.02238	-3.97086	0.02814	-3.97086	0.03025
-3.97055	0.02231	-3.97055	0.02818	-3.97055	0.03023
-3.97023	0.02226	-3.97023	0.0282	-3.97023	0.03019
-3.96992	0.02224	-3.96992	0.02821	-3.96992	0.03013
-3.96961	0.02217	-3.96961	0.02825	-3.96961	0.03009
-3.96929	0.02213	-3.96929	0.02832	-3.96929	0.02997
-3.96898	0.0221	-3.96898	0.02834	-3.96898	0.02984
-3.96867	0.02205	-3.96867	0.02833	-3.96867	0.02978
-3.96835	0.02199	-3.96835	0.02832	-3.96835	0.02972
-3.96804	0.02193	-3.96804	0.02829	-3.96804	0.02966
-3.96772	0.0219	-3.96772	0.02831	-3.96772	0.02962
-3.96741	0.02187	-3.96741	0.02833	-3.96741	0.02958
-3.9671	0.0218	-3.9671	0.02832	-3.9671	0.02952
-3.96678	0.02177	-3.96678	0.02836	-3.96678	0.02945
-3.96647	0.02172	-3.96647	0.02838	-3.96647	0.0294
-3.96616	0.02166	-3.96616	0.02842	-3.96616	0.0293
-3.96584	0.02159	-3.96584	0.02844	-3.96584	0.02918
-3.96553	0.02152	-3.96553	0.02844	-3.96553	0.0291
-3.96522	0.02147	-3.96522	0.02848	-3.96522	0.02907
-3.9649	0.02143	-3.9649	0.02849	-3.9649	0.02904
-3.96459	0.02135	-3.96459	0.02848	-3.96459	0.029
-3.96427	0.0213	-3.96427	0.02852	-3.96427	0.02892
-3.96396	0.02127	-3.96396	0.02857	-3.96396	0.02884
-3.96365	0.02122	-3.96365	0.02858	-3.96365	0.02877
-3.96333	0.02116	-3.96333	0.02859	-3.96333	0.02872
-3.96302	0.02113	-3.96302	0.02862	-3.96302	0.02866
-3.96271	0.02112	-3.96271	0.02864	-3.96271	0.02859
-3.96239	0.0211	-3.96239	0.02863	-3.96239	0.02856
-3.96208	0.02104	-3.96208	0.02866	-3.96208	0.0285
-3.96177	0.02098	-3.96177	0.02869	-3.96177	0.02845
-3.96145	0.02097	-3.96145	0.02868	-3.96145	0.02839
-3.96114	0.0209	-3.96114	0.02867	-3.96114	0.0283
-3.96083	0.02079	-3.96083	0.02867	-3.96083	0.02821
-3.96051	0.0207	-3.96051	0.0287	-3.96051	0.02813
-3.9602	0.02064	-3.9602	0.02872	-3.9602	0.02807
-3.95988	0.02064	-3.95988	0.02876	-3.95988	0.02798
-3.95957	0.02064	-3.95957	0.0288	-3.95957	0.0279
-3.95926	0.02062	-3.95926	0.0288	-3.95926	0.02786
-3.95894	0.02056	-3.95894	0.02881	-3.95894	0.02781
-3.95863	0.02049	-3.95863	0.02883	-3.95863	0.02775
-3.95832	0.02047	-3.95832	0.02886	-3.95832	0.02765
-3.958	0.02044	-3.958	0.0289	-3.958	0.02757
-3.95769	0.02034	-3.95769	0.02889	-3.95769	0.02754
-3.95738	0.02023	-3.95738	0.02888	-3.95738	0.02749
-3.95706	0.02017	-3.95706	0.0289	-3.95706	0.02745
-3.95675	0.02015	-3.95675	0.02894	-3.95675	0.02742
-3.95643	0.02015	-3.95643	0.02897	-3.95643	0.02737
-3.95612	0.02011	-3.95612	0.02897	-3.95612	0.02729
-3.95581	0.02007	-3.95581	0.02897	-3.95581	0.0272
-3.95549	0.02003	-3.95549	0.02896	-3.95549	0.02714
-3.95518	0.01998	-3.95518	0.02894	-3.95518	0.02705
-3.95487	0.01994	-3.95487	0.02893	-3.95487	0.02698
-3.95455	0.01987	-3.95455	0.02894	-3.95455	0.02691
-3.95424	0.0198	-3.95424	0.02897	-3.95424	0.02686
-3.95393	0.01976	-3.95393	0.02896	-3.95393	0.02681
-3.95361	0.01971	-3.95361	0.02897	-3.95361	0.02673
-3.9533	0.01965	-3.9533	0.02898	-3.9533	0.02663
-3.95299	0.0196	-3.95299	0.02898	-3.95299	0.02656
-3.95267	0.01954	-3.95267	0.02902	-3.95267	0.02652
-3.95236	0.01949	-3.95236	0.02907	-3.95236	0.02648
-3.95204	0.01948	-3.95204	0.02914	-3.95204	0.02642
-3.95173	0.01946	-3.95173	0.02922	-3.95173	0.02633
-3.95142	0.01941	-3.95142	0.02927	-3.95142	0.02623
-3.9511	0.01933	-3.9511	0.02927	-3.9511	0.02619
-3.95079	0.01926	-3.95079	0.02927	-3.95079	0.02618
-3.95048	0.01922	-3.95048	0.02925	-3.95048	0.02615
-3.95016	0.01922	-3.95016	0.02921	-3.95016	0.0261
-3.94985	0.01919	-3.94985	0.0292	-3.94985	0.02605
-3.94954	0.01916	-3.94954	0.02919	-3.94954	0.02601
-3.94922	0.01911	-3.94922	0.0292	-3.94922	0.02595
-3.94891	0.01906	-3.94891	0.02922	-3.94891	0.02588
-3.94859	0.01903	-3.94859	0.02922	-3.94859	0.02581
-3.94828	0.01895	-3.94828	0.0292	-3.94828	0.02568
-3.94797	0.01889	-3.94797	0.02925	-3.94797	0.02559
-3.94765	0.01887	-3.94765	0.02927	-3.94765	0.02552
-3.94734	0.01884	-3.94734	0.02928	-3.94734	0.02544
-3.94703	0.01882	-3.94703	0.02934	-3.94703	0.02535
-3.94671	0.01876	-3.94671	0.02938	-3.94671	0.02527
-3.9464	0.0187	-3.9464	0.0294	-3.9464	0.02522
-3.94609	0.01867	-3.94609	0.02943	-3.94609	0.02522
-3.94577	0.01861	-3.94577	0.02945	-3.94577	0.02521
-3.94546	0.01853	-3.94546	0.02943	-3.94546	0.02516
-3.94514	0.0185	-3.94514	0.02943	-3.94514	0.02511
-3.94483	0.01843	-3.94483	0.02947	-3.94483	0.02505
-3.94452	0.01838	-3.94452	0.02947	-3.94452	0.02496
-3.9442	0.01837	-3.9442	0.02947	-3.9442	0.02486
-3.94389	0.01834	-3.94389	0.02948	-3.94389	0.02484
-3.94358	0.0183	-3.94358	0.02952	-3.94358	0.02482
-3.94326	0.01828	-3.94326	0.02955	-3.94326	0.02478
-3.94295	0.01821	-3.94295	0.02959	-3.94295	0.0247
-3.94264	0.0181	-3.94264	0.02962	-3.94264	0.02463
-3.94232	0.01801	-3.94232	0.02962	-3.94232	0.0246
-3.94201	0.018	-3.94201	0.02962	-3.94201	0.02456
-3.9417	0.01801	-3.9417	0.02964	-3.9417	0.02452
-3.94138	0.01801	-3.94138	0.02966	-3.94138	0.02446
-3.94107	0.01796	-3.94107	0.02968	-3.94107	0.02438
-3.94075	0.01786	-3.94075	0.0297	-3.94075	0.02432
-3.94044	0.01778	-3.94044	0.02973	-3.94044	0.02432
-3.94013	0.01773	-3.94013	0.0297	-3.94013	0.02426
-3.93981	0.01773	-3.93981	0.02969	-3.93981	0.02416
-3.9395	0.0177	-3.9395	0.02974	-3.9395	0.02409
-3.93919	0.01767	-3.93919	0.02979	-3.93919	0.02406
-3.93887	0.01765	-3.93887	0.02982	-3.93887	0.02402
-3.93856	0.01762	-3.93856	0.02982	-3.93856	0.02398
-3.93825	0.0176	-3.93825	0.02979	-3.93825	0.02391
-3.93793	0.01757	-3.93793	0.02979	-3.93793	0.02383
-3.93762	0.01752	-3.93762	0.02982	-3.93762	0.02376
-3.9373	0.01748	-3.9373	0.02984	-3.9373	0.02371
-3.93699	0.01744	-3.93699	0.02985	-3.93699	0.02367
-3.93668	0.01742	-3.93668	0.02985	-3.93668	0.02362
-3.93636	0.0174	-3.93636	0.02987	-3.93636	0.02355
-3.93605	0.01735	-3.93605	0.02989	-3.93605	0.02347
-3.93574	0.01726	-3.93574	0.0299	-3.93574	0.02343
-3.93542	0.01719	-3.93542	0.02991	-3.93542	0.02341
-3.93511	0.01715	-3.93511	0.02997	-3.93511	0.02334
-3.9348	0.01711	-3.9348	0.03	-3.9348	0.02324
-3.93448	0.01705	-3.93448	0.03003	-3.93448	0.02316
-3.93417	0.017	-3.93417	0.03005	-3.93417	0.02314
-3.93386	0.01695	-3.93386	0.03005	-3.93386	0.02309
-3.93354	0.01693	-3.93354	0.03003	-3.93354	0.02304
-3.93323	0.0169	-3.93323	0.03	-3.93323	0.02301
-3.93291	0.01683	-3.93291	0.03001	-3.93291	0.02298
-3.9326	0.0168	-3.9326	0.03006	-3.9326	0.02294
-3.93229	0.01679	-3.93229	0.03006	-3.93229	0.0229
-3.93197	0.01676	-3.93197	0.03006	-3.93197	0.02283
-3.93166	0.01676	-3.93166	0.03006	-3.93166	0.02271
-3.93135	0.01676	-3.93135	0.03009	-3.93135	0.02263
-3.93103	0.01669	-3.93103	0.03014	-3.93103	0.02256
-3.93072	0.01661	-3.93072	0.03016	-3.93072	0.02251
-3.93041	0.01654	-3.93041	0.03015	-3.93041	0.02247
-3.93009	0.01647	-3.93009	0.03014	-3.93009	0.02242
-3.92978	0.01641	-3.92978	0.03018	-3.92978	0.02234
-3.92946	0.01637	-3.92946	0.03024	-3.92946	0.02225
-3.92915	0.01633	-3.92915	0.03026	-3.92915	0.02217
-3.92884	0.01636	-3.92884	0.03027	-3.92884	0.02215
-3.92852	0.01638	-3.92852	0.03024	-3.92852	0.02216
-3.92821	0.01635	-3.92821	0.03021	-3.92821	0.02214
-3.9279	0.01629	-3.9279	0.03024	-3.9279	0.02206
-3.92758	0.01626	-3.92758	0.03029	-3.92758	0.02202
-3.92727	0.01623	-3.92727	0.03031	-3.92727	0.02195
-3.92696	0.01616	-3.92696	0.0303	-3.92696	0.02187
-3.92664	0.0161	-3.92664	0.03031	-3.92664	0.02179
-3.92633	0.01612	-3.92633	0.03037	-3.92633	0.02172
-3.92602	0.01614	-3.92602	0.03042	-3.92602	0.02172
-3.9257	0.0161	-3.9257	0.03043	-3.9257	0.02166
-3.92539	0.01603	-3.92539	0.0304	-3.92539	0.02162
-3.92507	0.01592	-3.92507	0.03041	-3.92507	0.0216
-3.92476	0.01585	-3.92476	0.03042	-3.92476	0.02157
-3.92445	0.0158	-3.92445	0.03041	-3.92445	0.0215
-3.92413	0.01575	-3.92413	0.03039	-3.92413	0.02143
-3.92382	0.01573	-3.92382	0.03038	-3.92382	0.02137
-3.92351	0.01574	-3.92351	0.03041	-3.92351	0.02131
-3.92319	0.01572	-3.92319	0.03047	-3.92319	0.02129
-3.92288	0.01567	-3.92288	0.03051	-3.92288	0.02123
-3.92257	0.0156	-3.92257	0.03049	-3.92257	0.02116
-3.92225	0.01556	-3.92225	0.03046	-3.92225	0.02113
-3.92194	0.01555	-3.92194	0.03049	-3.92194	0.02109
-3.92162	0.01552	-3.92162	0.03054	-3.92162	0.02104
-3.92131	0.01549	-3.92131	0.03059	-3.92131	0.02099
-3.921	0.01545	-3.921	0.03058	-3.921	0.02095
-3.92068	0.01543	-3.92068	0.03053	-3.92068	0.0209
-3.92037	0.0154	-3.92037	0.03054	-3.92037	0.02083
-3.92006	0.01537	-3.92006	0.0306	-3.92006	0.02076
-3.91974	0.01532	-3.91974	0.03063	-3.91974	0.02072
-3.91943	0.01527	-3.91943	0.03065	-3.91943	0.02073
-3.91912	0.01522	-3.91912	0.03063	-3.91912	0.02069
-3.9188	0.01519	-3.9188	0.03065	-3.9188	0.02064
-3.91849	0.01517	-3.91849	0.0307	-3.91849	0.02061
-3.91817	0.01513	-3.91817	0.03071	-3.91817	0.02058
-3.91786	0.01508	-3.91786	0.03073	-3.91786	0.02053
-3.91755	0.01504	-3.91755	0.03074	-3.91755	0.02044
-3.91723	0.01499	-3.91723	0.03069	-3.91723	0.02034
-3.91692	0.01496	-3.91692	0.03069	-3.91692	0.02031
-3.91661	0.01493	-3.91661	0.03069	-3.91661	0.0203
-3.91629	0.0149	-3.91629	0.03066	-3.91629	0.02024
-3.91598	0.01488	-3.91598	0.03066	-3.91598	0.02017
-3.91567	0.01486	-3.91567	0.03069	-3.91567	0.0201
-3.91535	0.01486	-3.91535	0.03073	-3.91535	0.02003
-3.91504	0.01482	-3.91504	0.03077	-3.91504	0.01997
-3.91473	0.01476	-3.91473	0.03078	-3.91473	0.01992
-3.91441	0.01472	-3.91441	0.03081	-3.91441	0.01987
-3.9141	0.01467	-3.9141	0.03083	-3.9141	0.01984
-3.91378	0.01461	-3.91378	0.03085	-3.91378	0.01977
-3.91347	0.01461	-3.91347	0.0309	-3.91347	0.01971
-3.91316	0.01464	-3.91316	0.03093	-3.91316	0.01966
-3.91284	0.01459	-3.91284	0.03094	-3.91284	0.01963
-3.91253	0.01453	-3.91253	0.03093	-3.91253	0.01963
-3.91222	0.01449	-3.91222	0.03094	-3.91222	0.01962
-3.9119	0.01445	-3.9119	0.03092	-3.9119	0.01961
-3.91159	0.01442	-3.91159	0.03089	-3.91159	0.01954
-3.91128	0.01438	-3.91128	0.03094	-3.91128	0.01948
-3.91096	0.01434	-3.91096	0.03099	-3.91096	0.01943
-3.91065	0.01432	-3.91065	0.03102	-3.91065	0.01935
-3.91033	0.01425	-3.91033	0.03104	-3.91033	0.01927
-3.91002	0.01418	-3.91002	0.03102	-3.91002	0.0192
-3.90971	0.0141	-3.90971	0.03101	-3.90971	0.01916
-3.90939	0.01404	-3.90939	0.03102	-3.90939	0.01915
-3.90908	0.01403	-3.90908	0.03104	-3.90908	0.01913
-3.90877	0.01404	-3.90877	0.03107	-3.90877	0.01911
-3.90845	0.01397	-3.90845	0.0311	-3.90845	0.01903
-3.90814	0.01386	-3.90814	0.03112	-3.90814	0.01898
-3.90783	0.0138	-3.90783	0.03115	-3.90783	0.01896
-3.90751	0.01378	-3.90751	0.03117	-3.90751	0.0189
-3.9072	0.0138	-3.9072	0.03117	-3.9072	0.01886
-3.90689	0.01382	-3.90689	0.03118	-3.90689	0.01884
-3.90657	0.01378	-3.90657	0.03117	-3.90657	0.01881
-3.90626	0.01374	-3.90626	0.0312	-3.90626	0.01877
-3.90594	0.01374	-3.90594	0.03122	-3.90594	0.01873
-3.90563	0.01371	-3.90563	0.03119	-3.90563	0.01868
-3.90532	0.01366	-3.90532	0.0312	-3.90532	0.01865
-3.905	0.01363	-3.905	0.03123	-3.905	0.01862
-3.90469	0.01356	-3.90469	0.03123	-3.90469	0.01859
-3.90438	0.01354	-3.90438	0.03121	-3.90438	0.01854
-3.90406	0.01357	-3.90406	0.03119	-3.90406	0.01848
-3.90375	0.01357	-3.90375	0.03116	-3.90375	0.01841
-3.90344	0.01351	-3.90344	0.03119	-3.90344	0.01836
-3.90312	0.01347	-3.90312	0.03125	-3.90312	0.01827
-3.90281	0.01343	-3.90281	0.0313	-3.90281	0.0182
-3.90249	0.01342	-3.90249	0.03133	-3.90249	0.01818
-3.90218	0.01342	-3.90218	0.03135	-3.90218	0.01817
-3.90187	0.01339	-3.90187	0.03137	-3.90187	0.01815
-3.90155	0.01336	-3.90155	0.03136	-3.90155	0.0181
-3.90124	0.01332	-3.90124	0.03135	-3.90124	0.01805
-3.90093	0.01328	-3.90093	0.03135	-3.90093	0.01798
-3.90061	0.0133	-3.90061	0.03136	-3.90061	0.01793
-3.9003	0.01326	-3.9003	0.03135	-3.9003	0.01794
-3.89999	0.0132	-3.89999	0.03133	-3.89999	0.01793
-3.89967	0.01317	-3.89967	0.03134	-3.89967	0.0179
-3.89936	0.01315	-3.89936	0.03138	-3.89936	0.01786
-3.89905	0.01315	-3.89905	0.03141	-3.89905	0.0178
-3.89873	0.01312	-3.89873	0.03142	-3.89873	0.01778
-3.89842	0.01309	-3.89842	0.03143	-3.89842	0.01778
-3.8981	0.01306	-3.8981	0.03145	-3.8981	0.01777
-3.89779	0.01301	-3.89779	0.03148	-3.89779	0.01772
-3.89748	0.01296	-3.89748	0.03147	-3.89748	0.01763
-3.89716	0.01291	-3.89716	0.03143	-3.89716	0.01753
-3.89685	0.01289	-3.89685	0.03142	-3.89685	0.01746
-3.89654	0.01289	-3.89654	0.03147	-3.89654	0.01741
-3.89622	0.01286	-3.89622	0.03151	-3.89622	0.01739
-3.89591	0.01281	-3.89591	0.0315	-3.89591	0.01736
-3.8956	0.01275	-3.8956	0.0315	-3.8956	0.01734
-3.89528	0.01268	-3.89528	0.03148	-3.89528	0.01727
-3.89497	0.01263	-3.89497	0.03148	-3.89497	0.01719
-3.89465	0.01263	-3.89465	0.03153	-3.89465	0.01719
-3.89434	0.01262	-3.89434	0.03157	-3.89434	0.01718
-3.89403	0.01257	-3.89403	0.0316	-3.89403	0.01716
-3.89371	0.01253	-3.89371	0.03161	-3.89371	0.01711
-3.8934	0.01254	-3.8934	0.03158	-3.8934	0.01707
-3.89309	0.01252	-3.89309	0.03158	-3.89309	0.01704
-3.89277	0.01244	-3.89277	0.03154	-3.89277	0.01702
-3.89246	0.01241	-3.89246	0.03149	-3.89246	0.01701
-3.89215	0.01239	-3.89215	0.0315	-3.89215	0.01693
-3.89183	0.01235	-3.89183	0.03158	-3.89183	0.01682
-3.89152	0.0123	-3.89152	0.03164	-3.89152	0.01673
-3.8912	0.01228	-3.8912	0.03167	-3.8912	0.01672
-3.89089	0.01229	-3.89089	0.03163	-3.89089	0.01675
-3.89058	0.01225	-3.89058	0.03161	-3.89058	0.01674
-3.89026	0.01221	-3.89026	0.03165	-3.89026	0.01676
-3.88995	0.01224	-3.88995	0.03171	-3.88995	0.01672
-3.88964	0.01224	-3.88964	0.03175	-3.88964	0.01664
-3.88932	0.01223	-3.88932	0.03176	-3.88932	0.01659
-3.88901	0.01221	-3.88901	0.03173	-3.88901	0.01654
-3.8887	0.01216	-3.8887	0.03171	-3.8887	0.01649
-3.88838	0.01212	-3.88838	0.03174	-3.88838	0.01646
-3.88807	0.01208	-3.88807	0.03182	-3.88807	0.01642
-3.88776	0.01202	-3.88776	0.03185	-3.88776	0.01637
-3.88744	0.01195	-3.88744	0.03184	-3.88744	0.01634
-3.88713	0.01192	-3.88713	0.03185	-3.88713	0.01628
-3.88681	0.01186	-3.88681	0.03186	-3.88681	0.01624
-3.8865	0.01179	-3.8865	0.03185	-3.8865	0.01627
-3.88619	0.01174	-3.88619	0.03184	-3.88619	0.01627
-3.88587	0.01172	-3.88587	0.03185	-3.88587	0.01619
-3.88556	0.01171	-3.88556	0.03186	-3.88556	0.01613
-3.88525	0.01172	-3.88525	0.03187	-3.88525	0.01608
-3.88493	0.01174	-3.88493	0.03186	-3.88493	0.01604
-3.88462	0.01172	-3.88462	0.03187	-3.88462	0.01599
-3.88431	0.01167	-3.88431	0.03192	-3.88431	0.01597
-3.88399	0.01165	-3.88399	0.03194	-3.88399	0.01594
-3.88368	0.01162	-3.88368	0.03195	-3.88368	0.01592
-3.88336	0.01162	-3.88336	0.03193	-3.88336	0.01587
-3.88305	0.01161	-3.88305	0.03189	-3.88305	0.01585
-3.88274	0.01154	-3.88274	0.03189	-3.88274	0.01581
-3.88242	0.01148	-3.88242	0.03187	-3.88242	0.01574
-3.88211	0.01145	-3.88211	0.03189	-3.88211	0.0157
-3.8818	0.0114	-3.8818	0.03195	-3.8818	0.01572
-3.88148	0.01136	-3.88148	0.032	-3.88148	0.01572
-3.88117	0.01135	-3.88117	0.03202	-3.88117	0.01566
-3.88086	0.01134	-3.88086	0.03201	-3.88086	0.01558
-3.88054	0.01133	-3.88054	0.032	-3.88054	0.01556
-3.88023	0.01132	-3.88023	0.03199	-3.88023	0.01555
-3.87992	0.0113	-3.87992	0.032	-3.87992	0.0155
-3.8796	0.01128	-3.8796	0.032	-3.8796	0.01544
-3.87929	0.01125	-3.87929	0.03199	-3.87929	0.01536
-3.87897	0.01123	-3.87897	0.03198	-3.87897	0.01528
-3.87866	0.01122	-3.87866	0.03199	-3.87866	0.01522
-3.87835	0.01118	-3.87835	0.03199	-3.87835	0.01519
-3.87803	0.01114	-3.87803	0.03201	-3.87803	0.01518
-3.87772	0.01108	-3.87772	0.03208	-3.87772	0.01519
-3.87741	0.01101	-3.87741	0.0321	-3.87741	0.01519
-3.87709	0.01098	-3.87709	0.03212	-3.87709	0.01516
-3.87678	0.01096	-3.87678	0.03214	-3.87678	0.01513
-3.87647	0.01094	-3.87647	0.03215	-3.87647	0.01511
-3.87615	0.01094	-3.87615	0.03213	-3.87615	0.01511
-3.87584	0.01094	-3.87584	0.03212	-3.87584	0.01512
-3.87552	0.01092	-3.87552	0.03211	-3.87552	0.01514
-3.87521	0.01091	-3.87521	0.03212	-3.87521	0.01512
-3.8749	0.0109	-3.8749	0.03217	-3.8749	0.01504
-3.87458	0.01088	-3.87458	0.03218	-3.87458	0.01497
-3.87427	0.01088	-3.87427	0.03219	-3.87427	0.01491
-3.87396	0.01083	-3.87396	0.03222	-3.87396	0.01486
-3.87364	0.01077	-3.87364	0.03223	-3.87364	0.01482
-3.87333	0.01074	-3.87333	0.0322	-3.87333	0.01477
-3.87302	0.01073	-3.87302	0.03218	-3.87302	0.01475
-3.8727	0.01074	-3.8727	0.03216	-3.8727	0.01474
-3.87239	0.01072	-3.87239	0.03215	-3.87239	0.01471
-3.87207	0.01065	-3.87207	0.03215	-3.87207	0.01468
-3.87176	0.01058	-3.87176	0.03213	-3.87176	0.01466
-3.87145	0.01052	-3.87145	0.03215	-3.87145	0.01462
-3.87113	0.01049	-3.87113	0.03218	-3.87113	0.01457
-3.87082	0.01051	-3.87082	0.03221	-3.87082	0.01449
-3.87051	0.01051	-3.87051	0.03222	-3.87051	0.01439
-3.87019	0.01048	-3.87019	0.03222	-3.87019	0.01434
-3.86988	0.01048	-3.86988	0.03222	-3.86988	0.01436
-3.86957	0.01048	-3.86957	0.03226	-3.86957	0.01434
-3.86925	0.01046	-3.86925	0.03233	-3.86925	0.01431
-3.86894	0.01043	-3.86894	0.03232	-3.86894	0.01429
-3.86863	0.01043	-3.86863	0.03231	-3.86863	0.01429
-3.86831	0.01045	-3.86831	0.03231	-3.86831	0.01426
-3.868	0.01043	-3.868	0.03233	-3.868	0.01425
-3.86768	0.01035	-3.86768	0.03236	-3.86768	0.01423
-3.86737	0.01028	-3.86737	0.03236	-3.86737	0.01421
-3.86706	0.01024	-3.86706	0.03236	-3.86706	0.0142
-3.86674	0.01023	-3.86674	0.0324	-3.86674	0.01418
-3.86643	0.0102	-3.86643	0.0324	-3.86643	0.01418
-3.86612	0.01022	-3.86612	0.03238	-3.86612	0.01416
-3.8658	0.01023	-3.8658	0.03238	-3.8658	0.01411
-3.86549	0.01019	-3.86549	0.03237	-3.86549	0.01405
-3.86518	0.01015	-3.86518	0.03236	-3.86518	0.01398
-3.86486	0.01012	-3.86486	0.03238	-3.86486	0.01396
-3.86455	0.01011	-3.86455	0.03244	-3.86455	0.01394
-3.86423	0.0101	-3.86423	0.03248	-3.86423	0.01388
-3.86392	0.0101	-3.86392	0.03249	-3.86392	0.01379
-3.86361	0.01007	-3.86361	0.03252	-3.86361	0.01373
-3.86329	0.01006	-3.86329	0.03252	-3.86329	0.01369
-3.86298	0.01005	-3.86298	0.03249	-3.86298	0.01369
-3.86267	0.01001	-3.86267	0.03247	-3.86267	0.01375
-3.86235	0.00995	-3.86235	0.0325	-3.86235	0.01375
-3.86204	0.00992	-3.86204	0.03251	-3.86204	0.01371
-3.86173	0.00986	-3.86173	0.03248	-3.86173	0.01369
-3.86141	0.00984	-3.86141	0.03247	-3.86141	0.01365
-3.8611	0.00979	-3.8611	0.03252	-3.8611	0.01359
-3.86079	0.00972	-3.86079	0.03254	-3.86079	0.01353
-3.86047	0.00972	-3.86047	0.03256	-3.86047	0.01351
-3.86016	0.00976	-3.86016	0.03256	-3.86016	0.01349
-3.85984	0.00979	-3.85984	0.03257	-3.85984	0.01348
-3.85953	0.00986	-3.85953	0.0326	-3.85953	0.01349
-3.85922	0.00987	-3.85922	0.0326	-3.85922	0.01348
-3.8589	0.00986	-3.8589	0.0326	-3.8589	0.01343
-3.85859	0.00982	-3.85859	0.03256	-3.85859	0.01341
-3.85828	0.00971	-3.85828	0.03253	-3.85828	0.01338
-3.85796	0.0096	-3.85796	0.03254	-3.85796	0.01332
-3.85765	0.00956	-3.85765	0.03259	-3.85765	0.01326
-3.85734	0.0096	-3.85734	0.03264	-3.85734	0.01327
-3.85702	0.00961	-3.85702	0.03265	-3.85702	0.01331
-3.85671	0.00957	-3.85671	0.03265	-3.85671	0.0133
-3.85639	0.00953	-3.85639	0.03263	-3.85639	0.01322
-3.85608	0.00952	-3.85608	0.0326	-3.85608	0.01315
-3.85577	0.00948	-3.85577	0.0326	-3.85577	0.01314
-3.85545	0.00943	-3.85545	0.03263	-3.85545	0.01311
-3.85514	0.0094	-3.85514	0.03267	-3.85514	0.01305
-3.85483	0.00943	-3.85483	0.03269	-3.85483	0.01303
-3.85451	0.00944	-3.85451	0.03272	-3.85451	0.01303
-3.8542	0.00943	-3.8542	0.0327	-3.8542	0.01299
-3.85389	0.00942	-3.85389	0.03268	-3.85389	0.01293
-3.85357	0.00936	-3.85357	0.03267	-3.85357	0.0129
-3.85326	0.00934	-3.85326	0.03265	-3.85326	0.01289
-3.85295	0.00934	-3.85295	0.03264	-3.85295	0.01291
-3.85263	0.00936	-3.85263	0.03265	-3.85263	0.01292
-3.85232	0.00936	-3.85232	0.03265	-3.85232	0.01286
-3.852	0.00937	-3.852	0.03263	-3.852	0.01277
-3.85169	0.00937	-3.85169	0.03265	-3.85169	0.01275
-3.85138	0.00933	-3.85138	0.03268	-3.85138	0.01273
-3.85106	0.00927	-3.85106	0.03269	-3.85106	0.01272
-3.85075	0.00925	-3.85075	0.0327	-3.85075	0.01272
-3.85044	0.00925	-3.85044	0.0327	-3.85044	0.01267
-3.85012	0.00919	-3.85012	0.03269	-3.85012	0.01264
-3.84981	0.00912	-3.84981	0.03269	-3.84981	0.01262
-3.8495	0.00909	-3.8495	0.03274	-3.8495	0.01262
-3.84918	0.0091	-3.84918	0.0328	-3.84918	0.01261
-3.84887	0.00909	-3.84887	0.03279	-3.84887	0.01256
-3.84855	0.00905	-3.84855	0.03281	-3.84855	0.01246
-3.84824	0.00905	-3.84824	0.03287	-3.84824	0.0124
-3.84793	0.00903	-3.84793	0.03287	-3.84793	0.01237
-3.84761	0.00901	-3.84761	0.0328	-3.84761	0.0124
-3.8473	0.00896	-3.8473	0.03278	-3.8473	0.01241
-3.84699	0.00892	-3.84699	0.03281	-3.84699	0.01239
-3.84667	0.00893	-3.84667	0.03283	-3.84667	0.01238
-3.84636	0.00895	-3.84636	0.03285	-3.84636	0.01238
-3.84605	0.00898	-3.84605	0.03284	-3.84605	0.01233
-3.84573	0.00895	-3.84573	0.0328	-3.84573	0.01228
-3.84542	0.00894	-3.84542	0.03277	-3.84542	0.0122
-3.8451	0.00891	-3.8451	0.03276	-3.8451	0.01214
-3.84479	0.00888	-3.84479	0.03278	-3.84479	0.01209
-3.84448	0.00886	-3.84448	0.03281	-3.84448	0.01206
-3.84416	0.00885	-3.84416	0.03281	-3.84416	0.01211
-3.84385	0.00883	-3.84385	0.03282	-3.84385	0.01211
-3.84354	0.00882	-3.84354	0.03281	-3.84354	0.0121
-3.84322	0.00883	-3.84322	0.03282	-3.84322	0.01214
-3.84291	0.00878	-3.84291	0.03282	-3.84291	0.01214
-3.8426	0.00872	-3.8426	0.03281	-3.8426	0.0121
-3.84228	0.00868	-3.84228	0.03282	-3.84228	0.01205
-3.84197	0.0087	-3.84197	0.03284	-3.84197	0.01199
-3.84166	0.00874	-3.84166	0.03287	-3.84166	0.01196
-3.84134	0.00875	-3.84134	0.03288	-3.84134	0.01196
-3.84103	0.0087	-3.84103	0.03294	-3.84103	0.01192
-3.84071	0.00867	-3.84071	0.03301	-3.84071	0.0119
-3.8404	0.00867	-3.8404	0.03303	-3.8404	0.01189
-3.84009	0.00862	-3.84009	0.03301	-3.84009	0.01188
-3.83977	0.00857	-3.83977	0.033	-3.83977	0.01186
-3.83946	0.00855	-3.83946	0.03298	-3.83946	0.01182
-3.83915	0.00857	-3.83915	0.033	-3.83915	0.01182
-3.83883	0.00859	-3.83883	0.03302	-3.83883	0.01178
-3.83852	0.00855	-3.83852	0.03303	-3.83852	0.01175
-3.83821	0.00853	-3.83821	0.03302	-3.83821	0.01171
-3.83789	0.0085	-3.83789	0.033	-3.83789	0.01169
-3.83758	0.00845	-3.83758	0.03302	-3.83758	0.01165
-3.83726	0.00847	-3.83726	0.03302	-3.83726	0.01158
-3.83695	0.00848	-3.83695	0.03304	-3.83695	0.01155
-3.83664	0.00844	-3.83664	0.03308	-3.83664	0.01151
-3.83632	0.0084	-3.83632	0.03308	-3.83632	0.01148
-3.83601	0.0084	-3.83601	0.03311	-3.83601	0.01148
-3.8357	0.00838	-3.8357	0.03312	-3.8357	0.01145
-3.83538	0.00834	-3.83538	0.03313	-3.83538	0.01141
-3.83507	0.00836	-3.83507	0.03312	-3.83507	0.01139
-3.83476	0.0084	-3.83476	0.03308	-3.83476	0.01143
-3.83444	0.00835	-3.83444	0.03306	-3.83444	0.01144
-3.83413	0.00827	-3.83413	0.03303	-3.83413	0.01138
-3.83382	0.00825	-3.83382	0.03301	-3.83382	0.01137
-3.8335	0.00827	-3.8335	0.03303	-3.8335	0.01135
-3.83319	0.00828	-3.83319	0.03308	-3.83319	0.01127
-3.83287	0.00828	-3.83287	0.03306	-3.83287	0.01122
-3.83256	0.00825	-3.83256	0.03305	-3.83256	0.01126
-3.83225	0.00825	-3.83225	0.03304	-3.83225	0.01126
-3.83193	0.00826	-3.83193	0.03309	-3.83193	0.01125
-3.83162	0.00827	-3.83162	0.03315	-3.83162	0.01125
-3.83131	0.0082	-3.83131	0.03317	-3.83131	0.0112
-3.83099	0.00814	-3.83099	0.03313	-3.83099	0.01115
-3.83068	0.00817	-3.83068	0.03309	-3.83068	0.01112
-3.83037	0.00821	-3.83037	0.0331	-3.83037	0.0111
-3.83005	0.0082	-3.83005	0.03311	-3.83005	0.01107
-3.82974	0.00817	-3.82974	0.03313	-3.82974	0.01102
-3.82942	0.0081	-3.82942	0.03316	-3.82942	0.01098
-3.82911	0.00807	-3.82911	0.03321	-3.82911	0.01093
-3.8288	0.00806	-3.8288	0.03321	-3.8288	0.01093
-3.82848	0.00805	-3.82848	0.0332	-3.82848	0.01095
-3.82817	0.00807	-3.82817	0.0332	-3.82817	0.01095
-3.82786	0.00806	-3.82786	0.03318	-3.82786	0.01092
-3.82754	0.00805	-3.82754	0.03314	-3.82754	0.01093
-3.82723	0.00801	-3.82723	0.03314	-3.82723	0.01093
-3.82692	0.00799	-3.82692	0.03318	-3.82692	0.01092
-3.8266	0.00797	-3.8266	0.03318	-3.8266	0.01093
-3.82629	0.00795	-3.82629	0.03319	-3.82629	0.01094
-3.82598	0.00796	-3.82598	0.0332	-3.82598	0.01093
-3.82566	0.00798	-3.82566	0.03318	-3.82566	0.01088
-3.82535	0.00797	-3.82535	0.03314	-3.82535	0.01082
-3.82503	0.00795	-3.82503	0.03316	-3.82503	0.0108
-3.82472	0.00788	-3.82472	0.0332	-3.82472	0.0108
-3.82441	0.00784	-3.82441	0.03322	-3.82441	0.01077
-3.82409	0.00782	-3.82409	0.03326	-3.82409	0.01072
-3.82378	0.00786	-3.82378	0.03325	-3.82378	0.01067
-3.82347	0.0079	-3.82347	0.03325	-3.82347	0.01065
-3.82315	0.00789	-3.82315	0.03325	-3.82315	0.01064
-3.82284	0.00792	-3.82284	0.03323	-3.82284	0.01063
-3.82253	0.00792	-3.82253	0.03319	-3.82253	0.01063
-3.82221	0.0079	-3.82221	0.03317	-3.82221	0.01064
-3.8219	0.00788	-3.8219	0.0332	-3.8219	0.01065
-3.82158	0.00785	-3.82158	0.03324	-3.82158	0.01063
-3.82127	0.00783	-3.82127	0.03328	-3.82127	0.0106
-3.82096	0.0078	-3.82096	0.03333	-3.82096	0.01055
-3.82064	0.00776	-3.82064	0.03336	-3.82064	0.01056
-3.82033	0.00768	-3.82033	0.03334	-3.82033	0.01058
-3.82002	0.00762	-3.82002	0.03329	-3.82002	0.01057
-3.8197	0.0076	-3.8197	0.03329	-3.8197	0.01052
-3.81939	0.00759	-3.81939	0.03331	-3.81939	0.01045
-3.81908	0.00757	-3.81908	0.03333	-3.81908	0.01039
-3.81876	0.00757	-3.81876	0.03333	-3.81876	0.01037
-3.81845	0.00754	-3.81845	0.03332	-3.81845	0.01035
-3.81813	0.00758	-3.81813	0.03332	-3.81813	0.01035
-3.81782	0.00764	-3.81782	0.03328	-3.81782	0.01036
-3.81751	0.00763	-3.81751	0.0333	-3.81751	0.01034
-3.81719	0.00756	-3.81719	0.03333	-3.81719	0.01031
-3.81688	0.00752	-3.81688	0.03335	-3.81688	0.01032
-3.81657	0.0075	-3.81657	0.03339	-3.81657	0.01033
-3.81625	0.00746	-3.81625	0.03342	-3.81625	0.01029
-3.81594	0.00741	-3.81594	0.03344	-3.81594	0.01022
-3.81563	0.00738	-3.81563	0.03341	-3.81563	0.01021
-3.81531	0.00743	-3.81531	0.03342	-3.81531	0.01021
-3.815	0.00748	-3.815	0.03345	-3.815	0.01019
-3.81469	0.0075	-3.81469	0.03347	-3.81469	0.01016
-3.81437	0.00751	-3.81437	0.03344	-3.81437	0.01011
-3.81406	0.00749	-3.81406	0.03343	-3.81406	0.01009
-3.81374	0.00751	-3.81374	0.03341	-3.81374	0.01013
-3.81343	0.00746	-3.81343	0.03337	-3.81343	0.0102
-3.81312	0.00741	-3.81312	0.03337	-3.81312	0.01019
-3.8128	0.00739	-3.8128	0.03339	-3.8128	0.01014
-3.81249	0.00735	-3.81249	0.03338	-3.81249	0.01008
-3.81218	0.00733	-3.81218	0.03339	-3.81218	0.01005
-3.81186	0.00733	-3.81186	0.03339	-3.81186	0.01003
-3.81155	0.00733	-3.81155	0.03337	-3.81155	0.00998
-3.81124	0.00731	-3.81124	0.03335	-3.81124	0.00992
-3.81092	0.00731	-3.81092	0.03337	-3.81092	0.00986
-3.81061	0.0073	-3.81061	0.0334	-3.81061	0.00987
-3.81029	0.00732	-3.81029	0.03338	-3.81029	0.00987
-3.80998	0.00732	-3.80998	0.03336	-3.80998	0.00986
-3.80967	0.00729	-3.80967	0.03337	-3.80967	0.00987
-3.80935	0.00723	-3.80935	0.03337	-3.80935	0.00985
-3.80904	0.00722	-3.80904	0.03336	-3.80904	0.00978
-3.80873	0.00721	-3.80873	0.03335	-3.80873	0.00973
-3.80841	0.00721	-3.80841	0.03335	-3.80841	0.00972
-3.8081	0.00723	-3.8081	0.03333	-3.8081	0.00975
-3.80779	0.00721	-3.80779	0.03332	-3.80779	0.00976
-3.80747	0.00721	-3.80747	0.03333	-3.80747	0.00977
-3.80716	0.00719	-3.80716	0.03332	-3.80716	0.00976
-3.80685	0.00716	-3.80685	0.03333	-3.80685	0.0097
-3.80653	0.00713	-3.80653	0.03334	-3.80653	0.00966
-3.80622	0.00711	-3.80622	0.03338	-3.80622	0.00963
-3.8059	0.00711	-3.8059	0.03344	-3.8059	0.00964
-3.80559	0.00709	-3.80559	0.03345	-3.80559	0.00967
-3.80528	0.00703	-3.80528	0.03343	-3.80528	0.0097
-3.80496	0.00701	-3.80496	0.03344	-3.80496	0.00969
-3.80465	0.007	-3.80465	0.03351	-3.80465	0.00965
-3.80434	0.00697	-3.80434	0.03358	-3.80434	0.00959
-3.80402	0.00697	-3.80402	0.03361	-3.80402	0.00954
-3.80371	0.00701	-3.80371	0.03359	-3.80371	0.00954
-3.8034	0.00705	-3.8034	0.03355	-3.8034	0.00956
-3.80308	0.00702	-3.80308	0.03355	-3.80308	0.00958
-3.80277	0.00697	-3.80277	0.03353	-3.80277	0.0096
-3.80245	0.00694	-3.80245	0.03352	-3.80245	0.00958
-3.80214	0.00693	-3.80214	0.03356	-3.80214	0.00949
-3.80183	0.00692	-3.80183	0.0336	-3.80183	0.00942
-3.80151	0.00697	-3.80151	0.03363	-3.80151	0.0094
-3.8012	0.00699	-3.8012	0.03364	-3.8012	0.00939
-3.80089	0.00699	-3.80089	0.03363	-3.80089	0.00938
-3.80057	0.00699	-3.80057	0.03358	-3.80057	0.00939
-3.80026	0.00697	-3.80026	0.03356	-3.80026	0.00937
-3.79995	0.00696	-3.79995	0.03359	-3.79995	0.00935
-3.79963	0.00695	-3.79963	0.03363	-3.79963	0.00932
-3.79932	0.00696	-3.79932	0.03367	-3.79932	0.00933
-3.79901	0.00695	-3.79901	0.03369	-3.79901	0.00932
-3.79869	0.00691	-3.79869	0.03368	-3.79869	0.00932
-3.79838	0.00689	-3.79838	0.03364	-3.79838	0.00935
-3.79806	0.00686	-3.79806	0.03362	-3.79806	0.00936
-3.79775	0.00681	-3.79775	0.03363	-3.79775	0.00936
-3.79744	0.00676	-3.79744	0.03361	-3.79744	0.00931
-3.79712	0.00675	-3.79712	0.0336	-3.79712	0.00924
-3.79681	0.00676	-3.79681	0.03359	-3.79681	0.00919
-3.7965	0.00676	-3.7965	0.03361	-3.7965	0.00919
-3.79618	0.00678	-3.79618	0.03357	-3.79618	0.00921
-3.79587	0.0068	-3.79587	0.03352	-3.79587	0.00921
-3.79556	0.00682	-3.79556	0.03352	-3.79556	0.00919
-3.79524	0.0068	-3.79524	0.03358	-3.79524	0.00918
-3.79493	0.00677	-3.79493	0.03366	-3.79493	0.0092
-3.79461	0.00674	-3.79461	0.03372	-3.79461	0.00916
-3.7943	0.00671	-3.7943	0.03374	-3.7943	0.00914
-3.79399	0.00664	-3.79399	0.03372	-3.79399	0.00918
-3.79367	0.00658	-3.79367	0.0337	-3.79367	0.00922
-3.79336	0.00663	-3.79336	0.03372	-3.79336	0.00921
-3.79305	0.0067	-3.79305	0.03371	-3.79305	0.00914
-3.79273	0.00673	-3.79273	0.03365	-3.79273	0.00907
-3.79242	0.00675	-3.79242	0.0336	-3.79242	0.00904
-3.79211	0.00678	-3.79211	0.03355	-3.79211	0.00903
-3.79179	0.00679	-3.79179	0.03354	-3.79179	0.00904
-3.79148	0.00678	-3.79148	0.03361	-3.79148	0.00909
-3.79116	0.00674	-3.79116	0.03366	-3.79116	0.00912
-3.79085	0.00671	-3.79085	0.03364	-3.79085	0.00912
-3.79054	0.00666	-3.79054	0.03363	-3.79054	0.00912
-3.79022	0.00665	-3.79022	0.03365	-3.79022	0.00912
-3.78991	0.00667	-3.78991	0.03367	-3.78991	0.00911
-3.7896	0.00667	-3.7896	0.03369	-3.7896	0.00906
-3.78928	0.00667	-3.78928	0.03371	-3.78928	0.00902
-3.78897	0.00664	-3.78897	0.03373	-3.78897	0.00898
-3.78866	0.00664	-3.78866	0.03374	-3.78866	0.00895
-3.78834	0.0066	-3.78834	0.03374	-3.78834	0.00897
-3.78803	0.00654	-3.78803	0.03375	-3.78803	0.00898
-3.78772	0.0065	-3.78772	0.03373	-3.78772	0.00896
-3.7874	0.00654	-3.7874	0.03373	-3.7874	0.00893
-3.78709	0.0066	-3.78709	0.03374	-3.78709	0.00891
-3.78677	0.00659	-3.78677	0.03373	-3.78677	0.00889
-3.78646	0.00655	-3.78646	0.03377	-3.78646	0.00885
-3.78615	0.0065	-3.78615	0.03381	-3.78615	0.00886
-3.78583	0.0065	-3.78583	0.03379	-3.78583	0.00887
-3.78552	0.00648	-3.78552	0.03376	-3.78552	0.00884
-3.78521	0.00648	-3.78521	0.03372	-3.78521	0.00882
-3.78489	0.00654	-3.78489	0.03371	-3.78489	0.00881
-3.78458	0.00653	-3.78458	0.03375	-3.78458	0.00882
-3.78427	0.0065	-3.78427	0.03374	-3.78427	0.00881
-3.78395	0.00649	-3.78395	0.03371	-3.78395	0.00881
-3.78364	0.00647	-3.78364	0.03373	-3.78364	0.00881
-3.78332	0.00644	-3.78332	0.03374	-3.78332	0.00882
-3.78301	0.00642	-3.78301	0.03374	-3.78301	0.00882
-3.7827	0.00637	-3.7827	0.03372	-3.7827	0.0088
-3.78238	0.00634	-3.78238	0.03371	-3.78238	0.00878
-3.78207	0.00636	-3.78207	0.03369	-3.78207	0.00873
-3.78176	0.00639	-3.78176	0.03369	-3.78176	0.00871
-3.78144	0.00637	-3.78144	0.03369	-3.78144	0.00875
-3.78113	0.00635	-3.78113	0.03372	-3.78113	0.00876
-3.78082	0.00637	-3.78082	0.03372	-3.78082	0.00872
-3.7805	0.0064	-3.7805	0.0337	-3.7805	0.00871
-3.78019	0.00641	-3.78019	0.03373	-3.78019	0.00875
-3.77988	0.0064	-3.77988	0.03377	-3.77988	0.00872
-3.77956	0.00638	-3.77956	0.03381	-3.77956	0.00866
-3.77925	0.00639	-3.77925	0.03385	-3.77925	0.00863
-3.77893	0.00635	-3.77893	0.03387	-3.77893	0.00862
-3.77862	0.00633	-3.77862	0.03385	-3.77862	0.00858
-3.77831	0.00632	-3.77831	0.03381	-3.77831	0.00852
-3.77799	0.0063	-3.77799	0.03379	-3.77799	0.00852
-3.77768	0.00629	-3.77768	0.03382	-3.77768	0.00852
-3.77737	0.0063	-3.77737	0.0338	-3.77737	0.00857
-3.77705	0.00633	-3.77705	0.03379	-3.77705	0.00863
-3.77674	0.00636	-3.77674	0.03377	-3.77674	0.00864
-3.77643	0.00638	-3.77643	0.03376	-3.77643	0.00862
-3.77611	0.00637	-3.77611	0.03376	-3.77611	0.00858
-3.7758	0.00633	-3.7758	0.03372	-3.7758	0.00857
-3.77548	0.00629	-3.77548	0.03372	-3.77548	0.00854
-3.77517	0.00625	-3.77517	0.03376	-3.77517	0.00854
-3.77486	0.00624	-3.77486	0.03378	-3.77486	0.00856
-3.77454	0.00622	-3.77454	0.03375	-3.77454	0.00853
-3.77423	0.0062	-3.77423	0.03372	-3.77423	0.00849
-3.77392	0.00618	-3.77392	0.03374	-3.77392	0.0085
-3.7736	0.00615	-3.7736	0.03378	-3.7736	0.00851
-3.77329	0.00616	-3.77329	0.0338	-3.77329	0.00848
-3.77298	0.00619	-3.77298	0.03378	-3.77298	0.00843
-3.77266	0.00622	-3.77266	0.03376	-3.77266	0.00835
-3.77235	0.00621	-3.77235	0.03375	-3.77235	0.00829
-3.77204	0.00618	-3.77204	0.03375	-3.77204	0.00828
-3.77172	0.00616	-3.77172	0.03374	-3.77172	0.00827
-3.77141	0.00613	-3.77141	0.03375	-3.77141	0.00828
-3.77109	0.00611	-3.77109	0.03376	-3.77109	0.0083
-3.77078	0.0061	-3.77078	0.03373	-3.77078	0.00835
-3.77047	0.00611	-3.77047	0.03372	-3.77047	0.00836
-3.77015	0.00608	-3.77015	0.03375	-3.77015	0.00833
-3.76984	0.00607	-3.76984	0.03381	-3.76984	0.0083
-3.76953	0.00606	-3.76953	0.03386	-3.76953	0.00827
-3.76921	0.00605	-3.76921	0.03386	-3.76921	0.00824
-3.7689	0.0061	-3.7689	0.03383	-3.7689	0.00822
-3.76859	0.00615	-3.76859	0.03379	-3.76859	0.00822
-3.76827	0.00614	-3.76827	0.03375	-3.76827	0.00821
-3.76796	0.00613	-3.76796	0.03373	-3.76796	0.0082
-3.76764	0.00613	-3.76764	0.03371	-3.76764	0.0082
-3.76733	0.00609	-3.76733	0.0337	-3.76733	0.0082
-3.76702	0.00605	-3.76702	0.03372	-3.76702	0.00823
-3.7667	0.00606	-3.7667	0.0338	-3.7667	0.00825
-3.76639	0.00604	-3.76639	0.03383	-3.76639	0.00828
-3.76608	0.00601	-3.76608	0.03383	-3.76608	0.00832
-3.76576	0.00599	-3.76576	0.03378	-3.76576	0.00832
-3.76545	0.00596	-3.76545	0.03376	-3.76545	0.00825
-3.76514	0.00595	-3.76514	0.03376	-3.76514	0.00816
-3.76482	0.00597	-3.76482	0.03381	-3.76482	0.00815
-3.76451	0.00596	-3.76451	0.03385	-3.76451	0.00818
-3.76419	0.00597	-3.76419	0.03381	-3.76419	0.00818
-3.76388	0.00599	-3.76388	0.03379	-3.76388	0.00815
-3.76357	0.006	-3.76357	0.03379	-3.76357	0.00812
-3.76325	0.00599	-3.76325	0.03377	-3.76325	0.00817
-3.76294	0.00598	-3.76294	0.03378	-3.76294	0.00823
-3.76263	0.00602	-3.76263	0.03381	-3.76263	0.00824
-3.76231	0.00604	-3.76231	0.03382	-3.76231	0.00826
-3.762	0.00606	-3.762	0.03387	-3.762	0.00824
-3.76169	0.00608	-3.76169	0.03389	-3.76169	0.00819
-3.76137	0.00606	-3.76137	0.03386	-3.76137	0.00813
-3.76106	0.00604	-3.76106	0.03386	-3.76106	0.0081
-3.76075	0.00601	-3.76075	0.03388	-3.76075	0.00809
-3.76043	0.00595	-3.76043	0.03387	-3.76043	0.00811
-3.76012	0.00595	-3.76012	0.03387	-3.76012	0.00809
-3.7598	0.00599	-3.7598	0.03385	-3.7598	0.00806
-3.75949	0.00598	-3.75949	0.03384	-3.75949	0.00808
-3.75918	0.00594	-3.75918	0.03385	-3.75918	0.00809
-3.75886	0.00594	-3.75886	0.03389	-3.75886	0.00809
-3.75855	0.00594	-3.75855	0.03389	-3.75855	0.0081
-3.75824	0.00593	-3.75824	0.03384	-3.75824	0.00809
-3.75792	0.00591	-3.75792	0.03378	-3.75792	0.00807
-3.75761	0.00592	-3.75761	0.03376	-3.75761	0.00804
-3.7573	0.00596	-3.7573	0.03376	-3.7573	0.00802
-3.75698	0.00592	-3.75698	0.03379	-3.75698	0.008
-3.75667	0.00589	-3.75667	0.03385	-3.75667	0.00797
-3.75635	0.00589	-3.75635	0.03393	-3.75635	0.00798
-3.75604	0.00592	-3.75604	0.03393	-3.75604	0.00798
-3.75573	0.00593	-3.75573	0.03391	-3.75573	0.00799
-3.75541	0.00591	-3.75541	0.03389	-3.75541	0.00799
-3.7551	0.0059	-3.7551	0.03389	-3.7551	0.008
-3.75479	0.0059	-3.75479	0.03387	-3.75479	0.008
-3.75447	0.00594	-3.75447	0.03385	-3.75447	0.00797
-3.75416	0.00596	-3.75416	0.03386	-3.75416	0.00799
-3.75385	0.00592	-3.75385	0.03389	-3.75385	0.008
-3.75353	0.00588	-3.75353	0.03389	-3.75353	0.00799
-3.75322	0.00589	-3.75322	0.03386	-3.75322	0.00799
-3.75291	0.0059	-3.75291	0.03384	-3.75291	0.00798
-3.75259	0.00589	-3.75259	0.03385	-3.75259	0.00797
-3.75228	0.00588	-3.75228	0.03388	-3.75228	0.00797
-3.75196	0.00586	-3.75196	0.03392	-3.75196	0.00795
-3.75165	0.00585	-3.75165	0.03393	-3.75165	0.00789
-3.75134	0.00584	-3.75134	0.03392	-3.75134	0.00784
-3.75102	0.00582	-3.75102	0.03388	-3.75102	0.00786
-3.75071	0.00582	-3.75071	0.03384	-3.75071	0.00788
-3.7504	0.00582	-3.7504	0.03384	-3.7504	0.00787
-3.75008	0.00582	-3.75008	0.03389	-3.75008	0.00788
-3.74977	0.00584	-3.74977	0.03393	-3.74977	0.0079
-3.74946	0.00583	-3.74946	0.0339	-3.74946	0.00787
-3.74914	0.00578	-3.74914	0.0339	-3.74914	0.00785
-3.74883	0.00579	-3.74883	0.03389	-3.74883	0.00787
-3.74851	0.00577	-3.74851	0.03388	-3.74851	0.00785
-3.7482	0.00576	-3.7482	0.03388	-3.7482	0.00783
-3.74789	0.00578	-3.74789	0.03392	-3.74789	0.00782
-3.74757	0.00576	-3.74757	0.03397	-3.74757	0.00781
-3.74726	0.00574	-3.74726	0.03395	-3.74726	0.00779
-3.74695	0.00574	-3.74695	0.03393	-3.74695	0.00777
-3.74663	0.00571	-3.74663	0.03395	-3.74663	0.00778
-3.74632	0.00572	-3.74632	0.03399	-3.74632	0.00784
-3.74601	0.00574	-3.74601	0.03405	-3.74601	0.00782
-3.74569	0.00575	-3.74569	0.03407	-3.74569	0.0078
-3.74538	0.00579	-3.74538	0.03403	-3.74538	0.00781
-3.74507	0.00582	-3.74507	0.03398	-3.74507	0.00781
-3.74475	0.0058	-3.74475	0.03397	-3.74475	0.00778
-3.74444	0.00577	-3.74444	0.03397	-3.74444	0.00772
-3.74412	0.00578	-3.74412	0.03399	-3.74412	0.00773
-3.74381	0.00582	-3.74381	0.03402	-3.74381	0.00775
-3.7435	0.00582	-3.7435	0.03401	-3.7435	0.00773
-3.74318	0.00582	-3.74318	0.03398	-3.74318	0.00773
-3.74287	0.00581	-3.74287	0.03394	-3.74287	0.00771
-3.74256	0.0058	-3.74256	0.03391	-3.74256	0.0077
-3.74224	0.00577	-3.74224	0.03392	-3.74224	0.00774
-3.74193	0.00573	-3.74193	0.03394	-3.74193	0.00776
-3.74162	0.00577	-3.74162	0.03395	-3.74162	0.00773
-3.7413	0.00581	-3.7413	0.03397	-3.7413	0.00774
-3.74099	0.00582	-3.74099	0.03402	-3.74099	0.00773
-3.74067	0.00583	-3.74067	0.03403	-3.74067	0.00769
-3.74036	0.0058	-3.74036	0.03398	-3.74036	0.00767
-3.74005	0.00575	-3.74005	0.03395	-3.74005	0.00763
-3.73973	0.00573	-3.73973	0.03394	-3.73973	0.00757
-3.73942	0.00575	-3.73942	0.03392	-3.73942	0.00758
-3.73911	0.00577	-3.73911	0.03392	-3.73911	0.00758
-3.73879	0.00574	-3.73879	0.03391	-3.73879	0.00757
-3.73848	0.00573	-3.73848	0.03391	-3.73848	0.00755
-3.73817	0.00575	-3.73817	0.03392	-3.73817	0.00757
-3.73785	0.00575	-3.73785	0.03391	-3.73785	0.00759
-3.73754	0.00573	-3.73754	0.03392	-3.73754	0.0076
-3.73722	0.0057	-3.73722	0.03391	-3.73722	0.00761
-3.73691	0.0057	-3.73691	0.03392	-3.73691	0.00761
-3.7366	0.00573	-3.7366	0.03397	-3.7366	0.00761
-3.73628	0.00575	-3.73628	0.03402	-3.73628	0.00761
-3.73597	0.00576	-3.73597	0.03403	-3.73597	0.00763
-3.73566	0.00577	-3.73566	0.034	-3.73566	0.00762
-3.73534	0.00574	-3.73534	0.03398	-3.73534	0.00763
-3.73503	0.00574	-3.73503	0.03397	-3.73503	0.00763
-3.73472	0.00576	-3.73472	0.03396	-3.73472	0.00758
-3.7344	0.00575	-3.7344	0.03392	-3.7344	0.00761
-3.73409	0.00577	-3.73409	0.03394	-3.73409	0.00761
-3.73378	0.00574	-3.73378	0.03397	-3.73378	0.00758
-3.73346	0.00568	-3.73346	0.03398	-3.73346	0.00757
-3.73315	0.00561	-3.73315	0.03404	-3.73315	0.00756
-3.73283	0.00557	-3.73283	0.03405	-3.73283	0.00758
-3.73252	0.0056	-3.73252	0.03403	-3.73252	0.00757
-3.73221	0.00565	-3.73221	0.034	-3.73221	0.00755
-3.73189	0.00567	-3.73189	0.03399	-3.73189	0.00757
-3.73158	0.00567	-3.73158	0.034	-3.73158	0.00754
-3.73127	0.00569	-3.73127	0.034	-3.73127	0.00751
-3.73095	0.00569	-3.73095	0.034	-3.73095	0.00751
-3.73064	0.00569	-3.73064	0.03402	-3.73064	0.00754
-3.73033	0.00573	-3.73033	0.03404	-3.73033	0.00752
-3.73001	0.00574	-3.73001	0.034	-3.73001	0.00752
-3.7297	0.00575	-3.7297	0.03396	-3.7297	0.00752
-3.72938	0.00572	-3.72938	0.03397	-3.72938	0.00753
-3.72907	0.00573	-3.72907	0.03401	-3.72907	0.00752
-3.72876	0.00574	-3.72876	0.03408	-3.72876	0.00748
-3.72844	0.0057	-3.72844	0.03411	-3.72844	0.00743
-3.72813	0.00568	-3.72813	0.03409	-3.72813	0.00738
-3.72782	0.00563	-3.72782	0.03404	-3.72782	0.00737
-3.7275	0.0056	-3.7275	0.03405	-3.7275	0.00736
-3.72719	0.00561	-3.72719	0.0341	-3.72719	0.00739
-3.72688	0.00561	-3.72688	0.03412	-3.72688	0.00738
-3.72656	0.0056	-3.72656	0.03411	-3.72656	0.00738
-3.72625	0.00557	-3.72625	0.03408	-3.72625	0.00741
-3.72594	0.00558	-3.72594	0.03405	-3.72594	0.00746
-3.72562	0.0056	-3.72562	0.03403	-3.72562	0.00748
-3.72531	0.00561	-3.72531	0.034	-3.72531	0.00748
-3.72499	0.00568	-3.72499	0.03402	-3.72499	0.0075
-3.72468	0.00572	-3.72468	0.03406	-3.72468	0.00753
-3.72437	0.00572	-3.72437	0.03407	-3.72437	0.00755
-3.72405	0.00565	-3.72405	0.03405	-3.72405	0.00755
-3.72374	0.00564	-3.72374	0.03403	-3.72374	0.00754
-3.72343	0.00571	-3.72343	0.03406	-3.72343	0.00752
-3.72311	0.00571	-3.72311	0.03408	-3.72311	0.00746
-3.7228	0.00568	-3.7228	0.03411	-3.7228	0.0074
-3.72249	0.00566	-3.72249	0.03413	-3.72249	0.00742
-3.72217	0.00568	-3.72217	0.0342	-3.72217	0.00746
-3.72186	0.00564	-3.72186	0.0342	-3.72186	0.00748
-3.72154	0.00561	-3.72154	0.03418	-3.72154	0.00749
-3.72123	0.00558	-3.72123	0.03419	-3.72123	0.00749
-3.72092	0.00554	-3.72092	0.03419	-3.72092	0.00746
-3.7206	0.00554	-3.7206	0.03416	-3.7206	0.00743
-3.72029	0.00555	-3.72029	0.0341	-3.72029	0.00743
-3.71998	0.00555	-3.71998	0.03406	-3.71998	0.00745
-3.71966	0.00554	-3.71966	0.03405	-3.71966	0.00746
-3.71935	0.00557	-3.71935	0.03404	-3.71935	0.00747
-3.71904	0.00558	-3.71904	0.03406	-3.71904	0.00744
-3.71872	0.00558	-3.71872	0.0341	-3.71872	0.00743
-3.71841	0.00559	-3.71841	0.03413	-3.71841	0.00745
-3.7181	0.00559	-3.7181	0.03413	-3.7181	0.00744
-3.71778	0.00553	-3.71778	0.03412	-3.71778	0.00743
-3.71747	0.00551	-3.71747	0.03414	-3.71747	0.00741
-3.71715	0.00553	-3.71715	0.03413	-3.71715	0.00741
-3.71684	0.00556	-3.71684	0.03409	-3.71684	0.00743
-3.71653	0.0056	-3.71653	0.03411	-3.71653	0.0074
-3.71621	0.00561	-3.71621	0.03414	-3.71621	0.00741
-3.7159	0.00561	-3.7159	0.03414	-3.7159	0.00741
-3.71559	0.0056	-3.71559	0.03415	-3.71559	0.0074
-3.71527	0.0056	-3.71527	0.03413	-3.71527	0.00733
-3.71496	0.00566	-3.71496	0.03411	-3.71496	0.00732
-3.71465	0.00567	-3.71465	0.03413	-3.71465	0.00734
-3.71433	0.00562	-3.71433	0.03412	-3.71433	0.00736
-3.71402	0.00559	-3.71402	0.03411	-3.71402	0.00739
-3.7137	0.00557	-3.7137	0.0341	-3.7137	0.00738
-3.71339	0.00557	-3.71339	0.03414	-3.71339	0.00735
-3.71308	0.0056	-3.71308	0.03417	-3.71308	0.00732
-3.71276	0.0056	-3.71276	0.03417	-3.71276	0.00729
-3.71245	0.00555	-3.71245	0.03416	-3.71245	0.00729
-3.71214	0.00548	-3.71214	0.03418	-3.71214	0.00729
-3.71182	0.00547	-3.71182	0.03421	-3.71182	0.00729
-3.71151	0.00547	-3.71151	0.0342	-3.71151	0.00731
-3.7112	0.00546	-3.7112	0.03418	-3.7112	0.00735
-3.71088	0.00548	-3.71088	0.03416	-3.71088	0.00736
-3.71057	0.0055	-3.71057	0.03414	-3.71057	0.00735
-3.71025	0.00552	-3.71025	0.03416	-3.71025	0.00732
-3.70994	0.00552	-3.70994	0.03421	-3.70994	0.00732
-3.70963	0.00555	-3.70963	0.03423	-3.70963	0.0073
-3.70931	0.00553	-3.70931	0.03418	-3.70931	0.00727
-3.709	0.00552	-3.709	0.03409	-3.709	0.00724
-3.70869	0.00551	-3.70869	0.03408	-3.70869	0.00722
-3.70837	0.00553	-3.70837	0.03409	-3.70837	0.00727
-3.70806	0.00551	-3.70806	0.03409	-3.70806	0.00731
-3.70775	0.00546	-3.70775	0.03409	-3.70775	0.00734
-3.70743	0.00546	-3.70743	0.03409	-3.70743	0.00733
-3.70712	0.00547	-3.70712	0.03409	-3.70712	0.00729
-3.70681	0.00548	-3.70681	0.03406	-3.70681	0.00726
-3.70649	0.00549	-3.70649	0.03402	-3.70649	0.00725
-3.70618	0.00551	-3.70618	0.03402	-3.70618	0.00724
-3.70586	0.00555	-3.70586	0.03406	-3.70586	0.00721
-3.70555	0.00557	-3.70555	0.03412	-3.70555	0.00716
-3.70524	0.00556	-3.70524	0.03415	-3.70524	0.00715
-3.70492	0.00553	-3.70492	0.03411	-3.70492	0.00721
-3.70461	0.00549	-3.70461	0.03409	-3.70461	0.00725
-3.7043	0.0055	-3.7043	0.03414	-3.7043	0.00726
-3.70398	0.00552	-3.70398	0.03417	-3.70398	0.00725
-3.70367	0.00551	-3.70367	0.03416	-3.70367	0.00726
-3.70336	0.00549	-3.70336	0.03417	-3.70336	0.00727
-3.70304	0.00552	-3.70304	0.03418	-3.70304	0.00727
-3.70273	0.00551	-3.70273	0.03417	-3.70273	0.00727
-3.70241	0.00548	-3.70241	0.03416	-3.70241	0.00727
-3.7021	0.00547	-3.7021	0.03415	-3.7021	0.00729
-3.70179	0.00546	-3.70179	0.03412	-3.70179	0.00731
-3.70147	0.00546	-3.70147	0.03411	-3.70147	0.00733
-3.70116	0.00548	-3.70116	0.03411	-3.70116	0.00731
-3.70085	0.00547	-3.70085	0.03414	-3.70085	0.00729
-3.70053	0.00544	-3.70053	0.03417	-3.70053	0.00732
-3.70022	0.00545	-3.70022	0.03416	-3.70022	0.00732
-3.69991	0.00547	-3.69991	0.03415	-3.69991	0.00734
-3.69959	0.00543	-3.69959	0.03417	-3.69959	0.00737
-3.69928	0.00539	-3.69928	0.03417	-3.69928	0.00733
-3.69897	0.00541	-3.69897	0.03416	-3.69897	0.00729
-3.69865	0.00542	-3.69865	0.03412	-3.69865	0.0073
-3.69834	0.00542	-3.69834	0.03411	-3.69834	0.00731
-3.69802	0.00542	-3.69802	0.03416	-3.69802	0.00731
-3.69771	0.00543	-3.69771	0.03423	-3.69771	0.00734
-3.6974	0.00546	-3.6974	0.03423	-3.6974	0.00733
-3.69708	0.00545	-3.69708	0.03417	-3.69708	0.00729
-3.69677	0.0054	-3.69677	0.03418	-3.69677	0.00728
-3.69646	0.00538	-3.69646	0.03419	-3.69646	0.0073
-3.69614	0.0054	-3.69614	0.03417	-3.69614	0.00728
-3.69583	0.00543	-3.69583	0.03416	-3.69583	0.00724
-3.69552	0.00543	-3.69552	0.03414	-3.69552	0.00723
-3.6952	0.00544	-3.6952	0.03414	-3.6952	0.00722
-3.69489	0.00546	-3.69489	0.03415	-3.69489	0.00722
-3.69457	0.00547	-3.69457	0.03416	-3.69457	0.0072
-3.69426	0.00546	-3.69426	0.03416	-3.69426	0.0072
-3.69395	0.00545	-3.69395	0.03414	-3.69395	0.00721
-3.69363	0.00547	-3.69363	0.03413	-3.69363	0.00721
-3.69332	0.00546	-3.69332	0.03411	-3.69332	0.00717
-3.69301	0.00541	-3.69301	0.03407	-3.69301	0.00711
-3.69269	0.0054	-3.69269	0.03413	-3.69269	0.00708
-3.69238	0.0054	-3.69238	0.03418	-3.69238	0.00709
-3.69207	0.00539	-3.69207	0.03417	-3.69207	0.00713
-3.69175	0.00539	-3.69175	0.03414	-3.69175	0.00714
-3.69144	0.0054	-3.69144	0.03412	-3.69144	0.00713
-3.69113	0.0054	-3.69113	0.03411	-3.69113	0.00714
-3.69081	0.00538	-3.69081	0.03412	-3.69081	0.00715
-3.6905	0.00533	-3.6905	0.03413	-3.6905	0.00711
-3.69018	0.00534	-3.69018	0.03409	-3.69018	0.00707
-3.68987	0.00537	-3.68987	0.03408	-3.68987	0.00708
-3.68956	0.00536	-3.68956	0.0341	-3.68956	0.00707
-3.68924	0.00533	-3.68924	0.03409	-3.68924	0.00709
-3.68893	0.00529	-3.68893	0.03413	-3.68893	0.00715
-3.68862	0.00529	-3.68862	0.0342	-3.68862	0.00717
-3.6883	0.00532	-3.6883	0.03425	-3.6883	0.00715
-3.68799	0.00531	-3.68799	0.03429	-3.68799	0.00712
-3.68768	0.00528	-3.68768	0.03432	-3.68768	0.00711
-3.68736	0.00529	-3.68736	0.03431	-3.68736	0.00716
-3.68705	0.00528	-3.68705	0.03434	-3.68705	0.00716
-3.68673	0.00528	-3.68673	0.03435	-3.68673	0.00713
-3.68642	0.00536	-3.68642	0.03432	-3.68642	0.00711
-3.68611	0.00538	-3.68611	0.03429	-3.68611	0.00709
-3.68579	0.00536	-3.68579	0.03425	-3.68579	0.00712
-3.68548	0.00533	-3.68548	0.03421	-3.68548	0.00721
-3.68517	0.0053	-3.68517	0.03421	-3.68517	0.00722
-3.68485	0.00533	-3.68485	0.0342	-3.68485	0.00715
-3.68454	0.00534	-3.68454	0.03421	-3.68454	0.00711
-3.68423	0.00538	-3.68423	0.0342	-3.68423	0.00709
-3.68391	0.0054	-3.68391	0.0342	-3.68391	0.00713
-3.6836	0.00539	-3.6836	0.0342	-3.6836	0.00717
-3.68328	0.00539	-3.68328	0.03421	-3.68328	0.00716
-3.68297	0.00539	-3.68297	0.03422	-3.68297	0.00714
-3.68266	0.00537	-3.68266	0.0342	-3.68266	0.00715
-3.68234	0.00536	-3.68234	0.03418	-3.68234	0.00713
-3.68203	0.00537	-3.68203	0.03417	-3.68203	0.00712
-3.68172	0.00533	-3.68172	0.03418	-3.68172	0.0071
-3.6814	0.00534	-3.6814	0.03421	-3.6814	0.00711
-3.68109	0.00535	-3.68109	0.03421	-3.68109	0.00715
-3.68078	0.00536	-3.68078	0.03421	-3.68078	0.00717
-3.68046	0.00533	-3.68046	0.03421	-3.68046	0.00717
-3.68015	0.00531	-3.68015	0.03424	-3.68015	0.00717
-3.67984	0.00532	-3.67984	0.03425	-3.67984	0.00714
-3.67952	0.00531	-3.67952	0.03425	-3.67952	0.00709
-3.67921	0.0053	-3.67921	0.03423	-3.67921	0.00709
-3.67889	0.00529	-3.67889	0.03417	-3.67889	0.00709
-3.67858	0.00531	-3.67858	0.03414	-3.67858	0.00707
-3.67827	0.00531	-3.67827	0.03415	-3.67827	0.00709
-3.67795	0.00529	-3.67795	0.0342	-3.67795	0.00712
-3.67764	0.00528	-3.67764	0.0342	-3.67764	0.0071
-3.67733	0.00526	-3.67733	0.03418	-3.67733	0.00708
-3.67701	0.00526	-3.67701	0.03417	-3.67701	0.00709
-3.6767	0.00529	-3.6767	0.03417	-3.6767	0.00711
-3.67639	0.00528	-3.67639	0.0342	-3.67639	0.00714
-3.67607	0.00528	-3.67607	0.03421	-3.67607	0.00716
-3.67576	0.00531	-3.67576	0.0342	-3.67576	0.00716
-3.67544	0.00535	-3.67544	0.03421	-3.67544	0.00718
-3.67513	0.00538	-3.67513	0.03422	-3.67513	0.00718
-3.67482	0.00534	-3.67482	0.03421	-3.67482	0.00718
-3.6745	0.00533	-3.6745	0.0342	-3.6745	0.00717
-3.67419	0.00537	-3.67419	0.03422	-3.67419	0.00717
-3.67388	0.00535	-3.67388	0.03422	-3.67388	0.00718
-3.67356	0.00528	-3.67356	0.03419	-3.67356	0.00716
-3.67325	0.00524	-3.67325	0.03421	-3.67325	0.00712
-3.67294	0.00523	-3.67294	0.03422	-3.67294	0.00709
-3.67262	0.00528	-3.67262	0.03422	-3.67262	0.00711
-3.67231	0.00528	-3.67231	0.03421	-3.67231	0.0071
-3.672	0.00527	-3.672	0.03416	-3.672	0.00713
-3.67168	0.00529	-3.67168	0.03413	-3.67168	0.00714
-3.67137	0.0053	-3.67137	0.03414	-3.67137	0.0071
-3.67105	0.00528	-3.67105	0.03417	-3.67105	0.00707
-3.67074	0.00528	-3.67074	0.03415	-3.67074	0.00708
-3.67043	0.00527	-3.67043	0.03414	-3.67043	0.00702
-3.67011	0.00525	-3.67011	0.03418	-3.67011	0.00701
-3.6698	0.00523	-3.6698	0.03418	-3.6698	0.00696
-3.66949	0.00521	-3.66949	0.03416	-3.66949	0.00693
-3.66917	0.0052	-3.66917	0.03416	-3.66917	0.00698
-3.66886	0.00525	-3.66886	0.03417	-3.66886	0.00699
-3.66855	0.00527	-3.66855	0.03416	-3.66855	0.00701
-3.66823	0.00523	-3.66823	0.03416	-3.66823	0.00707
-3.66792	0.00521	-3.66792	0.03414	-3.66792	0.00711
-3.6676	0.00526	-3.6676	0.03411	-3.6676	0.00711
-3.66729	0.00525	-3.66729	0.03413	-3.66729	0.00709
-3.66698	0.00522	-3.66698	0.03418	-3.66698	0.00705
-3.66666	0.0052	-3.66666	0.03419	-3.66666	0.00702
-3.66635	0.00524	-3.66635	0.03421	-3.66635	0.00706
-3.66604	0.00526	-3.66604	0.03424	-3.66604	0.00708
-3.66572	0.00528	-3.66572	0.03425	-3.66572	0.00706
-3.66541	0.00531	-3.66541	0.03424	-3.66541	0.00702
-3.6651	0.00525	-3.6651	0.03422	-3.6651	0.00702
-3.66478	0.00522	-3.66478	0.0342	-3.66478	0.00702
-3.66447	0.00524	-3.66447	0.03422	-3.66447	0.00701
-3.66416	0.00523	-3.66416	0.03427	-3.66416	0.00703
-3.66384	0.00525	-3.66384	0.03427	-3.66384	0.00704
-3.66353	0.00524	-3.66353	0.03428	-3.66353	0.00703
-3.66321	0.00521	-3.66321	0.03426	-3.66321	0.007
-3.6629	0.00522	-3.6629	0.03423	-3.6629	0.00699
-3.66259	0.00523	-3.66259	0.03421	-3.66259	0.00701
-3.66227	0.00526	-3.66227	0.03419	-3.66227	0.00706
-3.66196	0.00531	-3.66196	0.03414	-3.66196	0.00707
-3.66165	0.00536	-3.66165	0.03412	-3.66165	0.00703
-3.66133	0.00537	-3.66133	0.03411	-3.66133	0.00701
-3.66102	0.00532	-3.66102	0.03414	-3.66102	0.00704
-3.66071	0.00527	-3.66071	0.03418	-3.66071	0.00705
-3.66039	0.00526	-3.66039	0.03418	-3.66039	0.00702
-3.66008	0.00527	-3.66008	0.03416	-3.66008	0.00698
-3.65976	0.00531	-3.65976	0.03414	-3.65976	0.00697
-3.65945	0.00533	-3.65945	0.03419	-3.65945	0.00701
-3.65914	0.0053	-3.65914	0.03424	-3.65914	0.00705
-3.65882	0.00529	-3.65882	0.03422	-3.65882	0.00708
-3.65851	0.00532	-3.65851	0.0342	-3.65851	0.00707
-3.6582	0.00532	-3.6582	0.03417	-3.6582	0.00701
-3.65788	0.00529	-3.65788	0.03413	-3.65788	0.00701
-3.65757	0.00528	-3.65757	0.03412	-3.65757	0.00703
-3.65726	0.00525	-3.65726	0.03417	-3.65726	0.00703
-3.65694	0.00525	-3.65694	0.03423	-3.65694	0.007
-3.65663	0.0053	-3.65663	0.0342	-3.65663	0.00694
-3.65631	0.00532	-3.65631	0.03416	-3.65631	0.0069
-3.656	0.00528	-3.656	0.03417	-3.656	0.00691
-3.65569	0.00526	-3.65569	0.0342	-3.65569	0.00696
-3.65537	0.00526	-3.65537	0.03423	-3.65537	0.00696
-3.65506	0.00525	-3.65506	0.03422	-3.65506	0.00698
-3.65475	0.00524	-3.65475	0.03417	-3.65475	0.00704
-3.65443	0.00526	-3.65443	0.03413	-3.65443	0.00702
-3.65412	0.0053	-3.65412	0.03414	-3.65412	0.007
-3.65381	0.00531	-3.65381	0.03415	-3.65381	0.00701
-3.65349	0.00531	-3.65349	0.03415	-3.65349	0.00701
-3.65318	0.00532	-3.65318	0.03416	-3.65318	0.00698
-3.65287	0.00531	-3.65287	0.03415	-3.65287	0.00695
-3.65255	0.00526	-3.65255	0.03417	-3.65255	0.00695
-3.65224	0.00522	-3.65224	0.03418	-3.65224	0.007
-3.65192	0.00518	-3.65192	0.03416	-3.65192	0.00702
-3.65161	0.00519	-3.65161	0.03414	-3.65161	0.00701
-3.6513	0.00522	-3.6513	0.03413	-3.6513	0.00698
-3.65098	0.0052	-3.65098	0.03414	-3.65098	0.007
-3.65067	0.00519	-3.65067	0.03418	-3.65067	0.00703
-3.65036	0.00521	-3.65036	0.03421	-3.65036	0.00704
-3.65004	0.00525	-3.65004	0.03421	-3.65004	0.00707
-3.64973	0.00525	-3.64973	0.03426	-3.64973	0.00709
-3.64942	0.00523	-3.64942	0.03426	-3.64942	0.00707
-3.6491	0.0052	-3.6491	0.03423	-3.6491	0.00707
-3.64879	0.00525	-3.64879	0.03422	-3.64879	0.0071
-3.64847	0.0053	-3.64847	0.03421	-3.64847	0.00711
-3.64816	0.00533	-3.64816	0.03421	-3.64816	0.00709
-3.64785	0.00533	-3.64785	0.03422	-3.64785	0.00707
-3.64753	0.0053	-3.64753	0.03426	-3.64753	0.00705
-3.64722	0.0053	-3.64722	0.03428	-3.64722	0.00706
-3.64691	0.00528	-3.64691	0.03431	-3.64691	0.00701
-3.64659	0.00526	-3.64659	0.03434	-3.64659	0.007
-3.64628	0.00527	-3.64628	0.03434	-3.64628	0.00704
-3.64597	0.00529	-3.64597	0.03429	-3.64597	0.00705
-3.64565	0.0053	-3.64565	0.03429	-3.64565	0.00706
-3.64534	0.00531	-3.64534	0.03429	-3.64534	0.00709
-3.64503	0.00528	-3.64503	0.03422	-3.64503	0.00713
-3.64471	0.00527	-3.64471	0.0342	-3.64471	0.00706
-3.6444	0.00527	-3.6444	0.03423	-3.6444	0.00701
-3.64408	0.00528	-3.64408	0.03425	-3.64408	0.00703
-3.64377	0.00528	-3.64377	0.03424	-3.64377	0.00704
-3.64346	0.00528	-3.64346	0.03424	-3.64346	0.00703
-3.64314	0.00528	-3.64314	0.03422	-3.64314	0.00706
-3.64283	0.00523	-3.64283	0.03418	-3.64283	0.00709
-3.64252	0.00521	-3.64252	0.03416	-3.64252	0.00703
-3.6422	0.0052	-3.6422	0.03417	-3.6422	0.00699
-3.64189	0.00521	-3.64189	0.03421	-3.64189	0.00699
-3.64158	0.00517	-3.64158	0.03423	-3.64158	0.00697
-3.64126	0.00513	-3.64126	0.03423	-3.64126	0.00697
-3.64095	0.00516	-3.64095	0.0342	-3.64095	0.00697
-3.64063	0.00519	-3.64063	0.0342	-3.64063	0.00697
-3.64032	0.00524	-3.64032	0.03425	-3.64032	0.00701
-3.64001	0.00527	-3.64001	0.03426	-3.64001	0.00705
-3.63969	0.00524	-3.63969	0.03423	-3.63969	0.00707
-3.63938	0.00522	-3.63938	0.03422	-3.63938	0.00709
-3.63907	0.00524	-3.63907	0.03426	-3.63907	0.00706
-3.63875	0.00524	-3.63875	0.03428	-3.63875	0.00705
-3.63844	0.00522	-3.63844	0.03425	-3.63844	0.00704
-3.63813	0.0052	-3.63813	0.03422	-3.63813	0.00702
-3.63781	0.00521	-3.63781	0.03424	-3.63781	0.00702
-3.6375	0.00529	-3.6375	0.03425	-3.6375	0.00704
-3.63718	0.00535	-3.63718	0.03426	-3.63718	0.00702
-3.63687	0.00536	-3.63687	0.0343	-3.63687	0.00699
-3.63656	0.00537	-3.63656	0.03433	-3.63656	0.00699
-3.63624	0.00538	-3.63624	0.03431	-3.63624	0.00698
-3.63593	0.00536	-3.63593	0.03427	-3.63593	0.00698
-3.63562	0.00528	-3.63562	0.03426	-3.63562	0.00699
-3.6353	0.00523	-3.6353	0.03424	-3.6353	0.00697
-3.63499	0.00521	-3.63499	0.03425	-3.63499	0.00697
-3.63468	0.0052	-3.63468	0.03428	-3.63468	0.00697
-3.63436	0.00521	-3.63436	0.03428	-3.63436	0.00694
-3.63405	0.00524	-3.63405	0.03426	-3.63405	0.00693
-3.63374	0.00526	-3.63374	0.03427	-3.63374	0.00699
-3.63342	0.00529	-3.63342	0.03429	-3.63342	0.00702
-3.63311	0.00532	-3.63311	0.03429	-3.63311	0.00701
-3.63279	0.00529	-3.63279	0.03426	-3.63279	0.00698
-3.63248	0.00522	-3.63248	0.03424	-3.63248	0.00698
-3.63217	0.00517	-3.63217	0.03424	-3.63217	0.00695
-3.63185	0.00514	-3.63185	0.03424	-3.63185	0.00693
-3.63154	0.00518	-3.63154	0.03426	-3.63154	0.00694
-3.63123	0.00521	-3.63123	0.03426	-3.63123	0.00695
-3.63091	0.0052	-3.63091	0.03423	-3.63091	0.00695
-3.6306	0.0052	-3.6306	0.03425	-3.6306	0.00696
-3.63029	0.00519	-3.63029	0.03423	-3.63029	0.00692
-3.62997	0.00519	-3.62997	0.03418	-3.62997	0.00688
-3.62966	0.00518	-3.62966	0.03419	-3.62966	0.00689
-3.62934	0.00521	-3.62934	0.03422	-3.62934	0.00689
-3.62903	0.00523	-3.62903	0.03424	-3.62903	0.00689
-3.62872	0.00522	-3.62872	0.03427	-3.62872	0.00691
-3.6284	0.00527	-3.6284	0.03426	-3.6284	0.00694
-3.62809	0.00526	-3.62809	0.03424	-3.62809	0.00694
-3.62778	0.00521	-3.62778	0.03425	-3.62778	0.007
-3.62746	0.00521	-3.62746	0.0343	-3.62746	0.00705
-3.62715	0.00522	-3.62715	0.03431	-3.62715	0.00707
-3.62684	0.00518	-3.62684	0.03429	-3.62684	0.00708
-3.62652	0.00518	-3.62652	0.03429	-3.62652	0.00708
-3.62621	0.00524	-3.62621	0.03426	-3.62621	0.00706
-3.6259	0.00526	-3.6259	0.0342	-3.6259	0.00702
-3.62558	0.00524	-3.62558	0.03413	-3.62558	0.00704
-3.62527	0.00525	-3.62527	0.03409	-3.62527	0.00705
-3.62495	0.00527	-3.62495	0.03409	-3.62495	0.00704
-3.62464	0.00528	-3.62464	0.03411	-3.62464	0.00699
-3.62433	0.0053	-3.62433	0.03412	-3.62433	0.00697
-3.62401	0.00531	-3.62401	0.03416	-3.62401	0.00694
-3.6237	0.00529	-3.6237	0.03416	-3.6237	0.0069
-3.62339	0.00526	-3.62339	0.03417	-3.62339	0.00692
-3.62307	0.00524	-3.62307	0.0342	-3.62307	0.00693
-3.62276	0.00524	-3.62276	0.03423	-3.62276	0.00693
-3.62245	0.00528	-3.62245	0.03427	-3.62245	0.00693
-3.62213	0.00528	-3.62213	0.03428	-3.62213	0.00699
-3.62182	0.00529	-3.62182	0.03428	-3.62182	0.00703
-3.6215	0.00529	-3.6215	0.0343	-3.6215	0.00704
-3.62119	0.00526	-3.62119	0.03431	-3.62119	0.00702
-3.62088	0.00526	-3.62088	0.03431	-3.62088	0.00698
-3.62056	0.00529	-3.62056	0.03433	-3.62056	0.00699
-3.62025	0.00529	-3.62025	0.03434	-3.62025	0.00701
-3.61994	0.00528	-3.61994	0.03432	-3.61994	0.00698
-3.61962	0.00524	-3.61962	0.03429	-3.61962	0.00698
-3.61931	0.00523	-3.61931	0.0343	-3.61931	0.00698
-3.619	0.00527	-3.619	0.03431	-3.619	0.00698
-3.61868	0.00532	-3.61868	0.03431	-3.61868	0.00698
-3.61837	0.00534	-3.61837	0.0343	-3.61837	0.00694
-3.61806	0.00534	-3.61806	0.03424	-3.61806	0.00693
-3.61774	0.00533	-3.61774	0.0342	-3.61774	0.00694
-3.61743	0.00533	-3.61743	0.03421	-3.61743	0.00695
-3.61711	0.00534	-3.61711	0.03424	-3.61711	0.00695
-3.6168	0.00531	-3.6168	0.03424	-3.6168	0.00692
-3.61649	0.00533	-3.61649	0.03424	-3.61649	0.0069
-3.61617	0.00537	-3.61617	0.0342	-3.61617	0.00693
-3.61586	0.00536	-3.61586	0.03418	-3.61586	0.00693
-3.61555	0.00532	-3.61555	0.0342	-3.61555	0.00692
-3.61523	0.00529	-3.61523	0.03423	-3.61523	0.00696
-3.61492	0.00529	-3.61492	0.03428	-3.61492	0.00697
-3.61461	0.00528	-3.61461	0.03432	-3.61461	0.00695
-3.61429	0.00527	-3.61429	0.03431	-3.61429	0.00696
-3.61398	0.00527	-3.61398	0.03427	-3.61398	0.00694
-3.61366	0.00523	-3.61366	0.03425	-3.61366	0.00693
-3.61335	0.00522	-3.61335	0.03425	-3.61335	0.00697
-3.61304	0.00522	-3.61304	0.03429	-3.61304	0.007
-3.61272	0.00522	-3.61272	0.03429	-3.61272	0.00697
-3.61241	0.00527	-3.61241	0.03427	-3.61241	0.00691
-3.6121	0.0053	-3.6121	0.03426	-3.6121	0.00687
-3.61178	0.00529	-3.61178	0.03424	-3.61178	0.00685
-3.61147	0.00528	-3.61147	0.03424	-3.61147	0.00685
-3.61116	0.00531	-3.61116	0.03429	-3.61116	0.00689
-3.61084	0.00533	-3.61084	0.03435	-3.61084	0.00688
-3.61053	0.00533	-3.61053	0.03434	-3.61053	0.00686
-3.61021	0.00532	-3.61021	0.03433	-3.61021	0.00688
-3.6099	0.00534	-3.6099	0.03436	-3.6099	0.00693
-3.60959	0.00531	-3.60959	0.03438	-3.60959	0.00701
-3.60927	0.00529	-3.60927	0.03436	-3.60927	0.007
-3.60896	0.00533	-3.60896	0.03434	-3.60896	0.00696
-3.60865	0.00536	-3.60865	0.03433	-3.60865	0.00695
-3.60833	0.00536	-3.60833	0.03432	-3.60833	0.00691
-3.60802	0.00534	-3.60802	0.03432	-3.60802	0.00687
-3.60771	0.00531	-3.60771	0.03436	-3.60771	0.00686
-3.60739	0.0053	-3.60739	0.03439	-3.60739	0.00686
-3.60708	0.00532	-3.60708	0.03436	-3.60708	0.00684
-3.60677	0.00533	-3.60677	0.03431	-3.60677	0.00686
-3.60645	0.00534	-3.60645	0.03424	-3.60645	0.00689
-3.60614	0.00533	-3.60614	0.03419	-3.60614	0.00689
-3.60582	0.00532	-3.60582	0.03416	-3.60582	0.00691
-3.60551	0.0053	-3.60551	0.03423	-3.60551	0.00694
-3.6052	0.00526	-3.6052	0.03426	-3.6052	0.00694
-3.60488	0.00527	-3.60488	0.03427	-3.60488	0.00698
-3.60457	0.00526	-3.60457	0.03426	-3.60457	0.007
-3.60426	0.00524	-3.60426	0.0342	-3.60426	0.00693
-3.60394	0.00528	-3.60394	0.03418	-3.60394	0.00685
-3.60363	0.00531	-3.60363	0.03421	-3.60363	0.00686
-3.60332	0.00532	-3.60332	0.03428	-3.60332	0.0069
-3.603	0.0053	-3.603	0.0343	-3.603	0.00686
-3.60269	0.0053	-3.60269	0.03428	-3.60269	0.00687
-3.60237	0.00532	-3.60237	0.03426	-3.60237	0.00687
-3.60206	0.00531	-3.60206	0.03426	-3.60206	0.00687
-3.60175	0.00529	-3.60175	0.03428	-3.60175	0.00686
-3.60143	0.00526	-3.60143	0.03427	-3.60143	0.00686
-3.60112	0.00529	-3.60112	0.03425	-3.60112	0.00691
-3.60081	0.00527	-3.60081	0.03426	-3.60081	0.00695
-3.60049	0.00524	-3.60049	0.03428	-3.60049	0.00692
-3.60018	0.00522	-3.60018	0.0343	-3.60018	0.00686
-3.59987	0.0052	-3.59987	0.0343	-3.59987	0.00685
-3.59955	0.00522	-3.59955	0.03426	-3.59955	0.00684
-3.59924	0.00525	-3.59924	0.03423	-3.59924	0.00684
-3.59893	0.00526	-3.59893	0.03424	-3.59893	0.00686
-3.59861	0.00529	-3.59861	0.03426	-3.59861	0.00692
-3.5983	0.00531	-3.5983	0.03423	-3.5983	0.00697
-3.59798	0.00524	-3.59798	0.03423	-3.59798	0.00696
-3.59767	0.00515	-3.59767	0.03429	-3.59767	0.00692
-3.59736	0.00513	-3.59736	0.03433	-3.59736	0.00692
-3.59704	0.00514	-3.59704	0.03432	-3.59704	0.00692
-3.59673	0.00517	-3.59673	0.03428	-3.59673	0.0069
-3.59642	0.00522	-3.59642	0.03428	-3.59642	0.0069
-3.5961	0.00524	-3.5961	0.0343	-3.5961	0.00689
-3.59579	0.00529	-3.59579	0.0343	-3.59579	0.00691
-3.59548	0.00529	-3.59548	0.0343	-3.59548	0.00693
-3.59516	0.00528	-3.59516	0.0343	-3.59516	0.00696
-3.59485	0.00529	-3.59485	0.03433	-3.59485	0.00694
-3.59453	0.00527	-3.59453	0.03437	-3.59453	0.00695
-3.59422	0.00523	-3.59422	0.03442	-3.59422	0.00695
-3.59391	0.00519	-3.59391	0.03442	-3.59391	0.00691
-3.59359	0.00521	-3.59359	0.0344	-3.59359	0.0069
-3.59328	0.00521	-3.59328	0.03442	-3.59328	0.00692
-3.59297	0.00519	-3.59297	0.03445	-3.59297	0.00692
-3.59265	0.00519	-3.59265	0.0344	-3.59265	0.00691
-3.59234	0.0052	-3.59234	0.03438	-3.59234	0.00693
-3.59203	0.00522	-3.59203	0.0344	-3.59203	0.0069
-3.59171	0.00523	-3.59171	0.03444	-3.59171	0.0069
-3.5914	0.00523	-3.5914	0.03447	-3.5914	0.00694
-3.59109	0.00522	-3.59109	0.0345	-3.59109	0.00692
-3.59077	0.00525	-3.59077	0.03449	-3.59077	0.00686
-3.59046	0.00526	-3.59046	0.03441	-3.59046	0.00686
-3.59014	0.00526	-3.59014	0.03436	-3.59014	0.00689
-3.58983	0.00523	-3.58983	0.03435	-3.58983	0.00695
-3.58952	0.00526	-3.58952	0.03432	-3.58952	0.00693
-3.5892	0.00528	-3.5892	0.03431	-3.5892	0.00689
-3.58889	0.00528	-3.58889	0.03431	-3.58889	0.00691
-3.58858	0.00528	-3.58858	0.03431	-3.58858	0.00695
-3.58826	0.0053	-3.58826	0.0343	-3.58826	0.00698
-3.58795	0.00528	-3.58795	0.03431	-3.58795	0.00699
[truncated: 63,845 more rows]

## Sheet: Fig. 3e
X axis	Y axis	Y axis	Y axis
[truncated: 11 more rows]

## Sheet: Fig. 3g
X axis	Y axis	X axis	Y axis
[truncated: 44,934 more rows]

[truncated: 69 more sheets: Fig. 4a, Fig. 4b, Fig. 4c, Fig. 4d, Fig. 4e, Fig. 4f, Fig. 4g, Fig. 5a, Fig. 5b, Fig. 5c, Fig. 5E, Fig. 5f, Fig. 5g, Supplementary Fig. 3, Supplementary Fig. 4, Supplementary Fig. 5, Supplementary Fig. 6, Supplementary Fig. 7, Supplementary Fig. 8, Supplementary Fig. 9 …]
